# Supplementary material for: Intermittent fasting enhances long-term memory consolidation, adult hippocampal neurogenesis, and expression of longevity gene Klotho
Source: Mol Psychiatry. 2021 May 25;26(11):6365–79. doi: 10.1038/s41380-021-01102-4 (PMC8760057; doi:10.1038/s41380-021-01102-4)
Supplement: Supplementary file 2 — Data Set 1 [file 41380_2021_1102_MOESM2_ESM.xls]

## Sheet: Matrix of CR_AL_matrix
CR vs AL Matrix
Gene	Drop PMMM c>50%	Drop PM c>50%	dChip 1.2 lbFC; p<.05	RMA 1.2 FC; p<.05	Number of Methods	dChip Fold Change	Drop PMMM	Drop PM	Gene Symbol	Gene Description	Gene Location	Unigene Accesion Number
1431406_at	1	1	1	1	4	2.66	0.993604	0.703144	Agxt2l1	alanine-glyoxylate aminotransferase 2-like 1	Chr:3 G3	Mm.28223 // full length
1435188_at	1	1	1	1	4	2.23	0.876127	0.983573	---	Mus musculus transcribed sequences	---	Mm.1268 // full length
1418174_at	1	1	1	1	4	2.08	0.998327	0.998327	Dbp	D site albumin promoter binding protein	Chr:7 23.0 cM	Mm.3459 // full length
1418697_at	1	1	1	1	4	2.01	0.934667	0.993604	Temt	thioether S-methyltransferase	Chr:6 B3	Mm.28740 // ---
1438638_x_at	1	1	1	1	4	1.98	0.535424	0.671679	1700027J05Rik	RIKEN cDNA 1700027J05 gene	Chr:15 E3	Mm.3645 // full length
1438211_s_at	1	1	1	1	4	1.91	0.998327	0.998327	Dbp	D site albumin promoter binding protein	Chr:7 23.0 cM	Mm.3459 // full length
1415996_at	1	1	1	1	4	1.7	0.856998	0.997076	Txnip	thioredoxin interacting protein	---	Mm.267374 // full length
1440862_at	1	1	1	1	4	1.69	0.995037	0.99778	---	Mus musculus transcribed sequences	---	Mm.27469 // full length
1441228_at	1	1	1	1	4	1.66	0.92257	0.813028	---	Mus musculus 16 days neonate heart cDNA, RIKEN full-length enriched library, clone:D830023L12 product:unknown EST, full insert sequence	---	Mm.2769 // full length
1425281_a_at	1	1	1	1	4	1.64	0.998327	0.998327	Gilz	glucocorticoid-induced leucine zipper	Chr:X F1	Mm.22216 // full length
1448890_at	1	1	1	1	4	1.63	0.993604	0.998327	Klf2	Kruppel-like factor 2 (lung)	Chr:8 B3.3	Mm.28405 // full length
1420772_a_at	1	1	1	1	4	1.62	0.99778	0.99778	Gilz	glucocorticoid-induced leucine zipper	Chr:X F1	Mm.22216 // full length
1438549_a_at	1	1	1	1	4	1.59	0.788202	0.835968	Srr	serine racemase	Chr:11 B5	Mm.4871 // full length
1416332_at	1	1	1	1	4	1.58	0.99778	0.997076	Cirbp	cold inducible RNA binding protein	Chr:10 44.0 cM	Mm.17898 // full length
1423946_at	1	1	1	1	4	1.57	0.876127	0.993604	Pdlim2	PDZ and LIM domain 2	Chr:14 D1	Mm.38496 // full length
1452277_at	1	1	1	1	4	1.55	0.856998	0.92257	6330406P08Rik	RIKEN cDNA 6330406P08 gene	Chr:11 E1	Mm.258965 // full length
1443832_s_at	1	1	1	1	4	1.54	0.535424	0.876127	Sdpr	serum deprivation response	Chr:1 C1.1	Mm.1948 // full length
1416041_at	1	1	1	1	4	1.52	0.995037	0.99778	Sgk	serum/glucocorticoid regulated kinase	Chr:10 A3	Mm.28223 // full length
1435385_at	1	1	1	1	4	1.48	0.991816	0.997076	2900073F20Rik	RIKEN cDNA 2900073F20 gene	---	Mm.26938 // full length
1435948_at	1	1	1	1	4	1.47	0.934667	0.969058	5930418K15Rik	RIKEN cDNA 5930418K15 gene	---	Mm.27469 // full length
1445104_at	1	1	1	1	4	1.46	0.671679	0.835968	E230029C05Rik	RIKEN cDNA E230029C05 gene	---	Mm.61526 // full length
1449025_at	1	1	1	1	4	1.44	0.934667	0.92257	Ifit3	interferon-induced protein with tetratricopeptide repeats 3	Chr:19 C1	Mm.42150 // full length
1417603_at	1	1	1	1	4	1.44	0.733153	0.986884	Per2	period homolog 2 (Drosophila)	Chr:1 D	Mm.1268 // full length
1432417_a_at	1	1	1	1	4	1.43	0.99778	0.997076	6330415F13Rik	RIKEN cDNA 6330415F13 gene	Chr:3 F2.2	Mm.27469 // full length
1416959_at	1	1	1	1	4	1.43	0.761547	0.997076	Nr1d2	nuclear receptor subfamily 1, group D, member 2	Chr:14 A1	Mm.29730 // full length
1449296_a_at	1	1	1	1	4	1.42	0.998327	0.998327	Cnp1	cyclic nucleotide phosphodiesterase 1	Chr:11 60.0 cM	Mm.15711 // full length
1419088_at	1	1	1	1	4	1.42	0.991816	0.986884	Timp3	tissue inhibitor of metalloproteinase 3	Chr:10 47.0 cM	Mm.61526 // full length
1427688_a_at	1	1	1	1	4	1.41	0.998327	0.998327	Ptprs	protein tyrosine phosphatase, receptor type, S	Chr:17 33.8 cM	Mm.258771 // full length
1428116_a_at	1	1	1	1	4	1.41	0.97477	0.998327	Tctex1	t-complex testis expressed 1	Chr:17 3.1 cM	Mm.4871 // full length
1425467_a_at	1	1	1	1	4	1.4	0.991816	0.998327	Plp	proteolipid protein (myelin)	Chr:X 56.0 cM	Mm.153468 // est
1417644_at	1	1	1	1	4	1.39	0.908843	0.996177	Sspn	sarcospan	Chr:6 71.55 cM	Mm.4871 // full length
1421375_a_at	1	1	1	1	4	1.38	0.570569	0.788202	S100a6	S100 calcium binding protein A6 (calcyclin)	Chr:3 43.6 cM	Mm.831 // full length
1417602_at	1	1	1	1	4	1.38	0.535424	0.996177	Per2	period homolog 2 (Drosophila)	Chr:1 D	Mm.28697 // full length
1429639_at	1	1	1	1	4	1.37	0.97957	0.813028	2310032D16Rik	RIKEN cDNA 2310032D16 gene	Chr:2 F2	Mm.29125 // full length
1416022_at	1	1	1	1	4	1.3	0.962316	0.998327	Fabp5	fatty acid binding protein 5, epidermal	Chr:3 A1-3	Mm.1268 // full length
1449851_at	1	1	1	1	4	1.28	0.962316	0.99778	Per1	period homolog 1 (Drosophila)	Chr:11 B	Mm.30245 // full length
1434205_at	1	1	1	1	4	-1.29	-0.893388	-0.934667	2610043M05Rik	RIKEN cDNA 2610043M05 gene	Chr:12	Mm.196110 // full length
1456405_at	1	1	1	1	4	-1.31	-0.97477	-0.856998	6720461J16Rik	RIKEN cDNA 6720461J16 gene	Chr:2 H4	Mm.7373 // full length
1438531_at	1	1	1	1	4	-1.31	-0.95442	-0.97477	A730054J21Rik	RIKEN cDNA A730054J21 gene	---	Mm.40329 // full length
1427912_at	1	1	1	1	4	-1.34	-0.703144	-0.856998	Cbr3	carbonyl reductase 3	Chr:16 67.2 cM	Mm.247287 // full length
1441047_at	1	1	1	1	4	-1.34	-0.638946	-0.788202	9330175B01Rik	RIKEN cDNA 9330175B01 gene	Chr:15 D3	Mm.951 // full length
1448023_at	1	1	1	1	4	-1.35	-0.969058	-0.945245	E530005C20Rik	RIKEN cDNA E530005C20 gene	Chr:16 A1	Mm.181166 // full length
1419300_at	1	1	1	1	4	-1.37	-0.761547	-0.92257	Flt1	FMS-like tyrosine kinase 1	Chr:5 82.0 cM	Mm.268302 // full length
1429267_at	1	1	1	1	4	-1.38	-0.983573	-0.95442	Thea	thioesterase, adipose associated	Chr:4 C7	Mm.274409 // full length
1455136_at	1	1	1	1	4	-1.4	-0.97957	-0.733153	---	Mus musculus, clone IMAGE:1365759, mRNA	---	Mm.741 // full length
1449135_at	1	1	1	1	4	-1.4	-0.835968	-0.638946	Sox18	SRY-box containing gene 18	Chr:2 96.0 cM	Mm.30029 // full length
1438862_at	1	1	1	1	4	-1.43	-0.97957	-0.945245	A630005I04Rik	RIKEN cDNA A630005I04 gene	---	Mm.12823 // full length
1452423_at	1	1	1	1	4	-1.44	-0.835968	-0.605162	Pclo	piccolo (presynaptic cytomatrix protein)	---	Mm.299 // full length
1426513_at	1	1	1	1	4	-1.44	-0.570569	-0.671679	2810480G15Rik	Riken cDNA 2810480G15 gene	Chr:6 A3.3	Mm.249418 // ---
1435484_at	1	1	1	1	4	-1.47	-0.99778	-0.99778	---	Mus musculus transcribed sequences	---	Mm.15711 // full length
1442823_at	1	1	1	1	4	-1.47	-0.962316	-0.962316	---	Mus musculus 0 day neonate eyeball cDNA, RIKEN full-length enriched library, clone:E130001F20 product:hypothetical protein, full insert sequence	---	Mm.218657 // full length
1442051_at	1	1	1	1	4	-1.58	-0.934667	-0.983573	Hist2h3c1	histone 2, H3c1	Chr:3 F2.1	Mm.61526 // full length
1425099_a_at	1	1	1	1	4	-1.61	-0.993604	-0.997076	Arntl	aryl hydrocarbon receptor nuclear translocator-like	Chr:7 52.0 cM	Mm.61526 // full length
1440227_at	1	1	1	1	4	-1.61	-0.733153	-0.893388	---	Mus musculus 0 day neonate head cDNA, RIKEN full-length enriched library, clone:4831440M03 product:unknown EST, full insert sequence	---	Mm.29909 // ---
1443848_at	1	1	1	1	4	-1.66	-0.983573	-0.995037	---	---	---	Mm.277337 // ---
1452406_x_at	1	1	1	1	4	-1.73	-0.998327	-0.989602	Erdr1-pending	erythroid differentiation regulator 1	---	Mm.2769 // full length
1427410_at	1	1	1	1	4	-1.74	-0.835968	-0.856998	Dleu2	deleted in lymphocytic leukemia, 2	Chr:14	Mm.1504 // full length
1418932_at	1	1	1	1	4	-1.79	-0.893388	-0.996177	Nfil3	nuclear factor, interleukin 3, regulated	Chr:13 32.0 cM	Mm.30245 // full length
1439200_x_at	1	1	1	1	4	-1.81	-0.856998	-0.969058	Erdr1-pending	erythroid differentiation regulator 1	---	Mm.110 // full length
AFFX-TransRecMur/X57349_3_at	1	1		1	3	#N/A	0.772364	0.937071	Trfr	transferrin receptor	Chr:16 21.2 cM	Mm.42150 // full length
1434987_at		1	1	1	3	3.14	0.267022	0.605162	3110032G18Rik	RIKEN cDNA 3110032G18 gene	Chr:5 G1.1	Mm.154387 // full length
1442441_at		1	1	1	3	2.03	0.106812	0.92257	D11Bwg0434e	DNA segment, Chr 11, Brigham & Women's Genetics 0434 expressed	Chr:11 37.0 cM	Mm.38016 // full length
1447625_at		1	1	1	3	1.9	0.328323	0.996177	---	Mus musculus transcribed sequences	---	Mm.29847 // full length
1444452_at	1		1	1	3	1.87	0.605162	0.394839	D930002L09Rik	RIKEN cDNA D930002L09 gene	---	Mm.3438 // full length
1428923_at		1	1	1	3	1.82	0.00823338	0.638946	1600032L17Rik	RIKEN cDNA 1600032L17 gene	Chr:13 A3.3	Mm.43749 // full length
1428472_at		1	1	1	3	1.72	0.328323	0.835968	4930422J18Rik	RIKEN cDNA 4930422J18 gene	Chr:4 E2	Mm.21002 // full length
1417645_at		1	1	1	3	1.66	0.187179	0.535424	Sspn	sarcospan	Chr:6 71.55 cM	Mm.20443 // full length
1455649_at		1	1	1	3	1.54	0.297013	0.835968	1700029M07Rik	RIKEN cDNA 1700029M07 gene	Chr:12 C3	Mm.2769 // full length
1451369_at	1	1		1	3	1.47	0.535424	0.934667	Hcarg-pending	hypertension-related, calcium regulated gene	Chr:15 44.1 cM	Mm.252497 // full length
1448276_at	1	1		1	3	1.45	0.934667	0.997076	Tm4sf7	transmembrane 4 superfamily member 7	Chr:7 F5	Mm.41708 // full length
1415801_at	1	1		1	3	1.43	0.92257	0.998327	Gja1	gap junction membrane channel protein alpha 1	Chr:10 29.0 cM	Mm.218669 // full length
1439394_x_at		1	1	1	3	1.43	0.00823338	0.535424	Cdc20	cell division cycle 20 homolog (S. cerevisiae)	Chr:4 D2.1	Mm.143603 // full length
1453473_a_at		1	1	1	3	1.42	0.429432	0.983573	5930418K15Rik	RIKEN cDNA 5930418K15 gene	---	Mm.146984 // full length
1452534_a_at		1	1	1	3	1.42	0.0655027	0.893388	Hmgb2	high mobility group box 2	Chr:8 B2	Mm.41187 // full length
1439358_a_at	1	1		1	3	1.4	0.535424	0.813028	Nrxn1	neurexin I	Chr:17 E5	Mm.23304 // full length
1443017_at	1	1	1		3	1.39	0.856998	0.813028	Cpeb2	cytoplasmic polyadenylation element binding protein 2	Chr:5 B3	Mm.77432 // full length
1424240_at	1	1	1		3	1.39	0.671679	0.788202	Arfip2	ADP-ribosylation factor interacting protein 2	Chr:7 E3	Mm.30245 // full length
1433446_at	1	1		1	3	1.38	0.95442	0.997076	Hmgcs1	3-hydroxy-3-methylglutaryl-Coenzyme A synthase 1	---	Mm.28115 // full length
1436263_at	1	1		1	3	1.38	0.671679	0.92257	Mobp	myelin-associated oligodendrocytic basic protein	Chr:9 69.0 cM	Mm.41370 // full length
1456653_a_at	1	1		1	3	1.38	0.5	0.95442	2410004L15Rik	RIKEN cDNA 2410004L15 gene	Chr:10 A1	Mm.22560 // full length
1439154_at	1	1		1	3	1.37	0.535424	0.671679	Nup98	nucleoporin 98	Chr:7 51.5 cM	Mm.288696 // full length
1426802_at	1	1	1		3	1.36	0.733153	0.962316	9/8/2006	septin 8	Chr:11 28.75 cM	Mm.2137 // full length
1448181_at	1	1		1	3	1.36	0.605162	0.991816	Klf15	Kruppel-like factor 15	Chr:6 D1	Mm.29717 // full length
1426913_at	1	1		1	3	1.36	0.5	0.813028	Lss	lanosterol synthase	Chr:10 41.1 cM	Mm.24463 // full length
1417623_at	1	1		1	3	1.35	0.5	0.97957	Slc12a2	solute carrier family 12, member 2	Chr:18 32.0 cM	Mm.6483 // full length
1434855_at	1	1	1		3	1.34	0.570569	0.908843	5730457F11Rik	RIKEN cDNA 5730457F11 gene	Chr:17 A3.3	Mm.180189 // full length
1452517_at	1	1		1	3	1.34	0.5	0.570569	Plekhh1	pleckstrin homology domain containing, family H (with MyTH4 domain) member 1	Chr:12 C3	Mm.15711 // full length
1424568_at	1	1		1	3	1.33	0.989602	0.991816	6330415F13Rik	RIKEN cDNA 6330415F13 gene	Chr:3 F2.2	Mm.26587 // full length
1434637_x_at	1	1		1	3	1.33	0.856998	0.99778	Sin3b	transcriptional regulator, SIN3B (yeast)	Chr:8 33.0 cM	Mm.17668 // est
1453081_at		1	1	1	3	1.33	0.106812	0.703144	2410022M11Rik	RIKEN cDNA 2410022M11 gene	---	Mm.208445 // full length
1455039_a_at	1	1		1	3	1.32	0.908843	0.986884	Sin3b	transcriptional regulator, SIN3B (yeast)	Chr:8 33.0 cM	Mm.143788 // full length
1428114_at	1	1		1	3	1.31	0.671679	0.761547	Slc14a1	solute carrier family 14 (urea transprorter), member 1	Chr:18 E3	Mm.184060 // full length
1433445_x_at	1	1		1	3	1.3	0.969058	0.998327	Hmgcs1	3-hydroxy-3-methylglutaryl-Coenzyme A synthase 1	---	Mm.125287 // full length
1436468_at	1	1		1	3	1.3	0.671679	0.993604	E330009O14Rik	RIKEN cDNA E330009O14 gene	Chr:16 A3	Mm.138219 // full length
1421895_at	1	1		1	3	1.3	0.605162	0.945245	Eif2s3x	eukaryotic translation initiation factor 2, subunit 3, structural gene X-linked	Chr:X 32.0 cM	Mm.7233 // full length
1416630_at	1	1		1	3	1.29	0.945245	0.97957	Idb3	inhibitor of DNA binding 3	Chr:4 66.0 cM	Mm.41576 // full length
1425459_at	1	1		1	3	1.29	0.856998	0.876127	Mtmr2	myotubularin related protein 2	---	Mm.140158 // full length
1451718_at	1	1		1	3	1.28	0.986884	0.991816	Plp	proteolipid protein (myelin)	Chr:X 56.0 cM	Mm.49689 // full length
1419089_at	1	1		1	3	1.28	0.97957	0.996177	Timp3	tissue inhibitor of metalloproteinase 3	Chr:10 47.0 cM	Mm.28683 // full length
1449961_at	1	1		1	3	1.28	0.962316	0.97957	Rph3a	rabphilin 3A	Chr:5 F	Mm.34385 // full length
1432646_a_at	1	1		1	3	1.28	0.934667	0.962316	2900097C17Rik	RIKEN cDNA 2900097C17 gene	Chr:2 H1	Mm.208445 // full length
1423192_at	1	1		1	3	1.28	0.92257	0.945245	Pspc1	paraspeckle protein 1	Chr:14 C1	Mm.34871 // full length
1427229_at	1	1		1	3	1.28	0.671679	0.991816	Hmgcr	3-hydroxy-3-methylglutaryl-Coenzyme A reductase	Chr:13 49.0 cM	Mm.233083 // full length
1450713_at	1	1		1	3	1.27	0.986884	0.997076	Cspg5	chondroitin sulfate proteoglycan 5	Chr:9 33.1	Mm.41570 // ---
1437341_x_at	1	1		1	3	1.27	0.97477	0.998327	Cnp1	cyclic nucleotide phosphodiesterase 1	Chr:11 60.0 cM	Mm.196110 // full length
1423259_at	1	1		1	3	1.26	0.995037	0.995037	Idb4	inhibitor of DNA binding 4	Chr:13 31.0 cM	Mm.340 // full length
1437226_x_at	1	1		1	3	1.26	0.97477	0.991816	Mlp	MARCKS-like protein	Chr:4 59.0 cM	Mm.229965 // full length
1450646_at	1	1		1	3	1.26	0.876127	0.97477	Cyp51	cytochrome P450, 51	Chr:5 A2	Mm.23926 // full length
1423260_at	1	1		1	3	1.24	0.997076	0.995037	Idb4	inhibitor of DNA binding 4	Chr:13 31.0 cM	Mm.229532 // full length
1424567_at	1	1		1	3	1.24	0.996177	0.998327	6330415F13Rik	RIKEN cDNA 6330415F13 gene	Chr:3 F2.2	Mm.4504 // full length
1451388_a_at	1	1		1	3	1.24	0.969058	0.997076	Atp11b	ATPase, Class VI, type 11B	Chr:3 B	Mm.2137 // full length
1418980_a_at	1	1		1	3	1.24	0.813028	0.989602	Cnp1	cyclic nucleotide phosphodiesterase 1	Chr:11 60.0 cM	Mm.39298 // full length
1449335_at	1	1		1	3	1.23	0.986884	0.986884	Timp3	tissue inhibitor of metalloproteinase 3	Chr:10 47.0 cM	Mm.20129 // full length
1425468_at	1	1		1	3	1.23	0.97957	0.995037	Plp	proteolipid protein (myelin)	Chr:X 56.0 cM	Mm.142814 // full length
1437347_at	1	1		1	3	1.23	0.934667	0.993604	Ednrb	endothelin receptor type B	Chr:14 51.0 cM	Mm.2436 // full length
1454617_at	1	1		1	3	1.23	0.908843	0.893388	AI450344	expressed sequence AI450344	Chr:13	Mm.27971 // full length
1434949_at	1	1		1	3	1.21	0.788202	0.97957	1200015K23Rik	RIKEN cDNA 1200015K23 gene	Chr:9 E3.3	Mm.220328 // full length
1415997_at	1	1		1	3	1.17	0.788202	0.97477	Txnip	thioredoxin interacting protein	---	Mm.210405 // full length
1435092_at	1	1		1	3	1.15	0.570569	0.570569	Arl4	ADP-ribosylation factor-like 4	Chr:12 25.0 cM	Mm.265963 // full length
1422136_at	1	1		1	3	1.06	0.703144	0.97957	Kist	kinase interacting with leukemia-associated gene (stathmin)	Chr:1 H3	Mm.43749 // full length
1460645_at	1	1		1	3	-1.04	-0.986884	-0.991816	Chordc1	cysteine and histidine-rich domain (CHORD)-containing, zinc-binding protein 1	Chr:9 A2	Mm.246858 // full length
1444848_at	1	1		1	3	-1.04	-0.671679	-0.570569	---	Mus musculus transcribed sequences	---	Mm.31416 // ---
1418152_at	1	1		1	3	-1.09	-0.835968	-0.908843	Nsbp1	nucleosome binding protein 1	Chr:X D	Mm.20927 // full length
1456170_x_at	1	1		1	3	-1.13	-0.788202	-0.570569	Calr	calreticulin	Chr:8 37.0 cM	Mm.229532 // full length
1434561_at	1	1		1	3	-1.15	-0.934667	-0.92257	LOC228790	additional sex combs like 1	Chr:2 H1	Mm.197597 // full length
1428914_at	1	1		1	3	-1.15	-0.92257	-0.5	2310014D11Rik	RIKEN cDNA 2310014D11 gene	---	Mm.39040 // full length
1452091_a_at	1	1		1	3	-1.15	-0.876127	-0.97477	2810480G15Rik	Riken cDNA 2810480G15 gene	Chr:6 A3.3	Mm.193096 // full length
1449001_at	1	1		1	3	-1.15	-0.835968	-0.733153	Ivd	isovaleryl coenzyme A dehydrogenase	---	Mm.246440 // full length
1435437_at	1	1		1	3	-1.16	-0.997076	-0.996177	Set7-pending	SET domain-containing protein 7	Chr:3 C	Mm.213005 // ---
1460240_a_at	1	1		1	3	-1.16	-0.97957	-0.788202	Hnrpc	heterogeneous nuclear ribonucleoprotein C	Chr:14 20.0 cM	Mm.252497 // full length
1433806_x_at	1	1		1	3	-1.16	-0.934667	-0.945245	Calr	calreticulin	Chr:8 37.0 cM	Mm.8471 // full length
1434804_at	1	1		1	3	-1.16	-0.856998	-0.570569	Sec15l2	SEC15-like 2 (S. cerevisiae)	Chr:6 C3	Mm.30245 // full length
1424996_at	1	1		1	3	-1.16	-0.570569	-0.813028	---	Mus musculus cDNA clone MGC:28609 IMAGE:4218551, complete cds	---	Mm.22220 // full length
1460580_at	1	1		1	3	-1.17	-0.95442	-0.535424	Pcnx	pecanex homolog (Drosophila)	Chr:12 C3	Mm.147226 // full length
1435475_at	1	1		1	3	-1.17	-0.835968	-0.535424	---	Mus musculus, Similar to hypothetical protein DKFZp564L2423, clone IMAGE:2654285, mRNA	---	Mm.116767 // full length
1455564_at	1	1		1	3	-1.17	-0.835968	-0.856998	Bcr	breakpoint cluster region homolog	Chr:10 40.5 cM	Mm.37462 // full length
1456535_at	1	1		1	3	-1.17	-0.671679	-0.813028	---	Mus musculus adult male colon cDNA, RIKEN full-length enriched library, clone:9030605B16 product:unknown EST, full insert sequence	---	Mm.40461 // full length
1416064_a_at	1	1		1	3	-1.18	-0.97957	-0.908843	Hspa5	heat shock 70kD protein 5 (glucose-regulated protein)	Chr:2 22.5 cM	Mm.28542 // full length
1428620_at	1	1		1	3	-1.18	-0.97477	-0.983573	Ensa	endosulfine alpha	Chr:3 F2.1	Mm.234823 // full length
1423844_s_at	1	1		1	3	-1.18	-0.945245	-0.535424	Cbs	cystathionine beta-synthase	Chr:17 17.4 cM	Mm.28683 // full length
1435668_at	1	1		1	3	-1.18	-0.876127	-0.835968	---	Mus musculus transcribed sequences	---	Mm.182359 // full length
1433833_at	1	1		1	3	-1.18	-0.856998	-0.570569	1600019O04Rik	RIKEN cDNA 1600019O04 gene	Chr:3 A3	Mm.142872 // full length
1420127_s_at	1	1		1	3	-1.18	-0.813028	-0.671679	Pigb	phosphatidylinositol glycan, class B	Chr:9 D	Mm.27943 // full length
1417061_at	1	1		1	3	-1.18	-0.733153	-0.535424	Slc40a1	solute carrier family 40 (iron-regulated transporter), member 1	Chr:1 B	Mm.260207 // ---
1420172_at	1	1		1	3	-1.18	-0.703144	-0.5	Myh9	myosin heavy chain IX	Chr:15 43.3 cM	Mm.2769 // full length
1435867_at	1	1		1	3	-1.18	-0.570569	-0.703144	---	Mus musculus transcribed sequences	---	Mm.13194 // full length
1434724_at	1	1		1	3	-1.19	-0.95442	-0.995037	6330567E21Rik	RIKEN cDNA 6330567E21 gene	Chr:7 F2	Mm.128512 // full length
1424988_at	1	1		1	3	-1.19	-0.856998	-0.570569	Mir-pending	myosin regulatory light chain interacting protein	Chr:13 A5	Mm.256966 // full length
1435824_at	1	1		1	3	-1.19	-0.813028	-0.97477	Yy1	YY1 transcription factor	Chr:12 53.0 cM	Mm.29891 // full length
1429505_at	1	1		1	3	-1.19	-0.761547	-0.638946	2310076G13Rik	RIKEN cDNA 2310076G13 gene	---	Mm.27548 // full length
1427618_at	1	1		1	3	-1.2	-0.813028	-0.908843	Cdh9	cadherin 9	Chr:15 A2	Mm.3874 // full length
1453424_at	1	1		1	3	-1.2	-0.570569	-0.570569	Fyco1	FYVE and coiled-coil domain containing 1	Chr:9 71.3 cM	Mm.41737 // full length
1427568_a_at	1	1		1	3	-1.21	-0.95442	-0.5	4921524P20Rik	RIKEN cDNA 4921524P20 gene	Chr:3 E1	Mm.26587 // full length
1451568_at	1	1		1	3	-1.21	-0.835968	-0.813028	A630054L15Rik	RIKEN cDNA A630054L15 gene	Chr:14 A3	Mm.250332 // full length
1422943_a_at	1	1		1	3	-1.21	-0.788202	-0.671679	Hspb1	heat shock protein 1	Chr:5 76.0 cM	Mm.196634 // full length
1440142_s_at	1	1		1	3	-1.21	-0.761547	-0.908843	Gfap	glial fibrillary acidic protein	Chr:11 62.0 cM	Mm.16421 // full length
1425993_a_at	1	1		1	3	-1.22	-0.95442	-0.945245	Hsp105	heat shock protein 105	Chr:5 88.0 cM	Mm.2246 // full length
1454975_at	1	1		1	3	-1.22	-0.934667	-0.813028	BC033596	cDNA sequence BC033596	Chr:10 D2	Mm.218788 // full length
1452094_at	1	1		1	3	-1.22	-0.876127	-0.876127	P4ha1	procollagen-proline, 2-oxoglutarate 4-dioxygenase (proline 4-hydroxylase), alpha 1 polypeptide	Chr:10 B4	Mm.19127 // full length
1429139_at	1	1		1	3	-1.22	-0.761547	-0.570569	2900060B22Rik	RIKEN cDNA 2900060B22 gene	---	Mm.2137 // full length
1435030_at	1	1		1	3	-1.23	-0.991816	-0.638946	Upf2	UPF2 regulator of nonsense transcripts homolog (yeast)	Chr:2 A1	Mm.264096 // ---
1430037_at	1	1		1	3	-1.23	-0.97957	-0.92257	Snx27	sorting nexin family member 27	Chr:3 F2.1	Mm.28697 // full length
1423566_a_at	1	1		1	3	-1.23	-0.962316	-0.97477	Hsp105	heat shock protein 105	Chr:5 88.0 cM	Mm.28683 // ---
1452849_at	1	1		1	3	-1.23	-0.934667	-0.813028	Sin3b	transcriptional regulator, SIN3B (yeast)	Chr:8 33.0 cM	Mm.30039 // full length
1419100_at	1	1		1	3	-1.23	-0.92257	-0.638946	Serpina3n	serine (or cysteine) proteinase inhibitor, clade A, member 3N	Chr:12 E	Mm.44604 // full length
1457690_at	1	1		1	3	-1.23	-0.876127	-0.570569	E530005C20Rik	RIKEN cDNA E530005C20 gene	Chr:16 A1	Mm.7992 // full length
1454693_at	1	1		1	3	-1.23	-0.761547	-0.788202	---	Mus musculus transcribed sequences	---	Mm.21002 // full length
1436070_at	1	1		1	3	-1.23	-0.671679	-0.535424	Glo1	glyoxalase 1	Chr:17 16.0 cM	Mm.18300 // full length
1426726_at	1	1		1	3	-1.23	-0.638946	-0.788202	D17Ertd808e	DNA segment, Chr 17, ERATO Doi 808, expressed	Chr:17 20.5 cM	Mm.87130 // full length
1423723_s_at	1	1		1	3	-1.24	-0.945245	-0.638946	Tardbp	TAR DNA binding protein	Chr:4 E2	Mm.44187 // full length
1418664_at	1	1		1	3	-1.24	-0.908843	-0.945245	Mpdz	multiple PDZ domain protein	Chr:4 38.6 cM	Mm.235194 // full length
1425964_x_at	1	1		1	3	-1.24	-0.856998	-0.876127	Hspb1	heat shock protein 1	Chr:5 76.0 cM	Mm.57007 // full length
1435328_at	1	1		1	3	-1.24	-0.733153	-0.671679	Cyhr1	cysteine and histidine rich 1	Chr:15 D3	Mm.33832 // full length
1431820_at	1	1		1	3	-1.24	-0.671679	-0.703144	4632404H12Rik	RIKEN cDNA 4632404H12 gene	Chr:3 F1	Mm.140761 // full length
1420502_at	1	1		1	3	-1.25	-0.962316	-0.893388	Sat1	spermidine/spermine N1-acetyl transferase 1	Chr:X 65.2 cM	Mm.40741 // full length
1417839_at	1	1		1	3	-1.25	-0.638946	-0.761547	Cldn5	claudin 5	Chr:16 11.65 cM	Mm.209995 // ---
1449480_at	1	1		1	3	-1.25	-0.535424	-0.671679	Sap18	Sin3-associated polypeptide 18	Chr:14 28.5 cM	Mm.233083 // full length
1419725_at	1	1		1	3	-1.26	-0.991816	-0.97957	Slc26a4	solute carrier family 26, member 4	Chr:12 A2	Mm.1251 // full length
1428794_at	1	1		1	3	-1.26	-0.97957	-0.893388	2810012G08Rik	RIKEN cDNA 2810012G08 gene	Chr:11 B2	Mm.28643 // full length
1435846_x_at	1	1		1	3	-1.26	-0.97957	-0.962316	---	Mus musculus 9 days embryo whole body cDNA, RIKEN full-length enriched library, clone:D030066L21 product:unclassifiable, full insert sequence	---	Mm.222722 // full length
1452733_at	1	1		1	3	-1.26	-0.92257	-0.908843	2810473M14Rik	RIKEN cDNA 2810473M14 gene	Chr:2 F2	Mm.28223 // full length
1424723_s_at	1	1		1	3	-1.26	-0.788202	-0.733153	Cstf3	cleavage stimulation factor, 3' pre-RNA, subunit 3	Chr:2 E2	Mm.29868 // full length
1423856_at	1	1		1	3	-1.26	-0.535424	-0.788202	Rpl17	ribosomal protein L17	Chr:18 E3	Mm.1963 // full length
1453983_a_at	1	1		1	3	-1.27	-0.788202	-0.934667	2810013M15Rik	RIKEN cDNA 2810013M15 gene	Chr:11 B5	Mm.41637 // full length
1446805_at	1	1		1	3	-1.28	-0.856998	-0.761547	---	Mus musculus transcribed sequences	---	Mm.5101 // full length
1435701_at	1	1		1	3	-1.28	-0.835968	-0.671679	---	Mus musculus 10 days neonate medulla oblongata cDNA, RIKEN full-length enriched library, clone:B830010I11 product:unclassifiable, full insert sequence	---	Mm.204669 // ---
1436011_at	1	1		1	3	-1.28	-0.570569	-0.5	Elmo2	engulfment and cell motility 2, ced-12 homolog (C. elegans)	Chr:2 H3	Mm.27664 // full length
1439265_at	1	1		1	3	-1.29	-0.92257	-0.97957	---	Mus musculus transcribed sequence with weak similarity to protein sp:Q9UHC7 (H.sapiens) MKR1_HUMAN Makorin 1	---	Mm.2214 // full length
1455373_at	1	1		1	3	-1.29	-0.92257	-0.835968	---	Mus musculus transcribed sequences	---	Mm.19788 // full length
1424051_at	1	1		1	3	-1.3	-0.605162	-0.788202	Col4a2	procollagen, type IV, alpha 2	Chr:8 5.0 cM	Mm.22587 // full length
1457316_at	1	1		1	3	-1.31	-0.893388	-0.5	Mtap6	microtubule-associated protein 6	Chr:7 E2-F1	Mm.9671 // full length
1443724_at	1	1		1	3	-1.31	-0.535424	-0.761547	Jph3	junctophilin 3	Chr:8 E1	Mm.87027 // full length
1435999_at	1	1		1	3	-1.33	-0.995037	-0.996177	C630041L24Rik	RIKEN cDNA C630041L24 gene	Chr:9 F2	Mm.157119 // full length
1416468_at	1		1	1	3	-1.34	-0.638946	-0.464577	Aldh1a1	aldehyde dehydrogenase family 1, subfamily A1	Chr:19 12.0 cM	Mm.101884 // ---
1423405_at	1	1		1	3	-1.36	-0.934667	-0.95442	---	Mus musculus transcribed sequences	---	Mm.21534 // full length
1445900_at	1	1	1		3	-1.37	-0.986884	-0.761547	---	Mus musculus transcribed sequences	---	Mm.193096 // full length
1435160_at	1	1		1	3	-1.37	-0.969058	-0.92257	1110064P04Rik	RIKEN cDNA 1110064P04 gene	Chr:11 A3.2	Mm.234823 // full length
1422231_a_at	1	1		1	3	-1.37	-0.813028	-0.989602	Tnfrsf25	tumor necrosis factor receptor superfamily, member 25	Chr:4 E1	Mm.14245 // full length
1446382_at	1	1		1	3	-1.42	-0.671679	-0.856998	---	Mus musculus 0 day neonate cerebellum cDNA, RIKEN full-length enriched library, clone:C230094E06 product:unknown EST, full insert sequence	---	Mm.264096 // ---
1455393_at	1		1	1	3	-1.42	-0.605162	-0.394839	Cp	ceruloplasmin	Chr:9 55.0 cM	Mm.22663 // full length
1449234_at		1	1	1	3	-1.43	-0.0776118	-0.934667	Car15	carbonic anhydrase 15	Chr:16 A1	Mm.2992 // full length
1438915_at	1	1		1	3	-1.47	-0.733153	-0.97477	5830467J12Rik	RIKEN cDNA 5830467J12 gene	---	Mm.195392 // full length
1448696_at	1		1	1	3	-1.48	-0.671679	-0.394839	Heph	hephaestin	Chr:X 36.4 cM	Mm.23823 // full length
1437024_at	1	1		1	3	-1.53	-0.5	-0.856998	4122402O22Rik	RIKEN cDNA 4122402O22 gene	Chr:16 A1	Mm.87027 // full length
1458711_at		1	1	1	3	-1.57	-0.429432	-0.570569	---	Mus musculus transcribed sequences	---	Mm.287866 // full length
1426607_at	1	1		1	3	-1.64	-0.983573	-0.983573	---	Mus musculus 2 days neonate thymus thymic cells cDNA, RIKEN full-length enriched library, clone:C920013G19 product:hypothetical protein, full insert sequence	---	Mm.77432 // full length
1440342_at		1	1	1	3	-1.74	-0.361056	-0.813028	---	---	---	Mm.259107 // full length
1445617_at		1	1	1	3	-1.89	-0.211998	-0.788202	---	Mus musculus transcribed sequences	---	Mm.27711 // full length
1438607_at			1	1	2	2.74	-0.00168756	0.0913493	---	Mus musculus mRNA similar to zinc finger, DHHC domain containing 19 (cDNA clone MGC:58833 IMAGE:6773873), complete cds	---	Mm.193073 // full length
1429666_at			1	1	2	2.35	0.0165062	0.0457245	---	Mus musculus, clone IMAGE:6771233, mRNA	---	Mm.268326 // full length
1457009_at			1	1	2	2.28	0.0378146	0.0655027	Hspg2	perlecan (heparan sulfate proteoglycan 2)	Chr:4 71.4 cM	Mm.40585 // ---
1419880_x_at		1	1		2	2.27	0.00385092	0.535424	---	---	---	Mm.257826 // full length
1453056_at		1	1		2	2.1	0.211998	0.605162	1700007D07Rik	RIKEN cDNA 1700007D07 gene	Chr:11 B3	Mm.4651 // full length
1447742_at			1	1	2	2.08	0.106812	0.394839	---	Mus musculus transcribed sequences	---	Mm.27424 // full length
1459589_at		1		1	2	2.04	0.0131838	0.856998	Cryl1	crystallin, lamda 1	Chr:14 20.0 cM	Mm.250605 // full length
1456578_x_at		1	1		2	2.01	0.211998	0.570569	Lasp1	LIM and SH3 protein 1	Chr:11 56.0 cM	Mm.21149 // full length
1452630_at		1	1		2	1.95	0.00499685	0.570569	Treml1	triggering receptor expressed on myeloid cells-like 1	Chr:17 C	Mm.226905 // full length
1437841_x_at			1	1	2	1.93	0.211998	0.464577	AI481750	expressed sequence AI481750	Chr:15 E1	Mm.200828 // ---
1419027_s_at		1	1		2	1.9	0.297013	0.761547	Gltp-pending	glycolipid transfer protein	Chr:5 F	Mm.63479 // full length
1443798_at		1	1		2	1.85	0.267022	0.983573	Pik3cd	phosphatidylinositol 3-kinase catalytic delta polypeptide	Chr:4 E2	Mm.272604 // est
1436682_at		1	1		2	1.85	0.0776118	0.535424	Tmsb10	thymosin, beta 10	Chr:2 18.0 cM	Mm.28376 // ---
1457450_at		1	1		2	1.8	0.0913493	0.570569	A830091I15Rik	RIKEN cDNA A830091I15 gene	Chr:11 B5	Mm.131039 // full length
1441988_at		1	1		2	1.78	0.0205209	0.535424	A930026L03Rik	RIKEN cDNA A930026L03 gene	Chr:6 B3	Mm.277092 // full length
1423790_at		1	1		2	1.77	0.0457245	0.835968	Dap	death-associated protein	Chr:15 B2	Mm.210527 // ---
1440491_at			1	1	2	1.77	0.211998	0.394839	---	Mus musculus 4 days neonate male adipose cDNA, RIKEN full-length enriched library, clone:B430312B09 product:unclassifiable, full insert sequence	---	Mm.11778 // full length
1459846_x_at		1	1		2	1.74	0.0776118	0.908843	Tmem4	transmembrane protein 4	Chr:10 72.0 cM	Mm.27286 // full length
1453335_a_at		1		1	2	1.74	0.0776118	0.570569	1700029H01Rik	RIKEN cDNA 1700029H01 gene	Chr:1 C5	Mm.275664 // ---
1435459_at		1		1	2	1.73	0.0378146	0.813028	Fmo2	flavin containing monooxygenase 2	Chr:1 H2.1	Mm.39100 // ---
1417181_a_at	1		1		2	1.71	-0.671679	-0.0253339	Kifap3	kinesin-associated protein 3	Chr:1 H2.2	Mm.3868 // full length
1448310_at		1	1		2	1.71	0.0104557	0.605162	Ick	intestinal cell kinase	Chr:9 E1	Mm.92659 // full length
1454161_s_at		1	1		2	1.68	-0.0253339	0.5	0610007P14Rik	RIKEN cDNA 0610007P14 gene	---	Mm.275685 // full length
1434094_at			1	1	2	1.68	0.0549129	0.124079	6330530A05Rik	RIKEN cDNA 6330530A05 gene	Chr:4 D2.1	Mm.24569 // ---
1429217_at			1	1	2	1.66	0.211998	0.328323	2700038I16Rik	RIKEN cDNA 2700038I16 gene	Chr:5 G2	Mm.21526 // full length
1417335_at		1	1		2	1.63	0.0549129	0.835968	Sult2b1	sulfotransferase family, cytosolic, 2B, member 1	Chr:4	Mm.77751 // est
1440164_x_at			1	1	2	1.62	0.0310587	0.267022	Cd8a	CD8 antigen, alpha chain	Chr:6 30.5 cM	Mm.250605 // full length
1458457_at		1		1	2	1.61	0.0310587	0.638946	---	Mus musculus 0 day neonate kidney cDNA, RIKEN full-length enriched library, clone:D630022F07 product:hypothetical protein, full insert sequence	---	Mm.27412 // full length
1431246_at	1		1		2	1.6	0.535424	0.211998	1700028P05Rik	RIKEN cDNA 1700028P05 gene	Chr:5 G2	Mm.131563 // ---
1455868_a_at		1	1		2	1.6	0.238642	0.876127	Tubgcp2	tubulin, gamma complex associated protein 2	Chr:7 F4	Mm.259711 // ---
1436869_at		1		1	2	1.6	0.0549129	0.671679	Shh	sonic hedgehog	Chr:5 16.0 cM	Mm.41333 // ---
1425557_x_at		1	1		2	1.59	0.328323	0.671679	Gilz	glucocorticoid-induced leucine zipper	Chr:X F1	Mm.12459 // full length
1427931_s_at			1	1	2	1.58	0.124079	0.297013	Pdxk	pyridoxal (pyridoxine, vitamin B6) kinase	Chr:10 42.1 cM	Mm.2011 // full length
1449777_at			1	1	2	1.56	0.0131838	0.464577	2700089B10Rik	RIKEN cDNA 2700089B10 gene	---	Mm.220304 // ---
1439359_x_at		1	1		2	1.53	0.394839	0.934667	Nrxn1	neurexin I	Chr:17 E5	Mm.222825 // full length
1436081_a_at		1	1		2	1.53	0.143211	0.671679	0610030H11Rik	RIKEN cDNA 0610030H11 gene	Chr:17 B1	Mm.227 // ---
1455124_at			1	1	2	1.53	0.297013	0.464577	F730114J12Rik	RIKEN cDNA F730114J12 gene	Chr:7 E1	Mm.74624 // est
1438044_at			1	1	2	1.53	0.124079	0.429432	---	Mus musculus, clone IMAGE:6707836, mRNA	---	Mm.40802 // full length
1436454_x_at		1	1		2	1.51	0.267022	0.908843	Fen1	flap structure specific endonuclease 1	Chr:19 A	Mm.221038 // ---
1418250_at		1	1		2	1.51	0.106812	0.570569	1110036H21Rik	RIKEN cDNA 1110036H21 gene	Chr:11 D	Mm.150856 // full length
1459776_x_at	1			1	2	1.49	0.638946	0.328323	---	Mus musculus transcribed sequences	---	Mm.2734 // full length
1448768_at		1	1		2	1.49	0.143211	0.876127	Mog	myelin oligodendrocyte glycoprotein	Chr:17 20.34 cM	Mm.275405 // ---
1453132_a_at		1		1	2	1.48	0.0253339	0.856998	1810036H07Rik	RIKEN cDNA 1810036H07 gene	Chr:6 D1	Mm.260989 // full length
1438602_s_at		1	1		2	1.47	0.0776118	0.570569	Masp1	mannan-binding lectin serine protease 1	Chr:16 B2-B3	Mm.27932 // full length
1426493_a_at		1	1		2	1.46	0.394839	0.761547	Kifc2	kinesin family member C2	Chr:15 43.4 cM	Mm.5938 // full length
1445521_at		1	1		2	1.46	0.0131838	0.638946	Elavl1	ELAV (embryonic lethal, abnormal vision, Drosophila)-like 1 (Hu antigen R)	Chr:8 1.0 cM	Mm.154303 // full length
1448945_at	1	1			2	1.45	0.761547	0.99778	Tm4sf11	transmembrane 4 superfamily member 11	Chr:8 C5	Mm.179704 // full length
1416200_at	1	1			2	1.44	0.703144	0.99778	9230117N10Rik	RIKEN cDNA 9230117N10 gene	Chr:19 C1	Mm.38594 // full length
1426795_at		1		1	2	1.44	0.238642	0.97957	Ptprs	protein tyrosine phosphatase, receptor type, S	Chr:17 33.8 cM	Mm.41046 // full length
1417714_x_at		1		1	2	1.44	0.361056	0.813028	Hba-a1	hemoglobin alpha, adult chain 1	Chr:11 16.0 cM	Mm.195809 // full length
1420749_a_at		1		1	2	1.43	0.464577	0.570569	Pou6f1	POU domain, class 6, transcription factor 1	Chr:15 56.6 cM	Mm.103811 // full length
1430471_at		1		1	2	1.41	0.0549129	0.570569	9230110K08Rik	RIKEN cDNA 9230110K08 gene	---	Mm.64579 // full length
1437647_at	1		1		2	1.4	0.856998	0.464577	Dido1	death inducer-obliterator 1	Chr:2 H4	Mm.29267 // full length
1442905_at		1		1	2	1.4	0.238642	0.788202	---	Mus musculus transcribed sequences	---	Mm.25677 // full length
1455879_at		1		1	2	1.4	0.0457245	0.671679	G431004K08Rik	RIKEN cDNA G431004K08 gene	Chr:5 F	Mm.213204 // full length
1437764_at		1		1	2	1.4	0.143211	0.535424	A730011L01Rik	RIKEN cDNA A730011L01 gene	Chr:11 E2	Mm.5601 // ---
1425393_a_at		1	1		2	1.39	0.238642	0.856998	Map2k7	mitogen activated protein kinase kinase 7	Chr:8 A1.1	Mm.41321 // full length
1445710_x_at		1		1	2	1.37	0.00643719	0.535424	1110051B16Rik	RIKEN cDNA 1110051B16 gene	Chr:14 A3	Mm.40615 // full length
1455531_at	1	1			2	1.35	0.893388	0.788202	A930031D07Rik	RIKEN cDNA A930031D07 gene	Chr:1 E4	Mm.2655 // full length
1460243_at		1		1	2	1.35	0.429432	0.813028	Sptlc2	serine palmitoyltransferase, long chain base subunit 2	Chr:12 E	Mm.118078 // ---
1428487_s_at		1		1	2	1.34	0.211998	0.92257	1500041J02Rik	RIKEN cDNA 1500041J02 gene	Chr:1 C1.2	Mm.40299 // ---
1459740_s_at		1	1		2	1.34	0.394839	0.908843	Ucp2	uncoupling protein 2, mitochondrial	Chr:7 50.0 cM	Mm.183986 // est
1422660_at	1	1			2	1.33	0.761547	0.989602	Rbm3	RNA binding motif protein 3	Chr:X 2.0 cM	Mm.265963 // full length
1418406_at	1	1			2	1.33	0.570569	0.893388	Pde8a	phosphodiesterase 8A	Chr:7 D1	Mm.1971 // full length
1435552_at	1	1			2	1.32	0.671679	0.535424	Za20d1	zinc finger, A20 domain containing 1	Chr:3 F2.1	Mm.29138 // full length
1448601_s_at		1		1	2	1.32	0.106812	0.733153	Msx1	homeo box, msh-like 1	Chr:5 21.0 cM	Mm.2338 // full length
1416778_at		1		1	2	1.32	0.0655027	0.605162	Sdpr	serum deprivation response	Chr:1 C1.1	Mm.10800 // full length
1433444_at	1	1			2	1.31	0.995037	0.99778	Hmgcs1	3-hydroxy-3-methylglutaryl-Coenzyme A synthase 1	---	Mm.46653 // full length
1425231_a_at	1	1			2	1.31	0.945245	0.989602	Zfp46	zinc finger protein 46	Chr:4 65.9 cM	Mm.120298 // full length
1436944_x_at	1	1			2	1.31	0.856998	0.962316	---	Mus musculus cDNA clone MGC:65558 IMAGE:6485174, complete cds	---	Mm.12723 // full length
1429385_at	1	1			2	1.31	0.733153	0.876127	1700012F10Rik	RIKEN cDNA 1700012F10 gene	Chr:11 E1	Mm.5045 // full length
1426387_x_at	1	1			2	1.31	0.703144	0.908843	---	Mus musculus cDNA clone MGC:65558 IMAGE:6485174, complete cds	---	Mm.11473 // full length
1425428_at		1		1	2	1.31	0.164242	0.835968	Hif3a	hypoxia inducible factor 3, alpha subunit	Chr:7 A1	Mm.27661 // ---
1416155_at	1	1			2	1.3	0.92257	0.5	Hmgb3	high mobility group box 3	Chr:X A7.1	Mm.138533 // ---
1424355_a_at	1	1			2	1.3	0.671679	0.97957	Sin3b	transcriptional regulator, SIN3B (yeast)	Chr:8 33.0 cM	Mm.288678 // est
1431253_s_at	1	1			2	1.3	0.535424	0.570569	4933431N12Rik	RIKEN cDNA 4933431N12 gene	Chr:8 C2	Mm.39738 // ---
1451355_at		1		1	2	1.3	0.429432	0.92257	CRG-L1	cancer related gene-liver 1	Chr:4 C4	Mm.235208 // full length
1435532_at		1		1	2	1.3	0.187179	0.703144	---	Mus musculus transcribed sequence with weak similarity to protein ref:NP_308959.1 (E. coli) ribosomal protein S6 modification protein [Escherichia coli O157:H7]	---	Mm.268326 // full length
1434975_x_at	1	1			2	1.29	0.991816	0.989602	---	Mus musculus cDNA clone MGC:65558 IMAGE:6485174, complete cds	---	Mm.253679 // est
1435642_at	1	1			2	1.29	0.788202	0.761547	9630019K15Rik	RIKEN cDNA 9630019K15 gene	Chr:17 A1	Mm.27033 // full length
1436021_at	1	1			2	1.29	0.638946	0.671679	A930031D07Rik	RIKEN cDNA A930031D07 gene	Chr:1 E4	Mm.131417 // full length
1420013_s_at		1		1	2	1.29	0.143211	0.989602	Lss	lanosterol synthase	Chr:10 41.1 cM	Mm.38832 // full length
1456634_at		1		1	2	1.29	0.124079	0.97957	9830001H06Rik	RIKEN cDNA 9830001H06 gene	Chr:2 H1	Mm.22593 // full length
1449334_at		1		1	2	1.29	0.164242	0.945245	Timp3	tissue inhibitor of metalloproteinase 3	Chr:10 47.0 cM	Mm.28756 // full length
1439069_a_at	1	1			2	1.28	0.95442	0.962316	---	Mus musculus cDNA clone MGC:65558 IMAGE:6485174, complete cds	---	Mm.20242 // full length
1435627_x_at	1	1			2	1.28	0.671679	0.856998	Mlp	MARCKS-like protein	Chr:4 59.0 cM	Mm.5409 // ---
1460466_at	1	1			2	1.28	0.671679	0.813028	1700047I17Rik	RIKEN cDNA 1700047I17 gene	Chr:12 C1	Mm.210047 // full length
1422966_a_at	1	1			2	1.27	0.908843	0.983573	Trfr	transferrin receptor	Chr:16 21.2 cM	Mm.234246 // full length
1421992_a_at	1	1			2	1.27	0.605162	0.97957	Igfbp4	insulin-like growth factor binding protein 4	Chr:11 D	Mm.86584 // full length
1439042_at	1	1			2	1.27	0.535424	0.908843	Adcyap1r1	adenylate cyclase activating polypeptide 1 receptor 1	Chr:6 B3	Mm.136604 // full length
1453589_a_at		1		1	2	1.27	0.328323	0.908843	2610005L07Rik	RIKEN cDNA 2610005L07 gene	Chr:6 B2.3	Mm.268166 // full length
1431993_a_at		1		1	2	1.27	0.0253339	0.761547	Rnf38	ring finger protein 38	Chr:4 B1	Mm.28912 // full length
1424671_at		1		1	2	1.27	0.0655027	0.703144	1810013P09Rik	RIKEN cDNA 1810013P09 gene	Chr:7 B1	Mm.4512 // full length
1423594_a_at	1	1			2	1.26	0.671679	0.835968	Ednrb	endothelin receptor type B	Chr:14 51.0 cM	Mm.35829 // full length
1450799_at		1		1	2	1.26	0.0913493	0.945245	Adcyap1r1	adenylate cyclase activating polypeptide 1 receptor 1	Chr:6 B3	Mm.4150 // full length
1422733_at	1	1			2	1.25	0.97957	0.983573	Fjx1	four jointed box 1 (Drosophila)	Chr:2 E2	Mm.103581 // full length
1424633_at	1	1			2	1.25	0.95442	0.993604	Camk1g	calcium/calmodulin-dependent protein kinase I gamma	Chr:1 H6	Mm.3063 // full length
1425329_a_at	1	1			2	1.25	0.813028	0.893388	Dia1	diaphorase 1 (NADH)	Chr:15 45.2 cM	Mm.14104 // full length
1450955_s_at	1	1			2	1.25	0.813028	0.893388	Sort1	sortilin 1	Chr:3 F3	Mm.22109 // full length
1448997_at	1	1			2	1.25	0.638946	0.835968	Pscd1	pleckstrin homology, Sec7 and coiled-coil domains 1	Chr:11 E2	Mm.27040 // full length
1416958_at	1	1			2	1.24	0.92257	0.989602	Nr1d2	nuclear receptor subfamily 1, group D, member 2	Chr:14 A1	Mm.201455 // full length
1451762_a_at	1	1			2	1.24	0.835968	0.876127	Kif1b	kinesin family member 1B	Chr:4 70.9 cM	Mm.8471 // full length
1416590_a_at	1	1			2	1.24	0.605162	0.733153	Rab34	RAB34, member of RAS oncogene family	Chr:11 44.89 cM	Mm.125347 // ---
1448254_at	1	1			2	1.24	0.605162	0.703144	Ptn	pleiotrophin	Chr:6 13.5 cM	Mm.24083 // full length
1450136_at		1		1	2	1.24	0.0549129	0.856998	Cd38	CD38 antigen	Chr:5 28.0 cM	Mm.28237 // full length
1443805_at		1		1	2	1.24	0.0776118	0.761547	---	Mus musculus transcribed sequences	---	Mm.143799 // full length
1428889_at		1		1	2	1.24	0.211998	0.638946	1810020C19Rik	RIKEN cDNA 1810020C19 gene	Chr:2 E1	Mm.257785 // ---
1456727_a_at		1		1	2	1.24	0.124079	0.5	Csnk1d	casein kinase 1, delta	Chr:11 E2	Mm.115158 // full length
1433443_a_at	1	1			2	1.23	0.97957	0.997076	Hmgcs1	3-hydroxy-3-methylglutaryl-Coenzyme A synthase 1	---	Mm.149619 // full length
1419754_at	1	1			2	1.23	0.97477	0.991816	Myo5a	myosin Va	Chr:9 42.0 cM	Mm.22248 // full length
1450804_at	1	1			2	1.23	0.893388	0.908843	Kif5c	kinesin family member 5C	Chr:2 32.5 cM	Mm.200499 // full length
1448695_at	1	1			2	1.23	0.671679	0.761547	Prkcl	protein kinase C, lambda	Chr:3 13.8 cM	Mm.215277 // est
1435415_x_at	1	1			2	1.23	0.638946	0.876127	Mlp	MARCKS-like protein	Chr:4 59.0 cM	Mm.38405 // ---
1417330_at	1	1			2	1.23	0.605162	0.761547	Slc23a2	solute carrier family 23 (nucleobase transporters), member 2	Chr:2 F2	Mm.122538 // ---
1426226_at	1	1			2	1.23	0.535424	0.835968	Dyrk1a	dual-specificity tyrosine-(Y)-phosphorylation regulated kinase 1a	Chr:16 68.3 cM	Mm.25125 // full length
1429641_x_at		1		1	2	1.23	0.0310587	0.876127	2310007F04Rik	RIKEN cDNA 2310007F04 gene	Chr:3 F2.1	Mm.18561 // full length
1446928_at		1		1	2	1.23	0.0776118	0.638946	1700025B16Rik	RIKEN cDNA 1700025B16 gene	Chr:2 36.0 cM	Mm.31274 // full length
1421176_at	1	1			2	1.22	0.989602	0.99778	Rasgrp1	RAS guanyl releasing protein 1	Chr:2 65.0 cM	Mm.4504 // full length
1423125_at	1	1			2	1.22	0.856998	0.969058	Dcamkl1	double cortin and calcium/calmodulin-dependent protein kinase-like 1	Chr:3 C	Mm.288696 // full length
1422677_at	1	1			2	1.22	0.835968	0.605162	Dgat2	diacylglycerol O-acyltransferase 2	Chr:7 E1	Mm.141276 // full length
1429040_at	1	1			2	1.22	0.813028	0.95442	2610005L07Rik	RIKEN cDNA 2610005L07 gene	Chr:6 B2.3	Mm.173304 // full length
1423995_at	1	1			2	1.22	0.788202	0.969058	Kif1b	kinesin family member 1B	Chr:4 70.9 cM	Mm.120839 // full length
1460307_at	1	1			2	1.22	0.733153	0.605162	Akt3	thymoma viral proto-oncogene 3	Chr:1 H4-H6	Mm.4168 // full length
1416167_at	1	1			2	1.22	0.703144	0.876127	Prdx4	peroxiredoxin 4	Chr:X 67.7 cM	Mm.12949 // full length
1420669_at	1	1			2	1.22	0.5	0.934667	Arnt2	aryl hydrocarbon receptor nuclear translocator 2	Chr:7 42.5 cM	Mm.40802 // full length
1425328_at	1	1			2	1.22	0.5	0.893388	BC008163	cDNA sequence BC008163	Chr:4 D2.3	Mm.101976 // full length
1449304_at		1		1	2	1.22	0.394839	0.835968	2310061J03Rik	RIKEN cDNA 2310061J03 gene	Chr:16 A1	Mm.211852 // ---
1422605_at	1	1			2	1.21	0.876127	0.605162	Ppp1r1a	protein phosphatase 1, regulatory (inhibitor) subunit 1A	Chr:15 F	Mm.28954 // full length
1460219_at	1	1			2	1.21	0.813028	0.835968	Mag	myelin-associated glycoprotein	Chr:7 A3	Mm.4041 // full length
1425690_at	1	1			2	1.21	0.733153	0.535424	B3gat1	beta-1,3-glucuronyltransferase 1 (glucuronosyltransferase P)	Chr:9 A4	Mm.267514 // full length
1448729_a_at	1	1			2	1.21	0.733153	0.998327	9/4/2006	septin 4	Chr:11 C	Mm.220962 // full length
1454726_s_at	1			1	2	1.21	0.703144	0.297013	LOC218232	LOC218232	Chr:13 A5	Mm.102278 // full length
1418326_at	1	1			2	1.21	0.671679	0.986884	Slc7a5	solute carrier family 7 (cationic amino acid transporter, y+ system), member 5	Chr:8 65.0 cM	Mm.267514 // full length
1424823_s_at	1	1			2	1.21	0.671679	0.989602	9630044O09Rik	RIKEN cDNA 9630044O09 gene	Chr:14	Mm.192111 // full length
1426599_a_at	1	1			2	1.21	0.671679	0.99778	Slc2a1	solute carrier family 2 (facilitated glucose transporter), member 1	Chr:4 52.0 cM	Mm.12177 // full length
1434773_a_at	1	1			2	1.21	0.638946	0.996177	Slc2a1	solute carrier family 2 (facilitated glucose transporter), member 1	Chr:4 52.0 cM	Mm.28160 // ---
1420402_at	1	1			2	1.21	0.605162	0.945245	Atp2b2	ATPase, Ca++ transporting, plasma membrane 2	Chr:6 49.5 cM	Mm.111861 // ---
1428011_a_at	1	1			2	1.21	0.570569	0.638946	Erbb2ip	Erbb2 interacting protein	Chr:13 D1	Mm.38383 // ---
1445624_at		1		1	2	1.21	-0.00168756	0.535424	---	Mus musculus NOD-derived CD11c +ve dendritic cells cDNA, RIKEN full-length enriched library, clone:F630003G03 product:unknown EST, full insert sequence	---	Mm.1641 // full length
1436033_at	1	1			2	1.2	0.986884	0.989602	BC031353	cDNA sequence BC031353	Chr:9 D	Mm.220962 // full length
1431749_a_at	1	1			2	1.2	0.856998	0.995037	Rasgrp1	RAS guanyl releasing protein 1	Chr:2 65.0 cM	Mm.41661 // ---
1418452_at	1	1			2	1.2	0.638946	0.983573	Gng2	guanine nucleotide binding protein (G protein), gamma 2 subunit	Chr:14 2.5 cM	Mm.22626 // full length
1420934_a_at	1	1			2	1.2	0.638946	0.671679	Srrm1	serine/arginine repetitive matrix 1	Chr:4 D3	Mm.918 // full length
1445473_at	1	1			2	1.2	0.535424	0.605162	Azi2	5-azacytidine induced gene 2	Chr:9 F3	Mm.255872 // full length
1452706_a_at	1	1			2	1.2	0.5	0.876127	1700027J05Rik	RIKEN cDNA 1700027J05 gene	Chr:15 E3	Mm.28972 // full length
1415965_at		1		1	2	1.2	0.361056	0.95442	Scd1	stearoyl-Coenzyme A desaturase 1	Chr:19 43.0 cM	Mm.8403 // full length
1460510_a_at		1		1	2	1.2	0.429432	0.671679	1500041J02Rik	RIKEN cDNA 1500041J02 gene	Chr:1 C1.2	Mm.33937 // ---
1434033_at	1	1			2	1.19	0.962316	0.934667	Tle1	transducin-like enhancer of split 1, homolog of Drosophila E(spl)	---	Mm.43871 // full length
1418794_at	1	1			2	1.19	0.934667	0.92257	Cds2	CDP-diacylglycerol synthase (phosphatidate cytidylyltransferase) 2	Chr:2 73.0 cM	Mm.45361 // full length
1428195_at	1	1			2	1.19	0.908843	0.570569	4631427C17Rik	RIKEN cDNA 4631427C17 gene	Chr:6 A3.3	Mm.9757 // full length
1418025_at	1	1			2	1.19	0.876127	0.99778	Bhlhb2	basic helix-loop-helix domain containing, class B2	Chr:6 E-F1	Mm.45357 // full length
1422537_a_at	1	1			2	1.19	0.876127	0.893388	Idb2	inhibitor of DNA binding 2	Chr:12 7.0 cM	Mm.16421 // full length
1417192_at	1	1			2	1.19	0.813028	0.908843	D16Ium22e	DNA segment, Chr 16, Indiana University Medical 22, expressed	Chr:16 38.0 cM	Mm.103610 // full length
1453787_at	1	1			2	1.19	0.813028	0.97957	D2Bwg1356e	DNA segment, Chr 2, Brigham & Women's Genetics 1356 expressed	Chr:2 77.0 cM	Mm.7634 // full length
1450928_at	1	1			2	1.19	0.733153	0.893388	Idb4	inhibitor of DNA binding 4	Chr:13 31.0 cM	Mm.92705 // full length
1433478_at	1	1			2	1.19	0.671679	0.856998	Noc4	neighbor of Cox4	Chr:8 64.0 cM	Mm.100187 // full length
1435770_at	1	1			2	1.19	0.671679	0.945245	D2Bwg1356e	DNA segment, Chr 2, Brigham & Women's Genetics 1356 expressed	Chr:2 77.0 cM	Mm.172882 // est
1460262_a_at	1	1			2	1.19	0.638946	0.969058	1700037H04Rik	RIKEN cDNA 1700037H04 gene	Chr:2 F1	Mm.224898 // full length
1416779_at	1			1	2	1.19	0.605162	0.394839	Sdpr	serum deprivation response	Chr:1 C1.1	Mm.34828 // full length
1415922_s_at	1	1			2	1.18	0.986884	0.991816	Mlp	MARCKS-like protein	Chr:4 59.0 cM	Mm.251162 // full length
1451285_at	1	1			2	1.18	0.983573	0.998327	Fus	fusion, derived from t(12;16) malignant liposarcoma (human)	Chr:7 F3	Mm.12144 // full length
1424396_a_at	1	1			2	1.18	0.835968	0.97957	2410004D18Rik	RIKEN cDNA 2410004D18 gene	Chr:19 A	Mm.270283 // full length
1441598_at	1	1			2	1.18	0.835968	0.535424	Tmeff2	transmembrane protein with EGF-like and two follistatin-like domains 2	Chr:1 C1.1	Mm.195249 // full length
1459019_at	1	1			2	1.18	0.813028	0.991816	C630041J07	hypothetical protein C630041J07	Chr:7 F4	Mm.21110 // full length
1420413_at	1	1			2	1.18	0.570569	0.703144	Slc7a11	solute carrier family 7 (cationic amino acid transporter, y+ system), member 11	Chr:3 C	Mm.28424 // ---
1439463_x_at	1	1			2	1.18	0.570569	0.788202	Hmgb1	high mobility group box 1	Chr:5 83.0 cM	Mm.22650 // full length
1460360_at	1	1			2	1.18	0.535424	0.95442	2410004D18Rik	RIKEN cDNA 2410004D18 gene	Chr:19 A	Mm.275714 // full length
1439745_at		1		1	2	1.18	0.0131838	0.92257	---	---	---	Mm.252009 // full length
1448901_at		1		1	2	1.18	0.0165062	0.813028	Cpxm1	carboxypeptidase X 1 (M14 family)	Chr:2 F2	Mm.132272 // full length
1448524_s_at	1	1			2	1.17	0.97957	0.996177	Ssr4	signal sequence receptor, delta	Chr:X 29.5 cM	Mm.218851 // full length
1439486_at	1	1			2	1.17	0.969058	0.761547	---	Mus musculus cDNA clone IMAGE:5696443, partial cds	---	Mm.21848 // full length
1420592_a_at	1	1			2	1.17	0.95442	0.703144	Anp32e	acidic (leucine-rich) nuclear phosphoprotein 32 family, member E	Chr:3 F2.1	Mm.41389 // full length
1452757_s_at	1	1			2	1.17	0.95442	0.962316	Hba-a1	hemoglobin alpha, adult chain 1	Chr:11 16.0 cM	Mm.154610 // full length
1450166_at	1	1			2	1.17	0.856998	0.761547	Ids	iduronate 2-sulfatase	Chr:X 27.0 cM	Mm.200423 // full length
1415756_a_at	1	1			2	1.17	0.733153	0.97957	Snap25bp	synaptosomal-associated protein 25 binding protein	Chr:3 F1	Mm.200922 // ---
1432558_a_at	1	1			2	1.17	0.733153	0.835968	Mal	myelin and lymphocyte protein, T-cell differentiation protein	Chr:2 F1	Mm.259205 // full length
1431191_a_at	1	1			2	1.17	0.703144	0.908843	Syt1	synaptotagmin 1	Chr:10 58.0 cM	Mm.55075 // full length
1421378_s_at	1	1			2	1.17	0.671679	0.703144	Abcc1	ATP-binding cassette, sub-family C (CFTR/MRP), member 1	Chr:16 A1	Mm.35491 // ---
1456068_at	1	1			2	1.17	0.570569	0.95442	D430023G06Rik	RIKEN cDNA D430023G06 gene	Chr:1 E4	Mm.220875 // est
1424637_s_at	1	1			2	1.17	0.535424	0.92257	2610204L23Rik	RIKEN cDNA 2610204L23 gene	Chr:11 E1	Mm.275312 // full length
1450247_a_at	1	1			2	1.17	0.5	0.835968	Scamp5	secretory carrier membrane protein 5	Chr:9 B	Mm.260376 // full length
1420972_at		1		1	2	1.17	-0.00168756	0.605162	Desrt	developmentally and sexually retarded with transient immune abnormalities	Chr:10 B5.2	Mm.4543 // full length
1428361_x_at	1	1			2	1.16	0.908843	0.97957	Hba-a1	hemoglobin alpha, adult chain 1	Chr:11 16.0 cM	Mm.260988 // full length
1438983_x_at	1	1			2	1.16	0.908843	0.934667	AI413782	expressed sequence AI413782	Chr:12 D2	Mm.254896 // ---
1451566_at	1	1			2	1.16	0.856998	0.835968	BC005471	cDNA sequence BC005471	Chr:9 A3	Mm.39296 // full length
1429144_at	1	1			2	1.16	0.788202	0.986884	2310032D16Rik	RIKEN cDNA 2310032D16 gene	Chr:2 F2	Mm.29151 // full length
1434951_at	1	1			2	1.16	0.788202	0.908843	1200015K23Rik	RIKEN cDNA 1200015K23 gene	Chr:9 E3.3	Mm.288696 // full length
1428942_at	1	1			2	1.16	0.761547	0.908843	Mt2	metallothionein 2	Chr:8 45.0 cM	Mm.27687 // full length
1415824_at	1	1			2	1.16	0.703144	0.998327	Scd2	stearoyl-Coenzyme A desaturase 2	Chr:19 43.0 cM	Mm.28150 // full length
1424369_at	1	1			2	1.16	0.638946	0.605162	Psmf1	proteasome (prosome, macropain) inhibitor subunit 1	Chr:2 H1	Mm.251857 // ---
1439087_a_at	1	1			2	1.16	0.638946	0.97477	1500004A08Rik	RIKEN cDNA 1500004A08 gene	Chr:11 A1	Mm.101990 // full length
1415800_at	1	1			2	1.16	0.605162	0.97957	Gja1	gap junction membrane channel protein alpha 1	Chr:10 29.0 cM	Mm.34828 // full length
1448844_at	1	1			2	1.16	0.605162	0.788202	1810044O22Rik	RIKEN cDNA 1810044O22 gene	Chr:8 D3	Mm.206417 // full length
1425597_a_at	1	1			2	1.16	0.570569	0.908843	Qk	quaking	Chr:17 5.9 cM	Mm.2137 // full length
1433493_at	1	1			2	1.16	0.535424	0.908843	5730472N09Rik	RIKEN cDNA 5730472N09 gene	Chr:2 B	Mm.103811 // full length
1435744_at	1	1			2	1.16	0.535424	0.671679	6720401G13Rik	RIKEN cDNA 6720401G13 gene	Chr:X A4	Mm.66401 // full length
1443954_at		1		1	2	1.16	0.328323	0.605162	Rad18	RAD18 homolog (S. cerevisiae)	Chr:6 F	Mm.14816 // full length
1437829_s_at	1	1			2	1.15	0.945245	0.986884	Eef2k	eukaryotic elongation factor-2 kinase	Chr:7 F2	Mm.22351 // full length
1416013_at	1	1			2	1.15	0.813028	0.605162	Pld3	phospholipase D3	Chr:7 A3	Mm.250414 // full length
1420833_at	1	1			2	1.15	0.788202	0.908843	Vamp2	vesicle-associated membrane protein 2	Chr:11 B3	Mm.44245 // full length
1452681_at	1	1			2	1.15	0.703144	0.876127	Dtymk	deoxythymidylate kinase	Chr:1 38.0 cM	Mm.30029 // full length
1416023_at	1	1			2	1.15	0.638946	0.535424	Fabp3	fatty acid binding protein 3, muscle and heart	Chr:4 61.0 cM	Mm.918 // full length
1425621_at	1	1			2	1.15	0.605162	0.945245	Trim35	tripartite motif-containing 35	Chr:14 D1	Mm.199964 // full length
1449885_at	1	1			2	1.15	0.605162	0.969058	Tm4sf10	transmembrane 4 superfamily member 10	Chr:X A7.3	Mm.4909 // full length
1451286_s_at	1	1			2	1.15	0.570569	0.876127	Fus	fusion, derived from t(12;16) malignant liposarcoma (human)	Chr:7 F3	Mm.275405 // ---
1455940_x_at	1	1			2	1.15	0.570569	0.638946	Wdr6	WD repeat domain 6	Chr:9 F2	Mm.29777 // ---
1448185_at	1	1			2	1.15	0.535424	0.570569	Herpud1	homocysteine-inducible, endoplasmic reticulum stress-inducible, ubiquitin-like domain member 1	Chr:8 C5	Mm.150153 // ---
1423588_at	1	1			2	1.14	0.908843	0.835968	Arpc4	actin related protein 2/3 complex, subunit 4	Chr:6 E3	Mm.20242 // full length
1456755_at	1	1			2	1.14	0.908843	0.95442	2310001H13Rik	RIKEN cDNA 2310001H13 gene	Chr:9 F4	Mm.100144 // full length
1436238_at	1	1			2	1.14	0.893388	0.835968	Lgi3	leucine-rich repeat LGI family, member 3	Chr:14 D1	Mm.30841 // full length
1419257_at	1	1			2	1.14	0.876127	0.92257	Tcea1	transcription elongation factor A (SII) 1	Chr:1 A2	Mm.40989 // full length
1425576_at	1	1			2	1.14	0.856998	0.945245	Ahcyl1	S-adenosylhomocysteine hydrolase-like 1	Chr:3 57.0 cM	Mm.29493 // full length
1452034_at	1	1			2	1.14	0.671679	0.671679	D030028O16Rik	RIKEN cDNA D030028O16 gene	Chr:17 E4	Mm.226805 // full length
1415993_at	1	1			2	1.14	0.638946	0.893388	Sqle	squalene epoxidase	Chr:15 D1	--- // ---
1426744_at	1	1			2	1.14	0.638946	0.856998	Srebf2	sterol regulatory element binding factor 2	Chr:15 48.5 cM	Mm.25074 // full length
1423040_at	1	1			2	1.14	0.605162	0.605162	Bzw1	basic leucine zipper and W2 domains 1	Chr:1 C1.3	Mm.370 // full length
1430869_a_at	1	1			2	1.14	0.570569	0.703144	Habp4	hyaluronic acid binding protein 4	Chr:13 B3	Mm.4541 // full length
1456867_x_at	1	1			2	1.14	0.570569	0.761547	Sdbcag84	serologically defined breast cancer antigen 84	Chr:2 92.0 cM	Mm.28410 // ---
1435630_s_at	1	1			2	1.14	0.535424	0.835968	Acat2	acetyl-Coenzyme A acetyltransferase 2	Chr:17 7.55 cM	Mm.45068 // ---
1418561_at	1	1			2	1.14	0.5	0.535424	Sf3b1	splicing factor 3b, subunit 1	Chr:1 28.9 cM	Mm.86654 // full length
1455351_at	1	1			2	1.14	0.5	0.570569	2610101N10Rik	RIKEN cDNA 2610101N10 gene	Chr:9 E3.3	Mm.259214 // full length
1426581_at	1	1			2	1.13	0.876127	0.671679	2810004N20Rik	RIKEN cDNA 2810004N20 gene	Chr:2 E1	Mm.258965 // full length
1415823_at	1	1			2	1.13	0.788202	0.934667	Scd2	stearoyl-Coenzyme A desaturase 2	Chr:19 43.0 cM	Mm.214371 // ---
1439443_x_at	1	1			2	1.13	0.638946	0.996177	Tkt	transketolase	Chr:14 B1	Mm.354 // full length
1416948_at	1	1			2	1.13	0.605162	0.945245	Mrpl23	mitochondrial ribosomal protein L23	Chr:7 69.0 cM	Mm.35794 // full length
1441445_at		1		1	2	1.13	0.429432	0.893388	---	Mus musculus 16 days embryo head cDNA, RIKEN full-length enriched library, clone:C130011B08 product:period homolog 3 (Drosophila), full insert sequence	---	Mm.2962 // full length
1445892_at		1		1	2	1.13	0.0253339	0.535424	---	Mus musculus transcribed sequences	---	Mm.43152 // full length
1452661_at	1	1			2	1.12	0.761547	0.788202	Trfr	transferrin receptor	Chr:16 21.2 cM	Mm.24031 // full length
1425550_a_at	1	1			2	1.12	0.733153	0.813028	Prkar1a	protein kinase, cAMP dependent regulatory, type I, alpha	Chr:11 65.0 cM	Mm.33388 // ---
1421348_a_at	1	1			2	1.12	0.638946	0.605162	1500001H12Rik	RIKEN cDNA 1500001H12 gene	Chr:7 F5	Mm.273801 // ---
1422807_at	1	1			2	1.12	0.5	0.856998	Arf5	ADP-ribosylation factor 5	---	Mm.128861 // full length
1451835_at		1		1	2	1.12	-0.267022	-0.671679	Sox21	SRY-box containing gene 21	Chr:14 E4	Mm.100923 // full length
1456341_a_at	1	1			2	1.11	0.733153	0.92257	Bteb1	basic transcription element binding protein 1	Chr:19 B	Mm.2310 // full length
1421327_at	1	1			2	1.11	0.703144	0.934667	Mtap2	microtubule-associated protein 2	Chr:1 33.7 cM	Mm.4914 // full length
1433899_x_at	1	1			2	1.11	0.703144	0.856998	Tgfb1i4	transforming growth factor beta 1 induced transcript 4	Chr:14 42.0 cM	Mm.25694 // ---
1434668_at	1	1			2	1.11	0.703144	0.983573	8430423A01Rik	RIKEN cDNA 8430423A01 gene	Chr:1 E4	Mm.6666 // full length
1416185_a_at	1	1			2	1.11	0.671679	0.5	Adh5	alcohol dehydrogenase 5 (class III), chi polypeptide	Chr:3 H1	Mm.196313 // full length
1423255_at	1	1			2	1.11	0.671679	0.934667	Atp6v1g1	ATPase, H+ transporting, V1 subunit G isoform 1	Chr:4 B3	Mm.184752 // full length
1425048_a_at	1	1			2	1.11	0.671679	0.969058	Hmgb1	high mobility group box 1	Chr:5 83.0 cM	Mm.99613 // full length
1449228_at	1	1			2	1.11	0.638946	0.638946	Sh3gl2	SH3-domain GRB2-like 2	Chr:4 41.6 cM	Mm.156909 // full length
1451961_a_at	1	1			2	1.11	0.638946	0.95442	Mbp	myelin basic protein	Chr:18 55.0 cM	Mm.13148 // full length
1433926_at	1	1			2	1.11	0.638946	0.876127	---	Mus musculus cDNA clone MGC:76410 IMAGE:6405596, complete cds	---	Mm.38573 // ---
1417767_at	1	1			2	1.11	0.570569	0.908843	1810044O22Rik	RIKEN cDNA 1810044O22 gene	Chr:8 D3	Mm.255607 // est
1416823_a_at	1	1			2	1.11	0.535424	0.671679	Osbpl1a	oxysterol binding protein-like 1A	Chr:18 A1	Mm.40553 // est
1421280_at	1	1			2	1.11	0.5	0.570569	Gabra1	gamma-aminobutyric acid (GABA-A) receptor, subunit alpha 1	Chr:11 19.0 cM	Mm.21310 // full length
1436688_x_at	1	1			2	1.1	0.856998	0.908843	3100001N19Rik	RIKEN cDNA 3100001N19 gene	Chr:9 F4	Mm.87319 // full length
1420816_at	1	1			2	1.1	0.835968	0.989602	Ywhag	3-monooxgenase/tryptophan 5-monooxgenase activation protein, gamma polypeptide	Chr:5 75.0 cM	Mm.210916 // full length
1434076_at	1	1			2	1.1	0.605162	0.570569	3110035P10Rik	RIKEN cDNA 3110035P10 gene	Chr:13 A1	Mm.206238 // ---
1454627_a_at	1	1			2	1.1	0.570569	0.934667	Rpl29	ribosomal protein L29	Chr:9 F2-F4	Mm.87773 // full length
1436621_at	1	1			2	1.1	0.535424	0.876127	---	Mus musculus 12 days embryo spinal ganglion cDNA, RIKEN full-length enriched library, clone:D130061K21 product:unknown EST, full insert sequence	---	Mm.265737 // full length
1416240_at	1	1			2	1.09	0.761547	0.893388	Psmb7	proteasome (prosome, macropain) subunit, beta type 7	Chr:2 27.5 cM	Mm.206868 // ---
1415879_a_at	1	1			2	1.08	0.671679	0.733153	Rplp2	ribosomal protein, large P2	Chr:7 F5	Mm.268317 // ---
1453122_at	1	1			2	1.08	0.671679	0.733153	4921533L14Rik	RIKEN cDNA 4921533L14 gene	Chr:1 A5	Mm.157533 // full length
1449213_at		1		1	2	1.08	0.267022	0.95442	1110049G11Rik	RIKEN cDNA 1110049G11 gene	Chr:X A7.1	Mm.1098 // full length
1423684_at	1	1			2	1.07	0.703144	0.983573	Hnrpk	heterogeneous nuclear ribonucleoprotein K	Chr:13 B1	Mm.4996 // full length
1448846_a_at	1	1			2	1.07	0.535424	0.835968	Rpl29	ribosomal protein L29	Chr:9 F2-F4	Mm.136022 // full length
1424151_at	1	1			2	1.06	0.570569	0.570569	Jtv1-pending	JTV1 gene	Chr:5 G2	Mm.261587 // full length
1436046_x_at	1	1			2	1.05	0.835968	0.934667	Rpl29	ribosomal protein L29	Chr:9 F2-F4	Mm.18502 // full length
1417344_at	1	1			2	1.05	0.788202	0.835968	2900064A13Rik	RIKEN cDNA 2900064A13 gene	Chr:2 E3	Mm.196520 // full length
1428855_at		1		1	2	1.04	-0.00168756	-0.638946	H13	histocompatibility 13	Chr:2 86.0 cM	Mm.212813 // ---
1457544_at		1		1	2	1.04	-0.00823338	-0.605162	6130401J04Rik	RIKEN cDNA 6130401J04 gene	Chr:1 A3	Mm.229654 // full length
1418858_at		1		1	2	1.02	-0.00168756	0.5	1200011D03Rik	RIKEN cDNA 1200011D03 gene	Chr:1 23.2 cM	Mm.158315 // full length
1457671_at	1	1			2	-1.06	-0.535424	-0.671679	9330120H11Rik	RIKEN cDNA 9330120H11 gene	Chr:7 D2	Mm.256058 // full length
1419719_at	1	1			2	-1.08	-0.835968	-0.570569	Gabrb1	gamma-aminobutyric acid (GABA-A) receptor, subunit beta 1	Chr:5 40.0 cM	Mm.34470 // full length
1420912_at		1		1	2	-1.08	-0.0310587	-0.671679	Laf4l	lymphoid nuclear protein related to AF4-like	Chr:11 B1.3	Mm.195809 // full length
1435074_at	1	1			2	-1.09	-0.835968	-0.97957	2310036D22Rik	RIKEN cDNA 2310036D22 gene	Chr:6 A1	Mm.209145 // est
1418253_a_at	1	1			2	-1.09	-0.733153	-0.638946	Osp94	osmotic stress protein	Chr:3 B	Mm.248631 // full length
1436635_at		1		1	2	-1.09	-0.143211	-0.813028	D11Moh35	DNA segment, Chr 11, KL Mohlke 35	Chr:11 D	Mm.38526 // full length
1425623_a_at		1		1	2	-1.09	-0.328323	-0.638946	Cbs	cystathionine beta-synthase	Chr:17 17.4 cM	Mm.231844 // ---
1447000_at		1		1	2	-1.09	-0.0310587	-0.535424	---	Mus musculus transcribed sequences	---	Mm.209933 // full length
1451234_at	1	1			2	-1.1	-0.856998	-0.761547	BC021381	cDNA sequence BC021381	Chr:13 B1	Mm.38832 // full length
1440817_x_at	1	1			2	-1.1	-0.761547	-0.638946	G630024C07Rik	RIKEN cDNA G630024C07 gene	Chr:7 F3	Mm.2878 // full length
1459861_s_at	1	1			2	-1.1	-0.535424	-0.5	---	Mus musculus transcribed sequences	---	Mm.90274 // ---
1449139_at	1	1			2	-1.1	-0.5	-0.638946	2310008M10Rik	RIKEN cDNA 2310008M10 gene	Chr:3 G3	Mm.41038 // full length
1454955_at	1	1			2	-1.11	-0.969058	-0.605162	Ipo7	importin 7	Chr:7 E3	Mm.101990 // full length
1419922_s_at	1	1			2	-1.11	-0.761547	-0.761547	AW555641	expressed sequence AW555641	Chr:19 D2	Mm.25679 // ---
1436205_at	1			1	2	-1.11	-0.733153	-0.394839	9430096I18Rik	RIKEN cDNA 9430096I18 gene	Chr:17 C	Mm.28220 // full length
1435079_at	1			1	2	-1.11	-0.605162	-0.211998	5730406M06Rik	RIKEN cDNA 5730406M06 gene	Chr:4 A3	Mm.1971 // full length
1448602_at		1		1	2	-1.11	-0.297013	-0.570569	Pygm	muscle glycogen phosphorylase	Chr:19 2.0 cM	Mm.99143 // full length
1433951_at	1	1			2	-1.12	-0.876127	-0.535424	2810410P22Rik	RIKEN cDNA 2810410P22 gene	Chr:2 C1.1	Mm.17796 // full length
1438975_x_at	1	1			2	-1.12	-0.703144	-0.570569	Zdhhc14	zinc finger, DHHC domain containing 14	Chr:17 A1	Mm.27897 // full length
1442003_at	1	1			2	-1.12	-0.671679	-0.671679	---	Mus musculus 16 days neonate heart cDNA, RIKEN full-length enriched library, clone:D830015C09 product:unknown EST, full insert sequence	---	Mm.167218 // est
1426068_at	1	1			2	-1.12	-0.605162	-0.638946	Slc7a4	solute carrier family 7 (cationic amino acid transporter, y+ system), member 4	Chr:16 A1	Mm.256034 // full length
1442307_at		1		1	2	-1.12	-0.0253339	-0.671679	---	Mus musculus transcribed sequences	---	Mm.36809 // ---
1433901_at		1		1	2	-1.12	-0.297013	-0.605162	Gpiap1	GPI-anchored membrane protein 1	Chr:2 E2	Mm.38127 // full length
1451360_at		1		1	2	-1.12	-0.394839	-0.570569	1200009B18Rik	RIKEN cDNA 1200009B18 gene	Chr:6 G3	Mm.99143 // full length
1448991_a_at	1	1			2	-1.13	-0.986884	-0.605162	Ina	internexin neuronal intermediate filament protein, alpha	Chr:19 C3	Mm.87041 // ---
1416967_at	1			1	2	-1.13	-0.92257	-0.0913493	Sox2	SRY-box containing gene 2	Chr:3 15.0 cM	Mm.247434 // full length
1451196_at	1			1	2	-1.13	-0.893388	-0.0549129	2310076K21Rik	RIKEN cDNA 2310076K21 gene	Chr:17 E2	Mm.28646 // full length
1437223_s_at	1	1			2	-1.13	-0.761547	-0.605162	Xbp1	X-box binding protein 1	Chr:11 3.0 cM	Mm.27913 // full length
1449342_at	1	1			2	-1.13	-0.733153	-0.671679	Ptplb	protein tyrosine phosphatase-like (proline instead of catalytic arginine), member b	Chr:16 A1	Mm.38610 // full length
1416722_at	1	1			2	-1.13	-0.671679	-0.92257	Hmg20a	high mobility group 20A	Chr:9 B	Mm.34570 // full length
1417051_at	1			1	2	-1.13	-0.671679	-0.0253339	Pcdh8	protocadherin 8	Chr:14 43.0 cM	Mm.35508 // full length
1457751_at	1			1	2	-1.13	-0.605162	-0.394839	4832420A03Rik	RIKEN cDNA 4832420A03 gene	---	Mm.251085 // full length
1422638_s_at		1		1	2	-1.13	-0.0253339	-0.671679	Rassf5	Ras association (RalGDS/AF-6) domain family 5	Chr:1 69.1 cM	Mm.21954 // ---
1455418_at		1		1	2	-1.13	-0.106812	-0.671679	---	Mus musculus transcribed sequences	---	Mm.267010 // full length
1418072_at		1		1	2	-1.13	-0.328323	-0.605162	Hist1h2bc	histone 1, H2bc	Chr:13 A3.1	Mm.196201 // full length
1424147_at	1	1			2	-1.14	-0.97957	-0.876127	Ahsa1	AHA1, activator of heat shock 90kDa protein ATPase homolog 1 (yeast)	Chr:12 D2	Mm.266033 // ---
1429887_at	1	1			2	-1.14	-0.969058	-0.945245	2310005C01Rik	RIKEN cDNA 2310005C01 gene	Chr:5 F	Mm.23973 // full length
1447825_x_at	1			1	2	-1.14	-0.908843	-0.0913493	Pcdh8	protocadherin 8	Chr:14 43.0 cM	Mm.275405 // ---
1439904_at	1	1			2	-1.14	-0.893388	-0.570569	9130207J01Rik	RIKEN cDNA 9130207J01 gene	Chr:3 E3	Mm.29769 // full length
1416462_at	1	1			2	-1.14	-0.733153	-0.813028	Gpiap1	GPI-anchored membrane protein 1	Chr:2 E2	Mm.222499 // full length
1438483_at	1	1			2	-1.14	-0.638946	-0.605162	Nos1	nitric oxide synthase 1, neuronal	Chr:5 65.0 cM	Mm.259876 // full length
1455878_at		1		1	2	-1.14	-0.267022	-0.856998	2700023E23Rik	RIKEN cDNA 2700023E23 gene	---	Mm.41702 // ---
1440587_at	1	1			2	-1.15	-0.991816	-0.703144	---	Mus musculus transcribed sequences	---	Mm.2212 // full length
1434603_at	1			1	2	-1.15	-0.945245	-0.267022	Thrap2	thyroid hormone receptor associated protein 2	Chr:5 F	Mm.13849 // full length
1442068_at	1			1	2	-1.15	-0.856998	-0.106812	---	Mus musculus 10 days neonate cortex cDNA, RIKEN full-length enriched library, clone:A830018D22 product:unknown EST, full insert sequence	---	Mm.34617 // ---
1455204_at	1	1			2	-1.15	-0.835968	-0.570569	1110020B03Rik	RIKEN cDNA 1110020B03 gene	Chr:11 E1	Mm.288015 // ---
1443865_at	1	1			2	-1.15	-0.813028	-0.813028	Gabra2	gamma-aminobutyric acid (GABA-A) receptor, subunit alpha 2	Chr:5 40.0 cM	Mm.35647 // ---
1434230_at	1	1			2	-1.15	-0.761547	-0.876127	Polb	polymerase (DNA directed), beta	Chr:8 8.0 cM	Mm.4706 // full length
1444139_at	1	1			2	-1.15	-0.733153	-0.5	1700037B15Rik	RIKEN cDNA 1700037B15 gene	Chr:3 G3	Mm.133159 // ---
1452784_at	1	1			2	-1.15	-0.703144	-0.535424	1110004F14Rik	RIKEN cDNA 1110004F14 gene	---	Mm.101198 // full length
1455145_at	1	1			2	-1.15	-0.638946	-0.671679	---	Mus musculus 14, 17 days embryo head cDNA, RIKEN full-length enriched library, clone:3222402J19 product:unknown EST, full insert sequence	---	Mm.80623 // full length
1418317_at	1	1			2	-1.15	-0.5	-0.703144	Lhx2	LIM homeobox protein 2	Chr:2 B	Mm.1239 // full length
1438272_at		1		1	2	-1.15	-0.297013	-0.945245	---	Mus musculus transcribed sequences	---	Mm.261984 // full length
1417810_a_at		1		1	2	-1.15	-0.394839	-0.671679	Pacsin2	protein kinase C and casein kinase substrate in neurons 2	Chr:15 E1	Mm.269061 // ---
1417381_at	1	1			2	-1.16	-0.945245	-0.671679	C1qa	complement component 1, q subcomponent, alpha polypeptide	Chr:4 66.1 cM	Mm.212855 // full length
1434203_at	1			1	2	-1.16	-0.761547	-0.0205209	MGC58343	hypothetical protein MGC58343	Chr:14 A1	Mm.1158 // full length
1428525_at	1			1	2	-1.16	-0.733153	-0.429432	4930488B01Rik	RIKEN cDNA 4930488B01 gene	Chr:7 A1	Mm.27742 // full length
1456087_at	1			1	2	-1.16	-0.703144	-0.429432	9430022M17Rik	RIKEN cDNA 9430022M17 gene	Chr:4 C6	Mm.251071 // full length
1447585_s_at	1			1	2	-1.16	-0.671679	-0.394839	Mrps6	mitochondrial ribosomal protein S6	Chr:16 A1	Mm.2982 // full length
1454890_at	1			1	2	-1.16	-0.5	-0.328323	Amot	angiomotin	Chr:X F2	Mm.40621 // full length
1451264_at	1	1			2	-1.17	-0.733153	-0.535424	4930488L10Rik	RIKEN cDNA 4930488L10 gene	Chr:12 C2	Mm.25558 // full length
1429005_at	1			1	2	-1.17	-0.671679	-0.143211	Mfhas1	malignant fibrous histiocytoma amplified sequence 1	Chr:8 20.0 cM	Mm.154514 // full length
1437698_at	1			1	2	-1.17	-0.671679	-0.361056	---	Mus musculus transcribed sequences	---	Mm.89914 // ---
1439999_at		1		1	2	-1.17	-0.328323	-0.945245	---	Mus musculus transcribed sequences	---	Mm.126194 // full length
1441457_at		1		1	2	-1.17	-0.106812	-0.570569	---	Mus musculus transcribed sequences	---	Mm.226805 // full length
1449075_at		1		1	2	-1.17	-0.328323	-0.535424	C85658	expressed sequence C85658	Chr:12 C3	Mm.17436 // full length
1454920_at	1	1			2	-1.18	-0.893388	-0.761547	2310065A22Rik	RIKEN cDNA 2310065A22 gene	Chr:19 C1	Mm.35661 // full length
1456350_at	1			1	2	-1.18	-0.893388	-0.0913493	AI596398	expressed sequence AI596398	Chr:1 B	Mm.34701 // full length
1427322_at	1			1	2	-1.18	-0.671679	-0.297013	Wdr9	WD repeat domain 9	Chr:16 A1	Mm.10702 // full length
1435004_at	1	1			2	-1.18	-0.570569	-0.535424	Pank4	pantothenate kinase 4	Chr:4 E2	Mm.3464 // full length
1421498_a_at	1	1			2	-1.18	-0.535424	-0.535424	2010204K13Rik	RIKEN cDNA 2010204K13 gene	---	Mm.28684 // full length
1455139_at	1	1			2	-1.18	-0.5	-0.638946	---	Mus musculus, clone IMAGE:4507900, mRNA	---	Mm.257549 // ---
1417060_at		1		1	2	-1.18	-0.464577	-0.788202	Ppp1r11	protein phosphatase 1, regulatory (inhibitor) subunit 11	Chr:17 19.86 cM	Mm.126717 // est
1459461_at		1		1	2	-1.18	-0.0457245	-0.703144	---	Mus musculus transcribed sequences	---	Mm.44249 // full length
1427464_s_at	1			1	2	-1.19	-0.97957	-0.464577	Hspa5	heat shock 70kD protein 5 (glucose-regulated protein)	Chr:2 22.5 cM	Mm.274871 // est
1428872_at	1			1	2	-1.19	-0.835968	-0.00823338	4121402D02Rik	RIKEN cDNA 4121402D02 gene	Chr:11 D	Mm.121569 // ---
1423648_at	1	1			2	-1.19	-0.733153	-0.703144	P5-pending	protein disulfide isomerase-related protein	Chr:12 A1.2	Mm.275885 // ---
1416655_at	1	1			2	-1.19	-0.703144	-0.535424	1500002I11Rik	RIKEN cDNA 1500002I11 gene	Chr:X A3.1	Mm.182202 // ---
1429940_at	1			1	2	-1.19	-0.570569	-0.0310587	8430414L16Rik	RIKEN cDNA 8430414L16 gene	---	Mm.45748 // full length
1456423_at	1	1			2	-1.19	-0.570569	-0.535424	---	Mus musculus, Similar to methyl-CpG binding domain protein 5, clone IMAGE:6465222, mRNA	---	Mm.21515 // full length
1428413_at		1		1	2	-1.19	-0.124079	-0.671679	5730405I09Rik	RIKEN cDNA 5730405I09 gene	Chr:18 A1	Mm.27887 // full length
1435424_x_at		1		1	2	-1.19	-0.143211	-0.671679	---	Mus musculus transcribed sequences	---	Mm.259191 // full length
1445498_at		1		1	2	-1.19	-0.143211	-0.605162	---	Mus musculus transcribed sequences	---	Mm.331 // full length
1428583_at		1		1	2	-1.19	-0.328323	-0.570569	Lrp10	low-density lipoprotein receptor-related protein 10	Chr:14 C1	Mm.29588 // ---
1457178_at		1		1	2	-1.19	-0.00168756	-0.570569	---	Mus musculus transcribed sequences	---	Mm.41735 // full length
1416871_at		1		1	2	-1.19	-0.0310587	-0.535424	Adam8	a disintegrin and metalloprotease domain 8	Chr:7 F3-F5	Mm.100117 // ---
1457390_at		1		1	2	-1.19	-0.0253339	-0.5	---	Mus musculus transcribed sequences	---	Mm.157360 // full length
1433668_at	1			1	2	-1.2	-0.788202	-0.0378146	Pnrc1	proline-rich nuclear receptor coactivator 1	Chr:4 A5	Mm.20450 // full length
1417600_at	1			1	2	-1.2	-0.703144	-0.187179	Slc15a2	solute carrier family 15 (H+/peptide transporter), member 2	Chr:16 A1	Mm.28357 // full length
1435730_at		1		1	2	-1.2	-0.297013	-0.835968	---	Mus musculus transcribed sequences	---	Mm.202360 // ---
1439290_at		1		1	2	-1.2	-0.0165062	-0.570569	---	Mus musculus transcribed sequence with weak similarity to protein ref:NP_081764.1 (M.musculus) RIKEN cDNA 5730493B19 [Mus musculus]	---	Mm.259907 // full length
1435536_at	1			1	2	-1.21	-0.856998	-0.143211	1110056G13Rik	RIKEN cDNA 1110056G13 gene	Chr:4	Mm.28795 // ---
1429893_at		1		1	2	-1.21	-0.0310587	-0.570569	2810004A10Rik	RIKEN cDNA 2810004A10 gene	Chr:14 A3	Mm.12616 // full length
1453030_at		1		1	2	-1.21	-0.106812	-0.535424	E130103E02Rik	RIKEN cDNA E130103E02 gene	Chr:9 F1	Mm.31175 // full length
1435348_at		1		1	2	-1.22	-0.394839	-0.908843	---	Mus musculus 15 days embryo head cDNA, RIKEN full-length enriched library, clone:D930009K15 product:unknown EST, full insert sequence	---	Mm.165735 // est
1418068_at		1		1	2	-1.22	-0.328323	-0.5	Ndufa10	NADH dehydrogenase (ubiquinone) 1 alpha subcomplex 10	Chr:1 D	Mm.26760 // full length
1453125_at	1	1			2	-1.23	-0.671679	-0.703144	---	Mus musculus, clone IMAGE:6394389, mRNA	---	Mm.13849 // full length
1438916_x_at		1		1	2	-1.23	-0.143211	-0.908843	5830467J12Rik	RIKEN cDNA 5830467J12 gene	---	Mm.227543 // ---
1436133_at		1		1	2	-1.23	-0.0913493	-0.876127	C130002N06	hypothetical protein C130002N06	Chr:13 C1	Mm.209034 // ---
1416658_at		1		1	2	-1.23	-0.297013	-0.570569	Frzb	frizzled-related protein	Chr:2 49.75 cM	Mm.181021 // full length
1450974_at		1		1	2	-1.23	-0.429432	-0.5	Timp4	tissue inhibitor of metalloproteinase 4	Chr:6 46.0 cM	Mm.227183 // full length
1436115_at	1			1	2	-1.24	-0.535424	-0.0655027	---	Mus musculus transcribed sequence with weak similarity to protein ref:NP_066361.1 (H.sapiens) RAP2A, member of RAS oncogene family; RAP2, member of RAS oncogene family (K-rev); K-REV [Homo sapiens]	---	Mm.38133 // ---
1435304_at		1		1	2	-1.24	-0.297013	-0.876127	Sod1	superoxide dismutase 1, soluble	Chr:16 61.0 cM	Mm.182568 // est
1455721_at		1		1	2	-1.24	-0.267022	-0.856998	Gspt2	G1 to phase transition 2	Chr:X C2	Mm.26865 // full length
1449037_at		1		1	2	-1.24	-0.429432	-0.671679	Crem	cAMP responsive element modulator	Chr:18 A	Mm.28270 // full length
1456812_at		1		1	2	-1.24	-0.238642	-0.671679	Abcd2	ATP-binding cassette, sub-family D (ALD), member 2	Chr:15 E-F	Mm.154471 // full length
1432787_at		1		1	2	-1.24	-0.238642	-0.535424	6720420G18Rik	RIKEN cDNA 6720420G18 gene	---	Mm.22921 // ---
1440005_at	1			1	2	-1.25	-0.535424	-0.238642	C730009D12	hypothetical protein C730009D12	Chr:18 E1	Mm.30728 // full length
1427251_at	1			1	2	-1.25	-0.535424	-0.238642	Atp2a2	ATPase, Ca++ transporting, cardiac muscle, slow twitch 2	Chr:5 F	Mm.22718 // full length
1440563_at		1		1	2	-1.25	-0.0913493	-0.761547	---	Mus musculus 15 days embryo head cDNA, RIKEN full-length enriched library, clone:D930010N06 product:unknown EST, full insert sequence	---	Mm.22768 // full length
1459813_at		1		1	2	-1.25	-0.143211	-0.761547	1700012D01Rik	RIKEN cDNA 1700012D01 gene	---	Mm.5142 // full length
1440636_at		1		1	2	-1.25	-0.328323	-0.605162	---	Mus musculus 16 days embryo head cDNA, RIKEN full-length enriched library, clone:C130096I01 product:unknown EST, full insert sequence	---	Mm.19945 // full length
1438309_at	1	1			2	-1.26	-0.733153	-0.570569	---	Mus musculus transcribed sequences	---	Mm.170971 // ---
1457673_at	1			1	2	-1.26	-0.605162	-0.124079	---	Mus musculus cDNA clone MGC:67188 IMAGE:6825946, complete cds	---	Mm.41477 // ---
1416147_at		1		1	2	-1.26	-0.106812	-0.934667	Hspa4	heat shock protein 4	Chr:11 29.0 cM	Mm.21322 // est
1436382_at		1		1	2	-1.26	-0.0205209	-0.733153	BC020447	cDNA sequence BC020447	Chr:17 B1	Mm.25366 // full length
1416755_at	1			1	2	-1.27	-0.788202	-0.0913493	Dnajb1	DnaJ (Hsp40) homolog, subfamily B, member 1	Chr:8 C2	Mm.60794 // ---
1436463_at	1			1	2	-1.27	-0.761547	-0.464577	---	Mus musculus 0 day neonate cerebellum cDNA, RIKEN full-length enriched library, clone:C230032N17 product:unknown EST, full insert sequence	---	Mm.6635 // full length
1440870_at	1			1	2	-1.27	-0.703144	-0.464577	---	Mus musculus 16 days embryo head cDNA, RIKEN full-length enriched library, clone:C130046D04 product:unclassifiable, full insert sequence	---	Mm.8064 // ---
1439964_at	1			1	2	-1.27	-0.535424	-0.267022	---	Mus musculus transcribed sequences	---	Mm.9829 // full length
1455614_at		1		1	2	-1.27	-0.429432	-0.983573	---	Mus musculus cDNA clone MGC:67313 IMAGE:5715769, complete cds	---	Mm.249881 // ---
1440496_at		1		1	2	-1.27	-0.106812	-0.570569	1110030L07Rik	RIKEN cDNA 1110030L07 gene	Chr:15 E2	Mm.28679 // full length
1441499_at	1			1	2	-1.28	-0.856998	-0.464577	---	Mus musculus adult male hypothalamus cDNA, RIKEN full-length enriched library, clone:A230096K23 product:39 KDA ANTIGEN homolog [Leishmania donovani], full insert sequence	---	Mm.159621 // ---
1437277_x_at		1		1	2	-1.28	-0.297013	-0.570569	Tgm2	transglutaminase 2, C polypeptide	Chr:2 89.0 cM	Mm.41481 // full length
1458643_at		1		1	2	-1.28	-0.328323	-0.570569	---	Mus musculus transcribed sequence with moderate similarity to protein ref:NP_081764.1 (M.musculus) RIKEN cDNA 5730493B19 [Mus musculus]	---	Mm.13787 // full length
1435931_at		1		1	2	-1.28	-0.0131838	-0.5	---	Mus musculus transcribed sequences	---	--- // ---
1424772_at		1		1	2	-1.29	-0.0655027	-0.5	E130307C13	hypothetical protein E130307C13	Chr:6 G1	Mm.101510 // ---
1457674_at		1		1	2	-1.31	-0.267022	-0.761547	D330038K10Rik	RIKEN cDNA D330038K10 gene	Chr:19 A	Mm.1098 // full length
1436651_at	1	1			2	-1.32	-0.535424	-0.605162	---	Mus musculus transcribed sequences	---	Mm.20863 // full length
1447657_s_at		1		1	2	-1.32	-0.0913493	-0.813028	1110054M18Rik	RIKEN cDNA 1110054M18 gene	Chr:14 A2	Mm.44850 // ---
1433705_at		1		1	2	-1.32	-0.464577	-0.5	6330415G19Rik	RIKEN cDNA 6330415G19 gene	Chr:17 A3.3	Mm.191894 // ---
1454042_a_at		1		1	2	-1.33	-0.361056	-0.671679	Srpk1	serine/arginine-rich protein specific kinase 1	Chr:17 13.0 cM	Mm.186943 // full length
1447568_at		1		1	2	-1.33	-0.464577	-0.535424	2010003O18Rik	RIKEN cDNA 2010003O18 gene	Chr:5 F	Mm.34339 // ---
1439648_at		1		1	2	-1.35	-0.361056	-0.703144	2900037I21Rik	RIKEN cDNA 2900037I21 gene	Chr:9 A3	Mm.247185 // ---
1433681_x_at	1	1			2	-1.36	-0.761547	-0.605162	Capn3	calpain 3	Chr:2 67.2 cM	Mm.258352 // full length
1448383_at	1		1		2	-1.36	-0.605162	-0.297013	Mmp14	matrix metalloproteinase 14 (membrane-inserted)	Chr:14 12.5 cM	Mm.268326 // full length
1457969_at		1		1	2	-1.36	-0.187179	-0.908843	E130318E12Rik	RIKEN cDNA E130318E12 gene	Chr:1 E4	Mm.138453 // ---
1446090_at		1		1	2	-1.36	-0.124079	-0.733153	---	Mus musculus adult male diencephalon cDNA, RIKEN full-length enriched library, clone:9330157K13 product:unknown EST, full insert sequence	---	Mm.849 // full length
1428135_a_at		1		1	2	-1.37	-0.0549129	-0.788202	---	Mus musculus transcribed sequence	---	Mm.54198 // est
1436043_at	1		1		2	-1.38	-0.605162	-0.0655027	Scn7a	sodium channel, voltage-gated, type VI, alpha polypeptide	Chr:2 45.0 cM	Mm.27769 // ---
1458074_at		1		1	2	-1.38	-0.00168756	-0.856998	---	Mus musculus transcribed sequence with weak similarity to protein ref:NP_056961.1 (H.sapiens) Kruppel-associated box protein [Homo sapiens]	---	Mm.27615 // full length
1428394_at	1	1			2	-1.39	-0.671679	-0.761547	Lrrc8	leucine-rich repeat-containing 8	Chr:2 B	Mm.21458 // ---
1440450_at	1		1		2	-1.4	-0.671679	-0.394839	---	Mus musculus transcribed sequences	---	Mm.5304 // full length
1441630_at		1		1	2	-1.4	-0.0549129	-0.605162	---	Mus musculus transcribed sequence with weak similarity to protein ref:NP_081764.1 (M.musculus) RIKEN cDNA 5730493B19 [Mus musculus]	---	Mm.102206 // ---
1419179_at		1		1	2	-1.41	-0.0913493	-0.761547	Dim1-pending	dim1 (S. pombe)	Chr:18 E3	Mm.4514 // full length
1429905_at		1		1	2	-1.42	-0.124079	-0.733153	3110009O07Rik	RIKEN cDNA 3110009O07 gene	---	Mm.24594 // full length
1445667_at		1		1	2	-1.44	-0.143211	-0.638946	---	Mus musculus transcribed sequence with strong similarity to protein pir:S14234 (M.musculus) S14234 hypothetical protein - mouse	---	Mm.250413 // est
1436176_at		1	1		2	-1.53	-0.429432	-0.788202	Syt11	synaptotagmin 11	Chr:3 F1	Mm.22687 // full length
1444874_at		1		1	2	-1.55	-0.297013	-0.703144	---	---	---	Mm.29385 // full length
1436387_at	1	1			2	-1.65	-0.893388	-0.856998	C330006P03Rik	RIKEN cDNA C330006P03 gene	---	Mm.35829 // full length
1440564_at			1	1	2	-1.71	-0.143211	-0.429432	---	Mus musculus transcribed sequences	---	Mm.277136 // full length
1445810_at			1	1	2	-1.73	-0.0655027	-0.297013	---	Mus musculus transcribed sequences	---	Mm.194339 // full length
1420452_at	1		1		2	-1.74	-0.535424	-0.0655027	4833428E21Rik	RIKEN cDNA 4833428E21 gene	Chr:7 F5	Mm.3050 // ---
1419788_at		1	1		2	-1.75	-0.0378146	-0.535424	B230311I21	hypothetical protein B230311I21	Chr:4 D2.2	Mm.151485 // ---
1442570_at			1	1	2	-1.75	-0.464577	-0.429432	---	Mus musculus transcribed sequences	---	Mm.369 // full length
1427126_at	1	1			2	-1.77	-0.92257	-0.570569	Hspa1b	heat shock protein 1B	Chr:17 18.9 cM	Mm.41198 // full length
1460098_at			1	1	2	-2.09	-0.328323	-0.0457245	---	Mus musculus 16 days embryo head cDNA, RIKEN full-length enriched library, clone:C130019I03 product:unknown EST, full insert sequence	---	Mm.43977 // ---
1427776_a_at			1	1	2	-3	0.0131838	0.0913493	Fgfr4	fibroblast growth factor receptor 4	Chr:13 33.0 cM	Mm.29424 // full length
AFFX-r2-Ec-bioC-3_at		1			1	#N/A	0.0205209	0.671679	---	---	---	Mm.119162 // full length
1450346_at			1		1	45.59	0.00499685	-0.0205209	Gpr50	G-protein-coupled receptor 50	Chr:X 26.0 cM	Mm.4930 // full length
1432865_at			1		1	40.12	0.0457245	-0.0776118	D730050C22Rik	RIKEN cDNA D730050C22 gene	---	Mm.159661 // ---
1451623_at			1		1	31.34	0.0104557	0.00643719	Mrpl15	mitochondrial ribosomal protein L15	Chr:1 A2	Mm.87114 // full length
1457982_at		1			1	12.36	0.328323	0.605162	1700052M18Rik	RIKEN cDNA 1700052M18 gene	---	Mm.235194 // full length
1420689_at			1		1	11.71	0.00499685	-0.0165062	4933415F23Rik	RIKEN cDNA 4933415F23 gene	Chr:1 A5	Mm.46142 // full length
1450603_s_at			1		1	8.28	0.0131838	0.0253339	---	---	---	Mm.24006 // full length
1422104_at			1		1	6.75	-0.0104557	-0.0310587	Vsx1	visual system homeobox 1 homolog (zebrafish)	Chr:2 83.0 cM	Mm.207061 // full length
1421314_at			1		1	6.08	0.0165062	0.187179	Cttn	cortactin	Chr:13 31.0 cM	Mm.205601 // full length
1457563_at			1		1	6	0.0104557	0.0165062	Egfr	epidermal growth factor receptor	Chr:11 9.0 cM	Mm.205578 // ---
1446776_at			1		1	5.9	0.00643719	0.00499685	---	Mus musculus transcribed sequences	---	Mm.173714 // est
1446388_at			1		1	5.29	-0.00168756	-0.0131838	---	Mus musculus transcribed sequences	---	Mm.207619 // ---
1421749_at			1		1	5.24	0.0131838	-0.00168756	Lin28	lin-28 homolog (C. elegans)	Chr:4 D3	Mm.226967 // full length
1453899_at			1		1	5.12	0.00823338	0.0104557	4930506F14Rik	RIKEN cDNA 4930506F14 gene	Chr:9 F1	Mm.104155 // full length
1433032_at			1		1	5.03	0.00643719	-0.0165062	2900064K03Rik	RIKEN cDNA 2900064K03 gene	---	Mm.160152 // ---
1451785_at			1		1	4.69	-0.00168756	-0.00168756	Rpgrip1	retinitis pigmentosa GTPase regulator interacting protein 1	Chr:14 C1	Mm.25362 // full length
1443563_at			1		1	4.63	0.00499685	-0.0205209	Es10	esterase 10	Chr:14 41.5 cM	Mm.220881 // est
1450806_at			1		1	4.25	0.00385092	0.0131838	Tlx3	T-cell leukemia, homeobox 3	---	Mm.26898 // full length
1459039_at			1		1	4.03	0.0655027	0.0253339	---	Mus musculus transcribed sequences	---	Mm.101042 // est
1444880_at			1		1	3.83	-0.0131838	0.0165062	---	Mus musculus transcribed sequences	---	Mm.44915 // est
1451599_at			1		1	3.65	0.00643719	-0.143211	Sesn2	sestrin 2	Chr:4 D2.3	Mm.202665 // full length
1447782_x_at			1		1	3.64	0.00643719	0.00385092	---	Mus musculus transcribed sequences	---	Mm.202491 // est
1431444_at			1		1	3.64	-0.0104557	-0.0205209	9230105I15Rik	RIKEN cDNA 9230105I15 gene	Chr:2 H3	Mm.161243 // ---
1459705_at			1		1	3.56	0.0253339	0.0549129	---	Mus musculus transcribed sequences	---	--- // ---
1444961_at			1		1	3.51	0.0378146	0.124079	---	Mus musculus transcribed sequence with weak similarity to protein ref:NP_081764.1 (M.musculus) RIKEN cDNA 5730493B19 [Mus musculus]	---	Mm.100947 // ---
1432840_at			1		1	3.47	0.0253339	-0.0104557	A430075I06Rik	RIKEN cDNA A430075I06 gene	Chr:5 A3	Mm.158583 // ---
1420219_at			1		1	3.42	0.00823338	0.394839	---	Mus musculus, Similar to putative regulation protein GS3, clone IMAGE:5388383, mRNA	---	Mm.28035 // ---
1421080_at			1		1	3.4	0.0165062	0.0310587	Nr4a3	nuclear receptor subfamily 4, group A, member 3	Chr:4 B1	Mm.101224 // full length
1441674_at			1		1	3.39	0.0165062	0.0310587	---	Mus musculus transcribed sequence with weak similarity to protein pir:I58401 (M.musculus) I58401 protein-tyrosine kinase (EC 2.7.1.112) JAK3 - mouse	---	Mm.79993 // full length
1459410_at			1		1	3.37	0.00499685	0.143211	---	Mus musculus transcribed sequences	---	Mm.134360 // est
1443653_at			1		1	3.37	0.0549129	0.328323	---	Mus musculus transcribed sequences	---	Mm.118737 // ---
1442929_at			1		1	3.36	0.00499685	0.00294638	---	Mus musculus transcribed sequences	---	Mm.23126 // ---
1420020_at			1		1	3.31	0.00823338	0.00385092	D11Ertd530e	DNA segment, Chr 11, ERATO Doi 530, expressed	Chr:11 47.2 cM	Mm.21964 // ---
1441818_at			1		1	3.3	0.0165062	0.0165062	---	Mus musculus transcribed sequence with weak similarity to protein ref:NP_004793.1 (H.sapiens) otoferlin [Homo sapiens]	---	Mm.44338 // est
1427419_x_at			1		1	3.29	-0.00168756	-0.00223798	Ccr9	chemokine (C-C motif) receptor 9	Chr:9 71.2 cM	Mm.42258 // full length
1432550_at			1		1	3.28	0.0165062	0.00823338	4930572D21Rik	RIKEN cDNA 4930572D21 gene	Chr:7 A1	Mm.195696 // ---
1456784_at			1		1	3.21	0.0310587	0.143211	---	Mus musculus 10 days neonate skin cDNA, RIKEN full-length enriched library, clone:4732452L12 product:hypothetical protein, full insert sequence	---	Mm.182022 // full length
1445093_at			1		1	3.18	0.00499685	-0.0253339	---	Mus musculus transcribed sequences	---	Mm.207868 // est
1443921_at			1		1	3.17	0.0131838	0.00823338	C130037N17Rik	RIKEN cDNA C130037N17 gene	Chr:15 A1	Mm.207566 // est
1440877_at			1		1	3.16	0.0457245	0.0913493	---	Mus musculus transcribed sequences	---	Mm.1858 // full length
1419594_at			1		1	3.16	0.0104557	0.0655027	Ctsg	cathepsin G	Chr:14 20.5 cM	Mm.4858 // full length
1447055_at			1		1	3.13	0.00823338	0.0131838	E030019A03Rik	RIKEN cDNA E030019A03 gene	Chr:4 E2	Mm.227461 // est
1450692_at			1		1	3.08	0.0310587	0.0310587	Kif4	kinesin family member 4	Chr:X 39.5 cM	Mm.19893 // full length
1420705_at			1		1	3.06	-0.0205209	-0.0549129	Foxb1	forkhead box B1	Chr:9 41.0 cM	Mm.1325 // full length
1419331_at			1		1	3.06	0.00385092	0.143211	Cdh17	cadherin 17	Chr:4 A1	Mm.33402 // full length
1417447_at			1		1	3.05	0.297013	0.0165062	Tcf21	transcription factor 21	Chr:10 16.0 cM	Mm.16497 // full length
1440898_at			1		1	3.04	0.0165062	0.0310587	4632412N22Rik	RIKEN cDNA 4632412N22 gene	Chr:17 E1.3	Mm.185885 // ---
1457606_x_at			1		1	3.03	-0.00168756	0.0165062	---	Mus musculus transcribed sequences	---	Mm.126081 // ---
1448453_at			1		1	3.03	-0.00823338	-0.0131838	Hsd3b1	hydroxysteroid dehydrogenase-1, delta<5>-3-beta	Chr:3 49.1 cM	Mm.170296 // est
1460018_at			1		1	2.94	0.00385092	-0.328323	---	Mus musculus adult male testis cDNA, RIKEN full-length enriched library, clone:4932704A10 product:unclassifiable, full insert sequence	---	Mm.23381 // est
1442907_at			1		1	2.93	0.0776118	0.238642	---	Mus musculus adult male aorta and vein cDNA, RIKEN full-length enriched library, clone:A530062L09 product:unknown EST, full insert sequence	---	Mm.31738 // ---
1435760_at			1		1	2.93	0.00643719	-0.0104557	---	Mus musculus transcribed sequence with weak similarity to protein pdb:1GD4 (H.sapiens) A Chain A, Solution Structure Of P25s Cystatin A	---	Mm.40016 // full length
1457820_at			1		1	2.91	0.00823338	-0.0776118	---	Mus musculus transcribed sequences	---	Mm.153124 // full length
1442639_at			1		1	2.9	-0.00168756	0.00643719	---	Mus musculus transcribed sequences	---	Mm.27501 // full length
1439954_at			1		1	2.9	0.00643719	0.0104557	---	Mus musculus adult male olfactory brain cDNA, RIKEN full-length enriched library, clone:6430514M23 product:unclassifiable, full insert sequence	---	Mm.33280 // ---
1440632_at			1		1	2.89	-0.0205209	0.00643719	Pcdhb4	protocadherin beta 4	Chr:18 B3	Mm.39172 // ---
1438508_at			1		1	2.88	0.0378146	0.0165062	---	Mus musculus transcribed sequences	---	Mm.188571 // ---
1431968_at			1		1	2.88	0.0457245	-0.00643719	4921511F01Rik	RIKEN cDNA 4921511F01 gene	Chr:3 A3	Mm.159138 // ---
1432888_at			1		1	2.86	0.0165062	0.0131838	4930455M05Rik	RIKEN cDNA 4930455M05 gene	---	Mm.67528 // ---
1433336_at			1		1	2.85	0.00643719	0.0253339	4930405G09Rik	RIKEN cDNA 4930405G09 gene	---	Mm.158433 // ---
1431628_at			1		1	2.83	-0.0165062	-0.0378146	4930435H24Rik	RIKEN cDNA 4930435H24 gene	Chr:5 B3	Mm.8709 // full length
1420603_s_at			1		1	2.83	-0.00168756	0.0131838	Raet1a	retinoic acid early transcript 1, alpha	---	Mm.196428 // full length
1448872_at			1		1	2.81	-0.00168756	-0.0253339	Reg3g	regenerating islet-derived 3 gamma	Chr:6 C3	Mm.41781 // full length
1445312_at			1		1	2.8	0.00823338	-0.0378146	---	Mus musculus 13 days embryo heart cDNA, RIKEN full-length enriched library, clone:D330021L12 product:unclassifiable, full insert sequence	---	Mm.252986 // est
1449160_at			1		1	2.7	-0.00168756	0.0205209	Npr1	natriuretic peptide receptor 1	Chr:3 47.6 cM	Mm.27627 // full length
1442454_at			1		1	2.69	0.0549129	-0.0253339	---	Mus musculus 10, 11 days embryo whole body cDNA, RIKEN full-length enriched library, clone:2810021D13 product:topoisomerase (DNA) II alpha, full insert sequence	---	Mm.12091 // full length
1459245_s_at			1		1	2.67	-0.0165062	0.00823338	Grid2	glutamate receptor, ionotropic, delta 2	Chr:6 29.65 cM	Mm.202251 // ---
1446970_at			1		1	2.67	-0.00499685	0.00385092	---	Mus musculus transcribed sequence with weak similarity to protein ref:NP_081764.1 (M.musculus) RIKEN cDNA 5730493B19 [Mus musculus]	---	Mm.149482 // est
1432853_at			1		1	2.67	0.0104557	0.124079	2900057C01Rik	RIKEN cDNA 2900057C01 gene	---	Mm.56326 // ---
1427223_a_at			1		1	2.67	0.0104557	0.00499685	MGC37245	hypothetical protein MGC37245	Chr:7 F1	Mm.30140 // full length
1450734_at			1		1	2.64	0.106812	0.267022	Rgpr-pending	regucalcin gene promotor region related protein	---	Mm.32546 // full length
1453643_at			1		1	2.62	0.00823338	-0.0253339	1700001L19Rik	RIKEN cDNA 1700001L19 gene	Chr:13 B3	Mm.21662 // full length
1439588_at			1		1	2.61	0.00499685	-0.0131838	A630033C23Rik	RIKEN cDNA A630033C23 gene	Chr:1 A3	Mm.79837 // full length
1419570_at			1		1	2.61	0.0131838	0.0131838	Slc28a3	solute carrier family 28 (sodium-coupled nucleoside transporter), member 3	Chr:13 B2	Mm.18188 // full length
1442274_at			1		1	2.58	0.0549129	0.124079	6030457O13Rik	RIKEN cDNA 6030457O13 gene	Chr:X D	Mm.133062 // ---
1431961_at			1		1	2.57	0.0310587	-0.0205209	5830472H07Rik	RIKEN cDNA 5830472H07 gene	Chr:19 B	Mm.34670 // ---
1429507_at			1		1	2.57	0.00643719	0.0378146	Nkd1	naked cuticle 1 homolog (Drosophila)	Chr:8 C3	Mm.258464 // ---
1442523_at			1		1	2.56	0.0104557	-0.143211	LOC331392	similar to Nucleolar phosphoprotein p130 (Nucleolar 130 kDa protein) (140 kDa nucleolar phosphoprotein) (Nopp140) (Nucleolar and coiled-body phosphoprotein 1)	Chr:X A2	Mm.263246 // est
1442005_at			1		1	2.56	0.0457245	-0.211998	---	Mus musculus transcribed sequences	---	Mm.214724 // ---
1450788_at			1		1	2.54	0.00499685	0.0131838	Saa1	serum amyloid A 1	Chr:7 23.5 cM	Mm.87122 // full length
1447116_at			1		1	2.53	0.00643719	-0.00643719	---	Mus musculus adult male aorta and vein cDNA, RIKEN full-length enriched library, clone:A530021B03 product:unknown EST, full insert sequence	---	Mm.182624 // est
1438439_at			1		1	2.53	0.00823338	-0.0131838	F730001G15Rik	RIKEN cDNA F730001G15 gene	Chr:3 D	Mm.87857 // full length
1458918_at			1		1	2.52	0.00823338	0.143211	---	Mus musculus transcribed sequence with moderate similarity to protein pir:S12207 (M.musculus) S12207 hypothetical protein (B2 element) - mouse	---	Mm.186103 // est
1442631_at			1		1	2.52	0.0165062	0.0104557	---	---	---	Mm.4646 // full length
1448092_x_at			1		1	2.51	0.0457245	0.0776118	Serpina4-ps1	serine (or cysteine) proteinase inhibitor, clade A, member 4, pseudogene 1	---	Mm.24730 // full length
1423008_at			1		1	2.51	0.0253339	0.00385092	Art2a	ADP-ribosyltransferase 2a	Chr:7 49.0 cM	Mm.57010 // full length
1419090_x_at		1			1	2.5	0.0165062	0.535424	Klk26	kallikrein 26	Chr:7 B3	Mm.16620 // full length
1451996_at			1		1	2.49	0.00385092	0.00499685	Bbp	beta-amyloid binding protein precursor	Chr:4 C6	Mm.255150 // full length
1441320_a_at			1		1	2.44	0.0378146	0.187179	---	Mus musculus adult male cecum cDNA, RIKEN full-length enriched library, clone:9130233I07 product:unknown EST, full insert sequence	---	Mm.196711 // full length
1422935_x_at			1		1	2.44	0.0776118	0.0913493	Cbx1	chromobox homolog 1 (Drosophila HP1 beta)	Chr:11 58.0 cM	Mm.29055 // full length
1439644_at			1		1	2.43	0.106812	0.238642	9630023C09Rik	RIKEN cDNA 9630023C09 gene	---	Mm.95873 // full length
1431837_at			1		1	2.43	0.00643719	0.00643719	1200007C13Rik	RIKEN cDNA 1200007C13 gene	Chr:2 H3	Mm.28403 // ---
1444781_at			1		1	2.42	0.0253339	0.0776118	---	Mus musculus transcribed sequence with weak similarity to protein ref:NP_081764.1 (M.musculus) RIKEN cDNA 5730493B19 [Mus musculus]	---	Mm.180969 // full length
1424700_at			1		1	2.42	0.129118	0.0403002	D4Ertd89e	DNA segment, Chr 4, ERATO Doi 89, expressed	Chr:4 28.5 cM	Mm.27184 // full length
1420790_x_at			1		1	2.42	0.0310587	0.00643719	Klra16	killer cell lectin-like receptor, subfamily A, member 16	Chr:6 F3	Mm.103658 // full length
1454248_at			1		1	2.37	0.00294638	0.0776118	1700041E20Rik	RIKEN cDNA 1700041E20 gene	Chr:5 B1	Mm.196373 // ---
1437596_at			1		1	2.37	-0.00499685	0.0776118	MGC58778	hypothetical protein MGC58778	Chr:7 A2	Mm.218794 // full length
1429811_at			1		1	2.37	0.0253339	0.0165062	4933424B01Rik	RIKEN cDNA 4933424B01 gene	Chr:6 G3	Mm.46143 // ---
1447411_at			1		1	2.36	0.0253339	0.0165062	---	Mus musculus transcribed sequences	---	Mm.172645 // est
1447618_at			1		1	2.35	0.00499685	0.0253339	B630019K06Rik	RIKEN cDNA B630019K06 gene	Chr:X A1.1	Mm.182537 // est
1432664_at			1		1	2.35	0.0205209	0.0205209	4933404M09Rik	RIKEN cDNA 4933404M09 gene	---	Mm.45991 // full length
1447695_at			1		1	2.34	0.00643719	0.0131838	---	Mus musculus transcribed sequences	---	Mm.123140 // ---
1443599_at			1		1	2.33	0.106812	0.361056	---	Mus musculus transcribed sequences	---	Mm.25533 // est
1431331_at			1		1	2.33	0.00643719	-0.328323	Mgll	monoglyceride lipase	Chr:6 D1	Mm.180687 // full length
1436673_at			1		1	2.31	0.124079	-0.0131838	1700020A13Rik	RIKEN cDNA 1700020A13 gene	---	Mm.25 // full length
1427555_at			1		1	2.31	0.00823338	0.0131838	BC032281	cDNA sequence BC032281	Chr:15 F1	Mm.153635 // ---
1425160_at			1		1	2.31	0.0104557	-0.0253339	---	Mus musculus clone L2 uniform group of 2-cell-stage gene family mRNA, complete cds	---	Mm.10758 // full length
1436806_at			1		1	2.29	0.0165062	-0.328323	6330414G21Rik	RIKEN cDNA 6330414G21 gene	Chr:4 D2.2	Mm.54484 // ---
1428838_a_at			1		1	2.29	0.0776118	0.0165062	Dck	deoxycytidine kinase	---	Mm.275910 // ---
1425901_at			1		1	2.29	0.0457245	-0.0253339	Nfatc2	nuclear factor of activated T-cells, cytoplasmic 2	Chr:2 95.5 cM	Mm.116802 // full length
1445441_at			1		1	2.28	0.00223798	0.0253339	---	Mus musculus adult male testis cDNA, RIKEN full-length enriched library, clone:4930580A02 product:hypothetical protein, full insert sequence	---	Mm.101181 // est
1454165_at			1		1	2.25	0.0131838	0.0205209	1700025K04Rik	RIKEN cDNA 1700025K04 gene	---	Mm.220932 // ---
1420526_at			1		1	2.25	0.0655027	0.124079	Esdn-pending	endothelial and smooth muscle cell-derived neuropilin-like molecule	Chr:16 A1	Mm.37787 // full length
1425244_a_at			1		1	2.24	0.00643719	0.143211	Theg	testicular haploid expressed gene	Chr:10 B5-C1	Mm.89197 // full length
1431718_at			1		1	2.23	0.0549129	0.0913493	Knsl7	kinesin-like 7	Chr:9 F4	Mm.125526 // ---
1444011_at			1		1	2.22	0.00499685	0.267022	---	Mus musculus transcribed sequences	---	Mm.179723 // ---
1427783_at			1		1	2.22	-0.0104557	0.0776118	Erbb4	v-erb-a erythroblastic leukemia viral oncogene homolog 4 (avian)	Chr:1 35.1 cM	Mm.230941 // full length
1423774_a_at			1		1	2.22	0.00823338	0.00823338	Prc1	protein regulator of cytokinesis 1	Chr:7 D1	Mm.227274 // full length
1438728_at			1		1	2.21	-0.0205209	0.00294638	---	Mus musculus transcribed sequences	---	Mm.27656 // full length
1420835_at			1		1	2.21	0.00294638	0.0549129	4933433D23Rik	RIKEN cDNA 4933433D23 gene	Chr:14 D2	Mm.46067 // full length
1442645_at			1		1	2.2	0.0655027	0.0549129	Atp2b3	ATPase, Ca++ transporting, plasma membrane 3	Chr:X A7.1	Mm.116907 // est
1442238_a_at			1		1	2.2	0.0253339	-0.0104557	Kif6	kinesin family member 6	Chr:17 C	Mm.118326 // est
1457626_at			1		1	2.19	-0.0549129	0.0655027	---	---	---	Mm.202216 // full length
1432974_at			1		1	2.19	0.00643719	0.00385092	4933421H12Rik	RIKEN cDNA 4933421H12 gene	---	Mm.158921 // ---
1428815_at			1		1	2.17	0.00643719	0.0131838	4930583C14Rik	RIKEN cDNA 4930583C14 gene	Chr:10 C1	Mm.11827 // full length
1419314_at			1		1	2.17	0.0104557	0.0310587	Tinag	tubulointerstitial nephritis antigen	Chr:9 E1	Mm.23199 // full length
1431490_at			1		1	2.16	0.00643719	0.0165062	A930033C23Rik	RIKEN cDNA A930033C23 gene	Chr:5 B2	Mm.194795 // full length
1421850_at			1		1	2.16	0.00823338	0.106812	Mtap1b	microtubule-associated protein 1 B	Chr:13 51.0 cM	Mm.4323 // full length
1444374_at			1		1	2.15	-0.00168756	-0.0655027	---	Mus musculus 16 days neonate cerebellum cDNA, RIKEN full-length enriched library, clone:9630025H21 product:hypothetical protein, full insert sequence	---	Mm.214173 // est
1421758_at			1		1	2.15	0.00823338	0.00385092	Nat1	N-acetyltransferase 1 (arylamine N-acetyltransferase)	Chr:8 31.0 cM	Mm.14125 // full length
1433105_at			1		1	2.14	0.0131838	0.0310587	5830438M01Rik	RIKEN cDNA 5830438M01 gene	---	Mm.227284 // ---
1422218_at				1	1	2.13	-0.00168756	0.0549129	P2rx7	purinergic receptor P2X, ligand-gated ion channel, 7	---	Mm.42026 // full length
1438147_at			1		1	2.12	0.124079	0.0205209	C330016E03Rik	RIKEN cDNA C330016E03 gene	Chr:5 G2	Mm.220908 // full length
1440787_s_at				1	1	2.12	0.0776118	0.143211	1300007O09Rik	RIKEN cDNA 1300007O09 gene	Chr:10 D1	Mm.45256 // ---
1460471_at			1		1	2.11	-0.0131838	-0.0457245	2410146L05Rik	RIKEN cDNA 2410146L05 gene	Chr:9 E1	Mm.150667 // est
1441030_at			1		1	2.11	0.0776118	0.124079	---	Mus musculus adult male corpora quadrigemina cDNA, RIKEN full-length enriched library, clone:B230308H11 product:hypothetical Ankyrin repeat profile/Ankyrin-repeat/Ankyrin repeat region circular profile/Yeast DNA-binding domain containing protein, ful ...	---	Mm.208186 // est
1450430_at			1		1	2.1	0.0913493	0.0253339	Mrc1	mannose receptor, C type 1	Chr:2 5.0 cM	Mm.38422 // full length
1443515_at			1		1	2.1	0.143211	0.106812	1110032F04Rik	RIKEN cDNA 1110032F04 gene	Chr:3 E1	Mm.210095 // full length
1445791_at			1		1	2.09	0.0104557	0.0104557	---	Mus musculus transcribed sequences	---	Mm.209441 // ---
1435477_s_at			1		1	2.09	0.0205209	0.394839	Fcgr2b	Fc receptor, IgG, low affinity IIb	Chr:1 92.3 cM	Mm.19298 // full length
1456371_a_at			1		1	2.08	0.0104557	0.143211	1300007L22Rik	RIKEN cDNA 1300007L22 gene	Chr:11 B1.3	Mm.159365 // ---
1442960_at			1		1	2.08	-0.0104557	0.0655027	---	Mus musculus transcribed sequence with weak similarity to protein ref:NP_060876.1 (H.sapiens) mucin 4 (MUC4 gene) [Homo sapiens]	---	Mm.138044 // est
1433107_at			1		1	2.08	-0.0104557	0.00643719	Tcrb-J	T-cell receptor beta, joining region	Chr:6 20.5 cM	Mm.234265 // ---
1432580_at			1		1	2.08	0.0104557	0.106812	4930524H12Rik	RIKEN cDNA 4930524H12 gene	Chr:17 A1	Mm.55986 // full length
1440577_at			1		1	2.07	-0.0253339	0.0457245	---	Mus musculus transcribed sequences	---	Mm.137488 // full length
1439942_at			1		1	2.07	0.0378146	0.0913493	Prep	prolyl endopeptidase	Chr:10 28.5 cM	Mm.45989 // est
1432119_at			1		1	2.07	0.0655027	0.106812	4933405I11Rik	RIKEN cDNA 4933405I11 gene	Chr:16 A1	Mm.195711 // full length
1440542_at			1		1	2.06	0.0378146	0.0104557	---	Mus musculus transcribed sequence with moderate similarity to protein ref:NP_060698.1 (H.sapiens) hypothetical protein FLJ10811 [Homo sapiens]	---	Mm.101520 // ---
1451532_s_at			1		1	2.05	0.143211	0.164242	Steap	six transmembrane epithelial antigen of the prostate	Chr:5 3.0 cM	Mm.3130 // full length
1451513_x_at			1		1	2.05	0.00499685	0.0549129	Serpina1b	serine (or cysteine) proteinase inhibitor, clade A, member 1b	Chr:12 51.0 cM	--- // ---
1420818_at			1		1	2.05	0.00823338	0.0205209	Sla	src-like adaptor	Chr:15 37.5 cM	Mm.7601 // full length
1458085_at			1		1	2.04	0.0913493	0.238642	Soci-pending	socius	Chr:4 65.7 cM	Mm.30795 // est
1447778_x_at			1		1	2.04	0.0776118	0.267022	C6.1A-pending	c6.1a protein	Chr:X A7.2	Mm.227656 // ---
1438453_at			1		1	2.04	0.0205209	-0.0253339	Rad51c	Rad51 homolog c (S. cerevisiae)	Chr:11 49.0 cM	Mm.94819 // full length
1446038_at			1		1	2.03	0.0253339	0.394839	---	Mus musculus transcribed sequences	---	Mm.138929 // est
1441367_a_at			1		1	2.03	0.0104557	0.0205209	---	Mus musculus transcribed sequences	---	Mm.171797 // est
1425584_x_at			1		1	2.03	0.0104557	-0.0253339	---	---	---	--- // ---
1415924_at			1		1	2.03	0.211998	-0.0776118	Tnp1	transition protein 1	Chr:1 38.4 cM	Mm.661 // full length
1451514_at			1		1	2.02	0.0776118	0.0205209	C630032K07Rik	RIKEN cDNA C630032K07 gene	Chr:11 B3	--- // ---
1432183_at			1		1	2.02	0.0310587	0.0378146	C030022K24Rik	RIKEN cDNA C030022K24 gene	Chr:5 F	Mm.102485 // full length
1431132_x_at			1		1	2.02	0.106812	0.0549129	0610007P22Rik	RIKEN cDNA 0610007P22 gene	Chr:17 A3.3	Mm.133631 // full length
1427169_at			1		1	2.02	0.0165062	0.143211	2810455B10Rik	RIKEN cDNA 2810455B10 gene	Chr:1 C2	Mm.35593 // ---
1426148_at			1		1	2.02	0.0165062	0.0253339	Fgs-pending	forssman glycolipid synthetase	Chr:2 A3	Mm.213199 // full length
1422279_at			1		1	2.02	0.0549129	0.0378146	Fv1	Friend virus susceptibility 1	Chr:4 76.5 cM	Mm.57220 // full length
1418535_at			1		1	2.02	0.00294638	-0.0378146	Rgl1	ral guanine nucleotide dissociation stimulator,-like 1	Chr:1 G3	Mm.259336 // full length
1455837_at			1		1	2.01	0.0378146	0.0549129	Trim36	tripartite motif-containing 36	Chr:18 22.0 cM	Mm.158369 // ---
1454294_at			1		1	2.01	0.106812	0.0378146	2310061A09Rik	RIKEN cDNA 2310061A09 gene	---	Mm.220984 // full length
1446034_at			1		1	2.01	0.0457245	0.124079	---	Mus musculus transcribed sequences	---	Mm.40826 // est
1429756_at			1		1	2	0.00823338	0.0165062	4931428F04Rik	RIKEN cDNA 4931428F04 gene	Chr:8 D3	Mm.275522 // ---
1428358_at			1		1	2	0.00385092	0.00385092	1810010M01Rik	RIKEN cDNA 1810010M01 gene	Chr:7 F3	Mm.206159 // full length
1427434_at			1		1	2	0.0913493	-0.143211	Birc1f	baculoviral IAP repeat-containing 1f	Chr:13 55.0 cM	Mm.218759 // full length
1458587_at				1	1	2	0.0104557	0.0776118	2310047D07Rik	RIKEN cDNA 2310047D07 gene	Chr:5 G3	Mm.44573 // ---
1453829_at			1		1	1.99	0.00643719	-0.00168756	2310007J06Rik	RIKEN cDNA 2310007J06 gene	---	Mm.196685 // full length
1449268_at			1		1	1.99	0.0655027	0.124079	Gfpt1	glutamine fructose-6-phosphate transaminase 1	Chr:6 35.5 cM	Mm.129288 // est
1436967_at			1		1	1.99	0.00823338	0.00223798	---	Mus musculus adult male aorta and vein cDNA, RIKEN full-length enriched library, clone:A530045J16 product:unknown EST, full insert sequence	---	Mm.153695 // full length
1445932_at			1		1	1.98	0.00499685	-0.0378146	---	Mus musculus transcribed sequence with weak similarity to protein ref:NP_081764.1 (M.musculus) RIKEN cDNA 5730493B19 [Mus musculus]	---	Mm.81009 // ---
1440909_at			1		1	1.98	0.00385092	0.0457245	---	Mus musculus NOD-derived CD11c +ve dendritic cells cDNA, RIKEN full-length enriched library, clone:F630044M05 product:hypothetical protein, full insert sequence	---	Mm.129110 // est
1447530_at		1			1	1.97	0.0310587	0.835968	---	Mus musculus transcribed sequences	---	Mm.218553 // ---
1453528_at			1		1	1.97	0.0378146	0.0913493	Lta4h	leukotriene A4 hydrolase	Chr:10 C2	Mm.44151 // full length
1443785_x_at			1		1	1.97	-0.0253339	0.0253339	1110003B01Rik	RIKEN cDNA 1110003B01 gene	Chr:13 B1	--- // ---
1457946_at			1		1	1.96	-0.0205209	0.0457245	---	Mus musculus transcribed sequences	---	Mm.276200 // full length
1446347_at			1		1	1.96	0.0549129	0.0104557	---	Mus musculus transcribed sequence with weak similarity to protein ref:NP_081764.1 (M.musculus) RIKEN cDNA 5730493B19 [Mus musculus]	---	--- // ---
1445620_at			1		1	1.96	0.0310587	0.106812	---	Mus musculus transcribed sequences	---	Mm.173541 // est
1432346_a_at			1		1	1.96	0.0655027	0.00823338	Cdh23	cadherin 23 (otocadherin)	Chr:10 30.3 cM	Mm.159924 // full length
1455850_at			1		1	1.95	0.00499685	-0.0104557	2310003H01Rik	RIKEN cDNA 2310003H01 gene	Chr:11 E2	Mm.158414 // ---
1455689_at			1		1	1.95	0.297013	0.297013	Fzd10	frizzled homolog 10 (Drosophila)	Chr:5 G1.3	Mm.158113 // ---
1452835_a_at			1		1	1.95	-0.0131838	0.328323	1110018N15Rik	RIKEN cDNA 1110018N15 gene	Chr:10 C1	Mm.140060 // full length
1432989_at			1		1	1.95	0.00643719	-0.0104557	2900011F02Rik	RIKEN cDNA 2900011F02 gene	---	Mm.160008 // ---
1441786_at			1		1	1.94	0.0131838	0.361056	---	Mus musculus transcribed sequences	---	Mm.22973 // ---
1425634_a_at			1		1	1.94	0.0131838	0.297013	Tnk1	tyrosine kinase, non-receptor, 1	Chr:11 B3	Mm.275935 // full length
1419092_a_at			1		1	1.94	0.143211	0.0776118	Stk2	serine/threonine kinase 2	Chr:19 D1	Mm.90363 // full length
1427600_at			1		1	1.93	0.0165062	0.0104557	---	Mus musculus 9.5 days embryo parthenogenote cDNA, RIKEN full-length enriched library, clone:B130041F17 product:unknown EST, full insert sequence	---	Mm.218882 // ---
1451007_at			1		1	1.92	0.00823338	0.0205209	Cnnm2	cyclin M2	Chr:19 C3	Mm.3115 // full length
1442859_at			1		1	1.92	0.0131838	0.00385092	---	Mus musculus transcribed sequences	---	Mm.278497 // est
1441711_at			1		1	1.92	0.0165062	0.0655027	D230041A13Rik	RIKEN cDNA D230041A13 gene	Chr:11 C	Mm.218140 // est
1433245_at			1		1	1.92	-0.0205209	-0.0253339	6720475M21Rik	RIKEN cDNA 6720475M21 gene	Chr:5 C3.3	Mm.159654 // ---
1445017_at			1		1	1.9	0.0913493	0.0378146	---	Mus musculus transcribed sequences	---	--- // ---
1442721_at			1		1	1.9	0.0165062	0.0205209	---	Mus musculus transcribed sequences	---	Mm.44864 // full length
1433898_at			1		1	1.9	0.00499685	0.00643719	4933433D23Rik	RIKEN cDNA 4933433D23 gene	Chr:14 D2	Mm.195663 // ---
1416101_a_at			1		1	1.9	0.00223798	0.00223798	Hist1h1c	histone 1, H1c	Chr:13 A3.1	Mm.276261 // full length
1421632_at			1		1	1.89	0.00823338	0.0205209	Kcnn3	potassium intermediate/small conductance calcium-activated channel, subfamily N, member 3	Chr:3 F1	Mm.120250 // full length
1444891_at			1		1	1.87	0.0165062	0.0104557	---	Mus musculus transcribed sequences	---	Mm.31571 // est
1428635_at			1		1	1.87	0.0378146	0.0457245	1810030M08Rik	RIKEN cDNA 1810030M08 gene	Chr:14 A2	Mm.21835 // full length
1420736_at			1		1	1.87	0.106812	0.0549129	Sim1	single-minded 1	Chr:10 26.5 cM	Mm.4774 // full length
1457929_at			1		1	1.86	0.0165062	0.0655027	---	Mus musculus 12 days embryo spinal ganglion cDNA, RIKEN full-length enriched library, clone:D130061J24 product:transformed mouse 3T3 cell double minute 2, full insert sequence	---	Mm.108582 // ---
1452808_at			1		1	1.86	-0.0655027	-0.106812	Rnut1	RNA, U transporter 1	Chr:9 B	Mm.193418 // full length
1446519_at			1		1	1.86	0.0253339	0.0253339	A730091E23Rik	RIKEN cDNA A730091E23 gene	---	Mm.172961 // est
1442751_at			1		1	1.86	0.0776118	0.0253339	---	Mus musculus transcribed sequence with weak similarity to protein pir:A43932 (H.sapiens) A43932 mucin 2 precursor, intestinal - human (fragments)	---	Mm.30574 // full length
1441403_at			1		1	1.86	-0.106812	-0.0457245	---	Mus musculus transcribed sequence with weak similarity to protein sp:P46935 (M.musculus) NED4_MOUSE NEDD-4 protein	---	Mm.187372 // full length
1431307_at			1		1	1.86	0.0457245	0.211998	4930438C08Rik	RIKEN cDNA 4930438C08 gene	Chr:10 B3	Mm.113311 // full length
1422690_at			1		1	1.86	0.0913493	0.0549129	Sptlc1	serine palmitoyltransferase, long chain base subunit 1	Chr:13 B1	Mm.240336 // full length
1419970_at				1	1	1.86	0.106812	0.297013	Slc35a5	solute carrier family 35, member A5	Chr:16 29.9 cM	Mm.37381 // full length
1457133_at			1		1	1.85	0.0457245	0.0457245	---	Mus musculus transcribed sequences	---	Mm.80611 // full length
1454558_at			1		1	1.85	0.0131838	0.0776118	5430416B10Rik	RIKEN cDNA 5430416B10 gene	---	Mm.260326 // full length
1452378_at			1		1	1.85	0.0253339	-0.0253339	2210401K01Rik	RIKEN cDNA 2210401K01 gene	---	Mm.51437 // full length
1436807_x_at			1		1	1.85	0.00823338	0.0205209	6330414G21Rik	RIKEN cDNA 6330414G21 gene	Chr:4 D2.2	Mm.171304 // full length
1428713_s_at			1		1	1.85	0.0378146	0.106812	4833427B12Rik	RIKEN cDNA 4833427B12 gene	Chr:8 E1	Mm.28038 // ---
1447732_x_at			1		1	1.84	0.164242	0.00294638	---	Mus musculus transcribed sequence with moderate similarity to protein pir:T14155 (M.musculus) T14155 zinc finger protein Peg3 - mouse	---	Mm.17377 // est
1441848_at			1		1	1.84	0.106812	0.267022	---	Mus musculus transcribed sequences	---	Mm.208842 // ---
1441693_at			1		1	1.84	0.0253339	0.0549129	1100001H14Rik	RIKEN cDNA 1100001H14 gene	---	Mm.286339 // ---
1437431_at			1		1	1.84	0.0165062	0.0776118	Cutl1	cut-like 1 (Drosophila)	Chr:5 78.0 cM	Mm.30653 // full length
1458715_at			1		1	1.83	0.0131838	-0.0378146	---	Mus musculus transcribed sequences	---	Mm.8534 // full length
1447061_at			1		1	1.83	0.0655027	0.0131838	---	Mus musculus transcribed sequences	---	Mm.268903 // ---
1444910_at			1		1	1.83	0.0776118	0.328323	---	Mus musculus transcribed sequences	---	Mm.34243 // est
1453308_at			1		1	1.82	0.0310587	0.238642	8430429K09Rik	RIKEN cDNA 8430429K09 gene	Chr:11 A1	Mm.289629 // full length
1447337_at			1		1	1.82	0.0205209	0.106812	---	Mus musculus transcribed sequences	---	Mm.156535 // ---
1446441_at			1		1	1.82	-0.00168756	0.0165062	Slc20a1	solute carrier family 20, member 1	Chr:2 73.0 cM	Mm.173514 // est
1444728_at			1		1	1.82	0.00385092	0.00223798	---	Mus musculus transcribed sequences	---	Mm.275648 // full length
1437913_at			1		1	1.82	0.0165062	-0.00168756	Bcl2a1d	B-cell leukemia/lymphoma 2 related protein A1d	---	Mm.216538 // est
1445896_at			1		1	1.81	0.0131838	-0.00823338	2810433D01Rik	RIKEN cDNA 2810433D01 gene	Chr:11 E1	Mm.212457 // est
1444189_at			1		1	1.81	0.00823338	0.238642	---	Mus musculus transcribed sequences	---	Mm.173877 // est
1443932_at			1		1	1.81	0.00823338	0.00294638	Klhdc1	kelch domain containing 1	Chr:12 C2	Mm.118777 // est
1425886_at			1		1	1.8	0.106812	0.0131838	Fev-pending	Fev protein	Chr:1 C4	Mm.150496 // full length
1445451_at			1		1	1.79	0.0457245	0.0776118	D430005B17	hypothetical protein D430005B17	Chr:15 E1	Mm.173733 // est
1439728_at			1		1	1.79	0.00823338	0.0457245	D330027H18Rik	RIKEN cDNA D330027H18 gene	Chr:6 A3.3	Mm.92296 // est
1431869_at			1		1	1.79	0.0165062	-0.00168756	5730419F03Rik	RIKEN cDNA 5730419F03 gene	---	Mm.159103 // ---
1458424_at			1		1	1.78	0.0549129	0.0913493	---	---	---	Mm.56456 // ---
1455277_at			1		1	1.78	-0.0253339	0.0655027	Hhip	Hedgehog-interacting protein	Chr:8 C1	Mm.139926 // ---
1444512_at			1		1	1.78	0.361056	0.0776118	B130017I01Rik	RIKEN cDNA B130017I01 gene	Chr:3 G1	Mm.227417 // est
1442838_at			1		1	1.78	0.00823338	0.124079	---	Mus musculus transcribed sequences	---	Mm.103062 // ---
1432257_at			1		1	1.78	0.0655027	0.0378146	1700022L20Rik	RIKEN cDNA 1700022L20 gene	Chr:15 D1	Mm.214599 // full length
1424340_at			1		1	1.78	0.0913493	0.0457245	4930449E07Rik	RIKEN cDNA 4930449E07 gene	Chr:11 B2	Mm.87413 // full length
1451212_at			1		1	1.77	0.0310587	0.00643719	2410030J07Rik	RIKEN cDNA 2410030J07 gene	Chr:4 D3	Mm.17771 // full length
1424844_at			1		1	1.77	0.0104557	0.0378146	1110030H02Rik	RIKEN cDNA 1110030H02 gene	Chr:12 D2	Mm.63979 // full length
1459684_at			1		1	1.76	0.0205209	0.0104557	2810449C10Rik	RIKEN cDNA 2810449C10 gene	---	Mm.126193 // ---
1445724_at			1		1	1.76	0.0655027	0.0913493	---	Mus musculus 16 days neonate thymus cDNA, RIKEN full-length enriched library, clone:A130014O09 product:IQ motif containing GTPase activating protein 1, full insert sequence	---	--- // ---
1441549_at			1		1	1.76	0.0131838	-0.0253339	---	Mus musculus 13 days embryo heart cDNA, RIKEN full-length enriched library, clone:D330001D04 product:weakly similar to NEDD-4 PROTEIN (EC 6.3.2.-) (FRAGMENT) [Mus musculus], full insert sequence	---	Mm.33811 // ---
1430335_a_at			1		1	1.76	0.0549129	0.124079	Pax3	paired box gene 3	Chr:1 44.0 cM	Mm.210443 // full length
1430050_at			1		1	1.76	0.0655027	0.0549129	Ddx23	DEAD (Asp-Glu-Ala-Asp) box polypeptide 23	Chr:15 F2	Mm.258017 // est
1425493_at			1		1	1.76	0.0310587	0.187179	Bmpr1a	bone morphogenetic protein receptor, type 1A	Chr:14 13.0 cM	Mm.140965 // full length
1421338_at			1		1	1.76	0.0549129	0.0378146	BC042423	cDNA sequence BC042423	Chr:X A3.3	Mm.36808 // ---
1416006_at			1		1	1.76	0.0776118	0.00643719	Mdk	midkine	Chr:2 53.0 cM	Mm.906 // full length
1458291_at				1	1	1.76	-0.00168756	0.0913493	---	Mus musculus transcribed sequences	---	Mm.151196 // est
1422987_at				1	1	1.76	0.0131838	0.0776118	Ntn1	netrin 1	Chr:11 B3	Mm.39095 // full length
1460520_at		1			1	1.75	0.0253339	0.5	Mocs1	molybdenum cofactor synthesis 1	Chr:17 C	Mm.35774 // full length
1446016_at			1		1	1.75	0.0205209	-0.00168756	---	Mus musculus transcribed sequences	---	Mm.228270 // full length
1444679_at			1		1	1.75	-0.0131838	-0.0165062	---	Mus musculus adult male liver tumor cDNA, RIKEN full-length enriched library, clone:C730013O12 product:hypothetical protein, full insert sequence	---	Mm.114826 // est
1442360_at			1		1	1.75	0.0104557	0.0253339	---	Mus musculus 12 days embryo spinal ganglion cDNA, RIKEN full-length enriched library, clone:D130069F02 product:unknown EST, full insert sequence	---	Mm.187389 // full length
1438947_x_at			1		1	1.75	0.0378146	0.429432	---	Mus musculus transcribed sequences	---	Mm.123648 // full length
1446897_at			1		1	1.74	0.0378146	0.0104557	---	Mus musculus transcribed sequences	---	Mm.25515 // est
1441737_s_at			1		1	1.74	0.0776118	0.361056	Rassf1	Ras association (RalGDS/AF-6) domain family 1	Chr:9 F2	Mm.154206 // ---
1460452_at			1		1	1.73	0.0104557	0.0913493	1190005J19Rik	RIKEN cDNA 1190005J19 gene	Chr:5 G2	Mm.274971 // est
1453226_at			1		1	1.73	0.0104557	-0.0378146	3000004C01Rik	RIKEN cDNA 3000004C01 gene	Chr:11 E1	Mm.29904 // full length
1445524_at			1		1	1.73	0.00823338	0.0655027	---	Mus musculus transcribed sequences	---	Mm.173614 // est
1440942_at			1		1	1.73	0.00499685	0.0776118	Dact2	dapper homolog 2, antagonist of beta-catenin (xenopus)	Chr:17 A1	Mm.102501 // est
1440717_at			1		1	1.73	0.0655027	0.0913493	---	Mus musculus transcribed sequence with weak similarity to protein ref:NP_081764.1 (M.musculus) RIKEN cDNA 5730493B19 [Mus musculus]	---	Mm.126954 // est
1436547_at			1		1	1.73	0.0378146	0.429432	Dgke	diacylglycerol kinase, epsilon	Chr:11 C	Mm.279774 // est
1457465_at			1		1	1.72	0.0310587	-0.0205209	---	Mus musculus 0 day neonate kidney cDNA, RIKEN full-length enriched library, clone:D630003C04 product:unknown EST, full insert sequence	---	Mm.274890 // full length
1450599_at			1		1	1.72	0.0165062	0.0165062	---	---	---	Mm.4627 // full length
1449166_at			1		1	1.72	0.0165062	0.0776118	S100a14	S100 calcium binding protein A14	Chr:3 F1	Mm.138470 // est
1431365_at			1		1	1.72	0.106812	-0.0457245	Rnf32	ring finger protein 32	Chr:5 15.81 cM	Mm.87368 // full length
1427923_at			1		1	1.72	0.00294638	0.0205209	Zmpste24	zinc metalloproteinase, STE24 homolog (S. cerevisiae)	Chr:4 D2.2	Mm.212507 // ---
1457916_at			1		1	1.71	0.0457245	0.0131838	---	Mus musculus transcribed sequences	---	Mm.106084 // ---
1452890_at			1		1	1.71	-0.00823338	-0.0253339	D630041K24Rik	RIKEN cDNA D630041K24 gene	Chr:12 D1	Mm.85429 // full length
1433360_at			1		1	1.71	0.0378146	0.124079	1700023B13Rik	RIKEN cDNA 1700023B13 gene	---	Mm.160016 // ---
1425883_at			1		1	1.71	0.0378146	0.0205209	MGC7717	hypothetical protein MGC7717	Chr:11 B5	Mm.196687 // full length
1421203_at			1		1	1.71	0.328323	0.0655027	Chrna4	cholinergic receptor, nicotinic, alpha polypeptide 4	Chr:2 108.0 cM	Mm.40959 // full length
1447826_x_at			1		1	1.7	0.0131838	0.238642	---	Mus musculus transcribed sequences	---	Mm.216727 // est
1435366_at			1		1	1.7	0.00823338	0.0457245	D430042O09Rik	RIKEN cDNA D430042O09 gene	Chr:7 F3	Mm.40740 // full length
1434262_at			1		1	1.7	0.0549129	0.0457245	Cog1	component of oligomeric golgi complex 1	---	Mm.46067 // full length
1426771_at			1		1	1.7	0.106812	0.361056	AI316828	expressed sequence AI316828	Chr:11	Mm.229654 // full length
1436075_at				1	1	1.7	0.297013	0.429432	Sfrp5	secreted frizzled-related sequence protein 5	Chr:19 C3	Mm.103731 // full length
1447403_a_at			1		1	1.69	0.0131838	-0.297013	2700064H14Rik	RIKEN cDNA 2700064H14 gene	Chr:2 A3	Mm.197210 // est
1441119_at			1		1	1.69	0.0549129	-0.0253339	---	Mus musculus transcribed sequences	---	Mm.131634 // full length
1429745_at			1		1	1.69	0.0378146	0.0655027	---	Mus musculus transcribed sequence with weak similarity to protein ref:NP_116242.1 (H.sapiens) hypothetical protein FLJ14868 [Homo sapiens]	---	Mm.206555 // full length
1450821_at			1		1	1.68	0.0549129	0.0776118	Pcaf	p300/CBP-associated factor	Chr:17 30.0 cM	Mm.62979 // ---
1447666_x_at			1		1	1.68	0.0165062	0.297013	---	Mus musculus transcribed sequences	---	Mm.21353 // full length
1438117_x_at			1		1	1.68	-0.0131838	0.0378146	D7Ertd743e	DNA segment, Chr 7, ERATO Doi 743, expressed	Chr:7 50.5 cM	Mm.189648 // full length
1421839_at			1		1	1.68	0.0310587	0.00223798	Abca1	ATP-binding cassette, sub-family A (ABC1), member 1	Chr:4 23.1 cM	Mm.369 // full length
1419783_at				1	1	1.68	-0.00168756	0.0457245	---	Mus musculus transcribed sequence	---	Mm.251324 // est
1429923_x_at	1				1	1.67	0.5	0.394839	1700029H01Rik	RIKEN cDNA 1700029H01 gene	Chr:1 C5	Mm.221172 // full length
1460131_at			1		1	1.67	0.0165062	0.0378146	---	Mus musculus 16 days neonate thymus cDNA, RIKEN full-length enriched library, clone:A130013C19 product:unknown EST, full insert sequence	---	Mm.227891 // ---
1435834_at			1		1	1.67	0.0205209	0.0205209	Gas2	growth arrest specific 2	Chr:7 26.8 cM	Mm.287423 // full length
1426932_at			1		1	1.67	-0.0205209	0.0776118	---	Mus musculus DNA segment, Chr 19, Brigham & Women's Genetics 1357 expressed, mRNA (cDNA clone IMAGE:3499584), partial cds	---	Mm.28742 // ---
1422872_at			1		1	1.67	0.0776118	0.211998	Bmpr1b	bone morphogenetic protein receptor, type 1B	Chr:3 H1	Mm.39089 // full length
1422566_at			1		1	1.67	0.0104557	0.124079	Tcfeb	transcription factor EB	Chr:17 26.0 cM	Mm.2305 // full length
1460051_at			1		1	1.66	0.0655027	0.0205209	BC038613	cDNA sequence BC038613	Chr:17 A3.3	Mm.34979 // est
1455214_at			1		1	1.66	-0.0131838	-0.124079	Mitf	microphthalmia-associated transcription factor	Chr:6 40.0 cM	Mm.55456 // ---
1452984_at			1		1	1.66	0.00499685	0.00294638	4631402G10Rik	RIKEN cDNA 4631402G10 gene	Chr:18 A1	Mm.23608 // full length
1438473_at			1		1	1.66	0.00823338	0.00294638	C230032K13Rik	RIKEN cDNA C230032K13 gene	Chr:13 D2.2	Mm.273088 // ---
1434173_s_at			1		1	1.66	0.00499685	0.00385092	D19Bwg1357e	DNA segment, Chr 19, Brigham & Women's Genetics 1357 expressed	Chr:19 22.5 cM	Mm.159445 // ---
1421894_a_at			1		1	1.66	0.00223798	0.0549129	Tpp2	tripeptidyl peptidase II	Chr:1 27.0 cM	Mm.28867 // full length
1456780_at			1		1	1.65	0.0378146	0.0104557	Btrc	beta-transducin repeat containing protein	Chr:19 C3	Mm.100641 // full length
1443539_at			1		1	1.65	0.0165062	0.0378146	Arhgef11	Rho guanine nucleotide exchange factor (GEF) 11	Chr:3 F1	Mm.133740 // est
1430447_a_at			1		1	1.65	0.0655027	0.0131838	D7Bwg0421e	DNA segment, Chr 7, Brigham & Women's Genetics 0421 expressed	Chr:7 4.5 cM	Mm.55891 // ---
1447668_x_at			1		1	1.64	0.00823338	0.328323	Efemp2	epidermal growth factor-containing fibulin-like extracellular matrix protein 2	Chr:19 A	--- // ---
1444325_at			1		1	1.64	0.0104557	0.0378146	---	Mus musculus transcribed sequences	---	Mm.193151 // est
1437672_at			1		1	1.64	0.0549129	0.0131838	Irs3	insulin receptor substrate 3	Chr:5 G2	Mm.258225 // full length
1435182_at			1		1	1.64	0.0165062	0.297013	Uble1a	ubiquitin-like 1 (sentrin) activating enzyme E1A	Chr:7 4.0 cM	Mm.74636 // full length
1430701_a_at			1		1	1.64	0.297013	0.00823338	5730528L13Rik	RIKEN cDNA 5730528L13 gene	Chr:4 B1	Mm.193087 // full length
1425607_at			1		1	1.64	0.0165062	0.0310587	Hlcs	holocarboxylase synthetase (biotin- [propriony-Coenzyme A-carboxylase (ATP-hydrolysing)] ligase)	Chr:16 67.8 cM	Mm.30921 // full length
1423927_at			1		1	1.64	0.238642	0.394839	Slc35b1	solute carrier family 35, member B1	Chr:17 B3	Mm.21470 // full length
1422406_at			1		1	1.64	0.00499685	-0.00168756	---	---	---	--- // ---
1458284_at			1		1	1.63	0.0253339	0.0457245	Ptbp1	polypyrimidine tract binding protein 1	Chr:10 43.0 cM	Mm.24755 // est
1455610_at			1		1	1.63	0.00223798	0.00294638	AI852401	expressed sequence AI852401	Chr:7 C	Mm.71913 // full length
1450309_at			1		1	1.63	0.0205209	0.0205209	Astn2	astrotactin 2	---	Mm.37491 // est
1437505_at			1		1	1.63	0.0205209	-0.124079	---	Mus musculus transcribed sequences	---	Mm.258193 // ---
1423761_at			1		1	1.63	0.0205209	0.0165062	5630401D24Rik	RIKEN cDNA 5630401D24 gene	Chr:1 H2.1	Mm.30735 // full length
1422999_at			1		1	1.63	0.00643719	-0.0131838	Map3k14	mitogen-activated protein kinase kinase kinase 14	Chr:11 63.0 cM	Mm.257884 // full length
1418946_at			1		1	1.63	0.0205209	-0.0253339	Siat4a	sialyltransferase 4A (beta-galactoside alpha-2,3-sialytransferase)	Chr:15 D2	Mm.248334 // full length
1417778_at			1		1	1.63	-0.0165062	0.00223798	Zfp35	zinc finger protein 35	Chr:18 A2	Mm.3297 // full length
1436288_at				1	1	1.63	0.267022	0.211998	1700049M11Rik	RIKEN cDNA 1700049M11 gene	Chr:2 H3	Mm.142735 // full length
1460269_at			1		1	1.62	0.00643719	0.0776118	Pnmt	phenylethanolamine-N-methyltransferase	Chr:11 D	Mm.173740 // est
1456364_at			1		1	1.62	0.0131838	0.0378146	C230057M02Rik	RIKEN cDNA C230057M02 gene	Chr:8 E1	Mm.158441 // ---
1432728_at			1		1	1.62	0.0104557	0.164242	5830433D23Rik	RIKEN cDNA 5830433D23 gene	---	Mm.160043 // ---
1432232_at			1		1	1.62	0.0655027	0.0253339	---	---	---	Mm.196347 // full length
1440143_at				1	1	1.62	-0.00168756	0.394839	F630022B06Rik	RIKEN cDNA F630022B06 gene	Chr:16 A1	Mm.44145 // full length
1458957_at			1		1	1.61	0.0253339	0.0776118	---	Mus musculus transcribed sequences	---	Mm.255355 // est
1446145_at			1		1	1.61	0.0131838	0.124079	4930523M17Rik	RIKEN cDNA 4930523M17 gene	Chr:4 D3	Mm.150764 // est
1427569_a_at			1		1	1.61	0.0104557	0.238642	Utrn	utrophin	Chr:10 3.0 cM	Mm.253554 // full length
1427330_at			1		1	1.61	0.00823338	-0.0205209	Cars	cysteinyl-tRNA synthetase	Chr:7 F5	Mm.21505 // full length
1443701_at			1		1	1.6	0.0549129	0.187179	BC025575	cDNA sequence BC025575	Chr:11 E1	Mm.156644 // est
1440071_at			1		1	1.6	0.00823338	0.0205209	---	Mus musculus transcribed sequences	---	Mm.286571 // est
1435089_at			1		1	1.6	0.164242	0.143211	---	Mus musculus adult retina cDNA, RIKEN full-length enriched library, clone:A930015C19 product:similar to CDNA FLJ32888 FIS, CLONE TESTI2004295, WEAKLY SIMILAR TO AMINOPEPTIDASE B (EC 3.4.11.6) [Homo sapiens], full insert sequence	---	Mm.261027 // full length
1425413_at			1		1	1.6	0.0104557	0.0104557	Rfx3	regulatory factor X, 3 (influences HLA class II expression)	Chr:19 C1	Mm.192975 // full length
1425170_a_at			1		1	1.6	0.00385092	0.00823338	Adam15	a disintegrin and metalloproteinase domain 15 (metargidin)	Chr:1 92.5 cM	Mm.19830 // full length
1454401_at			1		1	1.59	0.0457245	0.0165062	5730488B01Rik	RIKEN cDNA 5730488B01 gene	Chr:4	Mm.39001 // full length
1443480_at			1		1	1.59	0.0378146	0.0378146	---	Mus musculus transcribed sequences	---	Mm.152471 // est
1425815_a_at			1		1	1.59	0.0655027	0.187179	Hmmr	hyaluronan mediated motility receptor (RHAMM)	Chr:11 19.0 cM	Mm.116997 // full length
1425360_at			1		1	1.59	0.00823338	0.0104557	AI315037	expressed sequence AI315037	Chr:11	Mm.23685 // ---
1421003_at			1		1	1.59	0.0776118	0.00643719	Gmeb1	glucocorticoid modulatory element binding protein 1	Chr:4 D2.3	Mm.103489 // full length
1417383_at			1		1	1.59	0.0205209	0.0131838	Entpd5	ectonucleoside triphosphate diphosphohydrolase 5	Chr:12 39.0 cM	Mm.10211 // full length
1415744_at			1		1	1.59	0.0205209	0.00223798	H2-Ke2	H2-K region expressed gene 2	Chr:17 18.41 cM	Mm.2948 // full length
1451914_a_at			1		1	1.58	0.394839	0.429432	Add2	adducin 2 (beta)	Chr:6 35.0 cM	Mm.28855 // full length
1447672_x_at			1		1	1.58	0.0165062	0.238642	E130013P03	hypothetical protein E130013P03	Chr:8 D3	Mm.102097 // est
1435485_at			1		1	1.58	0.0205209	0.0131838	C230096C10Rik	RIKEN cDNA C230096C10 gene	Chr:4 D3	Mm.259703 // full length
1433828_at			1		1	1.58	0.0131838	-0.187179	Atp8a1	ATPase, aminophospholipid transporter (APLT), class I, type 8A, member 1	Chr:5 C3.1	Mm.159061 // ---
1425819_at			1		1	1.58	0.0131838	0.143211	B230208J24Rik	RIKEN cDNA B230208J24 gene	Chr:18 E3	Mm.214768 // full length
1424446_at			1		1	1.58	0.00499685	0.164242	A630084C13	hypothetical protein A630084C13	Chr:11 E2	Mm.38019 // full length
1422988_at			1		1	1.58	0.00823338	-0.106812	Sgsh	N-sulfoglucosamine sulfohydrolase (sulfamidase)	Chr:11 76.0 cM	Mm.103788 // full length
1451245_at			1		1	1.57	0.00385092	0.164242	BC019794	cDNA sequence BC019794	Chr:14 A1	Mm.2019 // full length
1450801_at			1		1	1.57	0.0165062	0.297013	Adam21	a disintegrin and metalloprotease domain 21	Chr:12 28.0 cM	Mm.840 // full length
1446653_at			1		1	1.57	-0.0253339	-0.124079	---	Mus musculus transcribed sequences	---	Mm.173441 // est
1441493_at			1		1	1.57	0.0165062	0.00294638	---	Mus musculus 2 days pregnant adult female ovary cDNA, RIKEN full-length enriched library, clone:E330024N20 product:Rab6-interacting protein 2, full insert sequence	---	Mm.270535 // est
1437281_x_at			1		1	1.57	0.0655027	0.0913493	0610041O14Rik	RIKEN cDNA 0610041O14 gene	Chr:8 A1.1	Mm.30653 // full length
1431972_a_at			1		1	1.57	0.211998	0.143211	2900054P12Rik	RIKEN cDNA 2900054P12 gene	Chr:14 B	Mm.158401 // ---
1423190_at			1		1	1.57	0.0131838	0.0131838	1810020G14Rik	RIKEN cDNA 1810020G14 gene	Chr:12 C3	Mm.261691 // full length
1415887_at			1		1	1.57	0.00823338	0.0457245	Tfg	Trk-fused gene	Chr:16 A1	Mm.41374 // full length
1451150_at			1		1	1.56	0.0549129	0.0378146	D12Ertd748e	DNA segment, Chr 12, ERATO Doi 748, expressed	Chr:12 39.0 cM	Mm.57095 // full length
1443719_x_at			1		1	1.56	0.124079	0.187179	---	Mus musculus transcribed sequences	---	Mm.135727 // est
1442592_at			1		1	1.56	0.00643719	0.0655027	---	Mus musculus transcribed sequences	---	Mm.77737 // est
1441373_at			1		1	1.56	0.0205209	0.0913493	---	Mus musculus adult male pituitary gland cDNA, RIKEN full-length enriched library, clone:5330435L21 product:unknown EST, full insert sequence	---	Mm.134549 // est
1425948_a_at			1		1	1.56	0.187179	0.0104557	4933433D23Rik	RIKEN cDNA 4933433D23 gene	Chr:14 D2	Mm.46067 // full length
1420357_s_at				1	1	1.56	0.187179	0.394839	Xlr3a	X-linked lymphocyte-regulated 3a	Chr:X 29.12 cM	Mm.263338 // full length
1418987_at				1	1	1.56	0.0165062	0.394839	Pla2g2d	phospholipase A2, group IID	Chr:4 D3	Mm.71913 // full length
1428032_at		1			1	1.55	-0.238642	-0.5	Acvr1c	activin A receptor, type IC	Chr:2 C1.1	Mm.26883 // full length
1451699_at			1		1	1.55	0.0549129	0.328323	---	Mus musculus mRNA similar to RIKEN cDNA 9030624G23 gene (cDNA clone MGC:36379 IMAGE:4988668), complete cds	---	Mm.148800 // full length
1451380_at			1		1	1.55	0.0549129	0.0457245	1500041L05Rik	RIKEN cDNA 1500041L05 gene	Chr:2 E5	Mm.16148 // full length
1449581_at			1		1	1.55	0.0310587	-0.0205209	Emu1-pending	Emu1 gene	Chr:11 A1	Mm.100353 // est
1428925_at			1		1	1.55	0.143211	0.187179	D15Ertd528e	DNA segment, Chr 15, ERATO Doi 528, expressed	Chr:15 55.8 cM	Mm.33626 // full length
1424594_at			1		1	1.55	0.00223798	-0.0165062	Lgals7	lectin, galactose binding, soluble 7	Chr:14 B	Mm.20973 // full length
1423243_at			1		1	1.55	0.00823338	0.106812	Mpp1	membrane protein, palmitoylated	Chr:X 30.48 cM	Mm.2814 // full length
1422254_a_at		1			1	1.54	0.0655027	0.813028	Dyrk1b	dual-specificity tyrosine-(Y)-phosphorylation regulated kinase 1b	Chr:7 A3	Mm.218875 // full length
1458403_at			1		1	1.54	0.0776118	0.0104557	4831440I19Rik	RIKEN cDNA 4831440I19 gene	Chr:3 A3	Mm.65379 // est
1431294_at			1		1	1.54	0.0131838	-0.0310587	Speer8-ps1	spermatogenesis associated glutamate (E)-rich protein 8, pseudogene 1	---	Mm.46381 // full length
1421708_a_at			1		1	1.54	0.0655027	0.143211	Stat6	signal transducer and activator of transcription 6	Chr:10 70.0 cM	Mm.121721 // full length
1449632_s_at		1			1	1.53	0.0378146	0.535424	Fkbp10	FK506 binding protein 10	Chr:11 58.0 cM	Mm.258973 // full length
1438363_at			1		1	1.53	0.0131838	0.267022	---	Mus musculus transcribed sequence with weak similarity to protein ref:NP_072143.1 (R.norvegicus) nucleolin-related protein NRP (NRP) [Rattus norvegicus]	---	Mm.22524 // full length
1435214_at			1		1	1.53	0.0131838	0.124079	Gja12	gap junction membrane channel protein alpha 12	Chr:11 34.0 cM	Mm.182445 // full length
1427579_at			1		1	1.53	0.0253339	0.0549129	Rhbdl4	rhomboid, veinlet-like 4 (Drosophila)	Chr:11 B5	Mm.219535 // full length
1424321_at			1		1	1.53	0.0205209	0.0913493	Rfc4	replication factor C (activator 1) 4	Chr:16 A1	Mm.18876 // full length
1437703_at				1	1	1.53	0.211998	0.164242	---	Mus musculus transcribed sequences	---	Mm.36202 // est
1456877_at			1		1	1.52	0.164242	0.187179	Duox2	dual oxidase 2	Chr:2 E5	Mm.254493 // full length
1436142_at			1		1	1.51	0.00499685	0.00499685	3526401B18Rik	RIKEN cDNA 3526401B18 gene	---	Mm.27797 // full length
1434188_at			1		1	1.51	0.238642	0.0378146	AW210596	expressed sequence AW210596	Chr:19 C1	Mm.200366 // full length
1432385_a_at			1		1	1.51	0.0253339	0.00643719	Agtpbp1	ATP/GTP binding protein 1	Chr:13 B2	--- // ---
1428166_at			1		1	1.51	0.0310587	-0.00168756	Cdan1	congenital dyserythropoietic anemia, type I (human)	Chr:2 E5	Mm.34399 // full length
1446062_at				1	1	1.51	0.0253339	0.143211	---	Mus musculus transcribed sequence with strong similarity to protein pdb:1BGM (E. coli) O Chain O, Beta-Galactosidase (Chains I-P)	---	Mm.153649 // est
1456676_a_at			1		1	1.5	-0.0165062	0.106812	Pfkfb3	6-phosphofructo-2-kinase/fructose-2,6-biphosphatase 3	Chr:2 A1	Mm.29678 // full length
1444749_at			1		1	1.5	0.124079	0.328323	---	Mus musculus adult male hippocampus cDNA, RIKEN full-length enriched library, clone:C630010M09 product:unknown EST, full insert sequence	---	Mm.209787 // full length
1440506_at			1		1	1.5	-0.0205209	0.0165062	---	Mus musculus transcribed sequence	---	Mm.167835 // full length
1436247_at			1		1	1.5	0.211998	0.143211	4632419I22Rik	RIKEN cDNA 4632419I22 gene	Chr:11 C	Mm.68610 // ---
1431372_at			1		1	1.5	0.0131838	0.0131838	Srpk2	serine/arginine-rich protein specific kinase 2	Chr:5 9.0 cM	Mm.195694 // ---
1418339_at			1		1	1.5	0.0253339	0.0655027	Recql	RecQ protein-like	Chr:6 69.0 cM	Mm.27407 // full length
1433144_at				1	1	1.5	-0.00168756	0.0205209	Alg2	asparagine-linked glycosylation 2 homolog (yeast, alpha-1,3-mannosyltransferase)	Chr:4 B1	Mm.22218 // full length
1438182_x_at			1		1	1.49	0.00499685	0.0104557	Asb6	ankyrin repeat and SOCS box-containing protein 6	Chr:2 B	Mm.24486 // full length
1436978_at			1		1	1.49	0.0655027	0.0655027	Wnt9a	wingless-type MMTV integration site 9A	Chr:11 B1.3	Mm.28722 // full length
1418989_at				1	1	1.49	0.211998	0.464577	Ctse	cathepsin E	Chr:1 69.1 cM	Mm.33671 // full length
1444811_at			1		1	1.48	0.0253339	-0.0253339	---	Mus musculus transcribed sequence with weak similarity to protein ref:NP_081764.1 (M.musculus) RIKEN cDNA 5730493B19 [Mus musculus]	---	Mm.133293 // ---
1433421_at			1		1	1.48	0.0549129	0.267022	4930527J03Rik	RIKEN cDNA 4930527J03 gene	Chr:1 H4	Mm.159370 // ---
1429372_at			1		1	1.48	-0.0913493	0.0205209	6230403H02Rik	RIKEN cDNA 6230403H02 gene	Chr:12 A1.3	Mm.11829 // ---
1422311_a_at		1			1	1.47	0.0165062	0.671679	Polr2a	polymerase (RNA) II (DNA directed) polypeptide A	Chr:11 37.0 cM	Mm.40959 // full length
1451010_at			1		1	1.47	0.0131838	0.0655027	1500002M01Rik	RIKEN cDNA 1500002M01 gene	Chr:11 E1	Mm.116695 // full length
1449309_at			1		1	1.47	0.0131838	0.00823338	Cyp8b1	cytochrome P450, family 8, subfamily b, polypeptide 1	Chr:9 71.0 cM	Mm.129583 // est
1447700_x_at			1		1	1.47	0.0131838	0.429432	---	Mus musculus transcribed sequences	---	Mm.125548 // est
1438484_at			1		1	1.47	0.0310587	0.267022	---	Mus musculus 10 days neonate cerebellum cDNA, RIKEN full-length enriched library, clone:B930086H20 product:unknown EST, full insert sequence	---	Mm.43212 // full length
1417920_at		1			1	1.46	0.106812	0.605162	Amn	amnionless	Chr:12 55.1 cM	Mm.288641 // full length
1443698_at		1			1	1.46	0.0131838	0.5	---	Mus musculus adult male cortex cDNA, RIKEN full-length enriched library, clone:B530033B21 product:unknown EST, full insert sequence	---	Mm.18460 // full length
1459128_at			1		1	1.46	0.0165062	0.0104557	---	Mus musculus transcribed sequences	---	Mm.26280 // est
1457655_x_at			1		1	1.46	0.164242	0.0549129	---	Mus musculus transcribed sequence	---	Mm.26150 // ---
1443053_at			1		1	1.46	0.0776118	-0.0165062	---	Mus musculus 15 days embryo head cDNA, RIKEN full-length enriched library, clone:D930011P18 product:unknown EST, full insert sequence	---	Mm.153261 // est
1439321_at			1		1	1.46	0.0913493	0.0131838	---	Mus musculus transcribed sequences	---	Mm.37376 // full length
1438895_at			1		1	1.46	-0.0253339	-0.0776118	A430102J17Rik	RIKEN cDNA A430102J17 gene	---	Mm.131907 // est
1424935_at			1		1	1.46	0.00643719	0.0310587	Gdap1l	ganglioside-induced differentiation-associated protein 1-like 1	Chr:2 H3	Mm.102080 // full length
1421072_at			1		1	1.46	0.0165062	0.00823338	Irx5	Iroquois related homeobox 5 (Drosophila)	Chr:8 43.3 cM	Mm.101153 // full length
1420643_at			1		1	1.46	0.328323	0.429432	Lfng	lunatic fringe gene homolog (Drosophila)	Chr:5 80.0 cM	Mm.12834 // full length
1426444_at		1			1	1.45	0.0549129	0.5	0610011L13Rik	RIKEN cDNA 0610011L13 gene	Chr:5 G2	Mm.216435 // ---
1455300_at			1		1	1.45	0.00823338	0.0655027	E130014J05Rik	RIKEN cDNA E130014J05 gene	Chr:3 G3	Mm.159275 // ---
1452118_at			1		1	1.45	0.0165062	0.124079	2600005C20Rik	RIKEN cDNA 2600005C20 gene	Chr:17 B1	Mm.26542 // full length
1448257_at			1		1	1.45	0.106812	0.297013	Slc29a2	solute carrier family 29 (nucleoside transporters), member 2	Chr:19 A	Mm.41588 // full length
1445316_at			1		1	1.45	0.106812	0.106812	---	Mus musculus transcribed sequences	---	Mm.259631 // est
1427723_at			1		1	1.45	0.0165062	0.0549129	Gdf11	growth differentiation factor 11	---	Mm.57170 // ---
1447312_at			1		1	1.44	-0.0205209	0.0104557	---	Mus musculus transcribed sequences	---	Mm.16757 // full length
1429034_at			1		1	1.44	-0.0104557	0.00385092	2810013J18Rik	RIKEN cDNA 2810013J18 gene	Chr:17 A3.3	Mm.3446 // full length
1457341_at				1	1	1.44	0.211998	0.143211	---	Mus musculus transcribed sequences	---	Mm.152165 // est
1446413_at				1	1	1.44	0.0378146	0.0655027	---	Mus musculus transcribed sequences	---	Mm.66949 // est
1456029_a_at			1		1	1.43	0.0457245	0.00294638	---	Mus musculus adult male cortex cDNA, RIKEN full-length enriched library, clone:B530045F04 product:weakly similar to HYPOTHETICAL PROTEIN KIAA1140 (FRAGMENT) [Homo sapiens], full insert sequence	---	Mm.158829 // ---
1418082_at			1		1	1.43	0.0131838	0.0310587	Nmt1	N-myristoyltransferase 1	Chr:11 E1	Mm.10265 // full length
1434086_at			1		1	1.42	0.0253339	0.361056	AI790205	expressed sequence AI790205	Chr:2 B	Mm.158702 // ---
1421239_at			1		1	1.42	0.0253339	0.0549129	Il6st	interleukin 6 signal transducer	Chr:13 D2.2	Mm.4364 // full length
1450818_a_at		1			1	1.41	0.0378146	0.788202	Ndufa7	NADH dehydrogenase (ubiquinone) 1 alpha subcomplex, 7 (B14.5a)	Chr:17 B1	Mm.37835 // full length
1425197_at		1			1	1.41	0.164242	0.570569	Ptpn2	protein tyrosine phosphatase, non-receptor type 2	Chr:18 E2	Mm.23747 // full length
1459516_at			1		1	1.41	0.0131838	0.0378146	Cul1	cullin 1	Chr:6 B2.3	Mm.29984 // full length
1454761_at			1		1	1.41	0.211998	0.0457245	BC005764	cDNA sequence BC005764	Chr:10 C1	Mm.45109 // ---
1450717_at			1		1	1.41	0.0131838	0.297013	Ang	angiogenin	Chr:14 18.0 cM	Mm.20889 // full length
1435672_at			1		1	1.41	0.0104557	0.00643719	3830612M24	hypothetical protein 3830612M24	Chr:7 F1	Mm.258530 // full length
1423779_at			1		1	1.41	0.0104557	0.211998	0710001P09Rik	RIKEN cDNA 0710001P09 gene	Chr:6 D1	Mm.20313 // full length
1423414_at			1		1	1.41	0.0205209	-0.00823338	Ptgs1	prostaglandin-endoperoxide synthase 1	Chr:2 29.0 cM	Mm.275434 // full length
1416197_at			1		1	1.41	0.211998	0.0205209	Snrp1c	U1 small nuclear ribonucleoprotein 1C	Chr:17 A3.3	Mm.2265 // full length
1449516_a_at				1	1	1.41	0.0776118	0.267022	Rgs3	regulator of G-protein signaling 3	Chr:4 35.0 cM	Mm.17554 // full length
1431047_at				1	1	1.41	0.0378146	0.106812	5430439G14Rik	RIKEN cDNA 5430439G14 gene	Chr:2 H2	Mm.122738 // full length
1456771_at			1		1	1.4	0.0776118	0.0457245	C230075L19Rik	RIKEN cDNA C230075L19 gene	Chr:2 B	Mm.39043 // full length
1419734_at			1		1	1.4	0.0549129	0.164242	Actb	actin, beta, cytoplasmic	Chr:5 80.0 cM	Mm.297 // full length
1418610_at		1			1	1.39	0.0165062	0.535424	Slc17a6	solute carrier family 17 (sodium-dependent inorganic phosphate cotransporter), member 6	Chr:7 B3	Mm.40037 // full length
1426311_s_at			1		1	1.39	0.0378146	0.0655027	2410018M14Rik	RIKEN cDNA 2410018M14 gene	Chr:2 D	Mm.219643 // ---
1429041_at				1	1	1.39	0.361056	0.361056	2610005L07Rik	RIKEN cDNA 2610005L07 gene	Chr:6 B2.3	Mm.213005 // ---
1440855_at		1			1	1.38	0.106812	0.535424	Mjd	Machado-Joseph disease (spinocerebellar ataxia 3, olivopontocerebellar ataxia 3, autosomal dominant, ataxin 3) homolog (human)	Chr:3 47.0 cM	Mm.259925 // ---
1425033_at			1		1	1.38	0.00643719	-0.143211	C730032N17Rik	RIKEN cDNA C730032N17 gene	Chr:13 A3.1	Mm.24030 // full length
1429464_at				1	1	1.38	0.0205209	0.394839	Prkaa2	protein kinase, AMP-activated, alpha 2 catalytic subunit	Chr:4 C6	Mm.48638 // ---
1416003_at		1			1	1.37	0.464577	0.969058	Cldn11	claudin 11	Chr:3 12.6 cM	Mm.41423 // full length
1438075_at		1			1	1.37	0.0378146	0.788202	Fem1c	fem-1 homolog c (C.elegans)	Chr:18 C	Mm.30072 // full length
1429367_at		1			1	1.37	0.0655027	0.535424	1110018O08Rik	RIKEN cDNA 1110018O08 gene	Chr:5 G2	Mm.42578 // full length
1422770_at			1		1	1.37	0.124079	-0.00823338	Rad51l3	RAD51-like 3 (S. cerevisiae)	Chr:11 48.5 cM	Mm.9286 // full length
1433837_at				1	1	1.37	0.0104557	0.0913493	8430408G22Rik	RIKEN cDNA 8430408G22 gene	Chr:6 F1	Mm.38231 // full length
1428821_at				1	1	1.37	0.0165062	0.297013	Agpat2	1-acylglycerol-3-phosphate O-acyltransferase 2 (lysophosphatidic acid acyltransferase, beta)	Chr:2 A3	Mm.24244 // full length
1456731_x_at		1			1	1.36	-0.0104557	0.638946	1500004O14Rik	RIKEN cDNA 1500004O14 gene	Chr:2 H4	Mm.57007 // full length
1459994_x_at				1	1	1.36	0.328323	0.328323	Trfr2	transferrin receptor 2	Chr:5 G2	Mm.21757 // full length
1421790_a_at				1	1	1.36	0.0131838	0.0913493	Kcnab3	potassium voltage-gated channel, shaker-related subfamily, beta member 3	Chr:11 B3	Mm.232472 // full length
1450468_at		1			1	1.35	0.238642	0.876127	Myoc	myocilin	Chr:1 83.6 cM	Mm.29083 // full length
1440962_at		1			1	1.35	0.0253339	0.788202	Slc8a3	solute carrier family 8 (sodium/calcium exchanger), member 3	Chr:12 41.0 cM	Mm.256422 // full length
1422790_at		1			1	1.35	-0.00168756	0.5	Nppc	natriuretic peptide precursor type C	Chr:1 54.0 cM	Mm.2354 // est
1448860_at			1		1	1.35	0.143211	0.0310587	Rem2	rad and gem related GTP binding protein 2	Chr:14 C1	Mm.180236 // est
1436082_at				1	1	1.35	0.238642	0.0253339	Myef2	myelin basic protein expression factor 2, repressor	Chr:2 73.0 cM	Mm.18535 // full length
1421843_at				1	1	1.35	0.297013	0.187179	Il1rap	interleukin 1 receptor accessory protein	Chr:16 A1	Mm.253424 // full length
1455744_at		1			1	1.34	0.238642	0.856998	---	Mus musculus transcribed sequences	---	Mm.27548 // full length
1458352_at		1			1	1.34	0.0776118	0.835968	---	---	---	Mm.643 // full length
1424765_at		1			1	1.34	0.297013	0.570569	Eps15-rs	epidermal growth factor receptor pathway substrate 15, related sequence	Chr:8 B3.3	Mm.2171 // full length
1427107_at		1			1	1.33	0.361056	0.5	Slc16a11	solute carrier family 16 (monocarboxylic acid transporters), member 11	Chr:11 B3	Mm.156040 // ---
1423804_a_at	1				1	1.32	0.638946	0.328323	Idi1	isopentenyl-diphosphate delta isomerase	Chr:2 C1.1	Mm.101016 // full length
1452017_at		1			1	1.32	0.0776118	0.638946	Sox15	SRY-box containing gene 15	Chr:11 39.0 cM	Mm.197824 // full length
1428679_s_at		1			1	1.32	0.0165062	0.535424	0610010K14Rik	RIKEN cDNA 0610010K14 gene	Chr:11 B3	Mm.103634 // full length
1457126_at				1	1	1.32	-0.00168756	0.238642	Myl4	myosin, light polypeptide 4, alkali; atrial, embryonic	Chr:11 65.0 cM	Mm.43 // full length
1456707_at				1	1	1.32	0.106812	0.0549129	BC018462	cDNA sequence BC018462	Chr:7 A1	Mm.41516 // full length
1418554_at				1	1	1.32	0.211998	0.238642	Admr	adrenomedullin receptor	Chr:10 72.0 cM	Mm.2857 // full length
1416211_a_at		1			1	1.31	0.328323	0.991816	Ptn	pleiotrophin	Chr:6 13.5 cM	Mm.24651 // ---
1417130_s_at		1			1	1.31	0.211998	0.945245	Angptl4	angiopoietin-like 4	Chr:17 B1	Mm.203965 // ---
1437716_x_at		1			1	1.31	0.211998	0.788202	Kif22	kinesin family member 22	Chr:7 61.0 cM	Mm.3135 // full length
1458176_at		1			1	1.31	0.124079	0.671679	---	Mus musculus adult male pituitary gland cDNA, RIKEN full-length enriched library, clone:5330405H16 product:period homolog 3 (Drosophila), full insert sequence	---	Mm.138266 // full length
1458311_at		1			1	1.31	0.187179	0.671679	---	Mus musculus transcribed sequences	---	Mm.267399 // est
1439070_x_at		1			1	1.31	0.394839	0.570569	---	Mus musculus cDNA clone MGC:65558 IMAGE:6485174, complete cds	---	Mm.141276 // full length
1449300_at		1			1	1.31	0.143211	0.570569	BC003236	cDNA sequence BC003236	Chr:3 F2.2	Mm.38231 // full length
1427478_at		1			1	1.31	0.0913493	0.535424	Usp12	ubiquitin specific protease 12	Chr:5 G3	Mm.1682 // full length
1452171_at		1			1	1.31	-0.0165062	0.535424	Grwd1	glutamate-rich WD repeat containing 1	Chr:4	Mm.2845 // full length
1444505_at		1			1	1.31	0.0776118	0.5	---	Mus musculus cDNA clone IMAGE:4021344, partial cds	---	Mm.28909 // full length
1440507_at				1	1	1.31	-0.00168756	0.429432	---	Mus musculus transcribed sequences	---	Mm.80935 // est
1440063_at				1	1	1.31	0.0655027	0.211998	0610012A19Rik	RIKEN cDNA 0610012A19 gene	Chr:8 C2	Mm.27403 // full length
1439699_at				1	1	1.31	0.394839	0.106812	---	Mus musculus 15 days embryo head cDNA, RIKEN full-length enriched library, clone:D930025A16 product:unknown EST, full insert sequence	---	Mm.44969 // ---
1422313_a_at		1			1	1.3	-0.0205209	0.856998	Igfbp5	insulin-like growth factor binding protein 5	Chr:1 36.1 cM	Mm.154023 // full length
1433938_at		1			1	1.3	0.0378146	0.761547	Trp53bp2	transformation related protein 53 binding protein 2	Chr:1 95.0 cM	Mm.44513 // full length
1418297_at		1			1	1.3	0.143211	0.535424	Dpysl4	dihydropyrimidinase-like 4	Chr:7 F4	Mm.86682 // full length
1415851_a_at		1			1	1.3	0.328323	0.5	Impdh2	inosine 5'-phosphate dehydrogenase 2	Chr:9 F2	Mm.198119 // full length
1419485_at	1				1	1.29	0.5	0.0655027	Foxc1	forkhead box C1	Chr:13 20.0 cM	Mm.81916 // est
1448581_at		1			1	1.29	0.297013	0.893388	Zfp346	zinc finger protein 346	---	Mm.16423 // full length
1457350_at		1			1	1.29	0.394839	0.856998	---	Mus musculus transcribed sequence with moderate similarity to protein ref:NP_073728.1 (H.sapiens) period 2, isoform 2; period (Drosophila) homolog 2; period circadian protein 2; PERIOD, DROSOPHILA, HOMOLOG OF, 2 [Homo sapiens]	---	Mm.37214 // full length
1423271_at		1			1	1.29	0.0776118	0.733153	Gjb2	gap junction membrane channel protein beta 2	Chr:14 21.0 cM	Mm.129265 // est
1425460_at		1			1	1.29	0.106812	0.703144	Mtmr2	myotubularin related protein 2	---	Mm.3906 // full length
1421202_at		1			1	1.29	0.267022	0.605162	Chrna4	cholinergic receptor, nicotinic, alpha polypeptide 4	Chr:2 108.0 cM	Mm.158638 // ---
1453788_at				1	1	1.29	0.0165062	0.238642	Lef1	lymphoid enhancer binding factor 1	Chr:3 61.6 cM	Mm.200634 // full length
1440866_at				1	1	1.29	0.00499685	0.328323	Prkr	protein kinase, interferon-inducible double stranded RNA dependent	Chr:17 40.0 cM	Mm.807 // full length
1437842_at				1	1	1.29	0.0549129	-0.0253339	---	---	---	--- // ---
1421396_at				1	1	1.29	0.0165062	0.164242	Pcsk1	proprotein convertase subtilisin/kexin type 1	Chr:13 44.0 cM	Mm.1333 // full length
1449013_at	1				1	1.28	0.5	0.297013	Eef2k	eukaryotic elongation factor-2 kinase	Chr:7 F2	Mm.102816 // est
1455905_at		1			1	1.28	0.394839	0.95442	2610507B11Rik	RIKEN cDNA 2610507B11 gene	Chr:11 B5	Mm.23118 // full length
1418472_at		1			1	1.28	0.328323	0.945245	Aspa	aspartoacylase (aminoacylase) 2	Chr:11 B4	Mm.30262 // full length
1435353_a_at		1			1	1.28	0.143211	0.856998	---	Mus musculus cDNA clone MGC:65558 IMAGE:6485174, complete cds	---	Mm.261255 // full length
1448380_at		1			1	1.28	0.464577	0.671679	Ppicap	peptidylprolyl isomerase C-associated protein	Chr:11 E2	Mm.34641 // full length
1421381_a_at		1			1	1.28	0.0549129	0.638946	Col9a1	procollagen, type IX, alpha 1	Chr:1 15.0 cM	Mm.142 // full length
1423477_at		1			1	1.28	0.0253339	0.535424	Zic1	zinc finger protein of the cerebellum 1	Chr:9 61.0 cM	Mm.253711 // ---
1430613_at		1			1	1.28	0.0655027	0.5	2510003B16Rik	RIKEN cDNA 2510003B16 gene	---	Mm.39176 // est
1428352_at				1	1	1.28	0.211998	0.328323	4632416I05Rik	RIKEN cDNA 4632416I05 gene	Chr:8 B3.3	Mm.24215 // full length
1421654_a_at	1				1	1.27	0.835968	0.394839	Lmna	lamin A	Chr:3 42.6 cM	Mm.96366 // ---
1419425_at	1				1	1.27	0.703144	0.429432	Cnr1	cannabinoid receptor 1 (brain)	Chr:4 13.9 cM	Mm.41438 // full length
1421032_a_at	1				1	1.27	0.535424	0.429432	Dnajb12	DnaJ (Hsp40) homolog, subfamily B, member 12	Chr:10 B4	Mm.179267 // ---
1441064_at		1			1	1.27	0.0205209	0.733153	E330039K12Rik	RIKEN cDNA E330039K12 gene	Chr:8 E2	Mm.288672 // full length
1418323_at		1			1	1.27	0.267022	0.638946	Fem1b	feminization 1 homolog b (C. elegans)	Chr:9 28.0 cM	Mm.5376 // full length
1459317_at		1			1	1.27	0.0776118	0.605162	Ank2	ankyrin 2, brain	Chr:3 62.5 cM	Mm.27915 // full length
1417325_at		1			1	1.27	0.297013	0.535424	Btrc	beta-transducin repeat containing protein	Chr:19 C3	Mm.251167 // full length
1443538_at				1	1	1.27	0.429432	0.394839	---	Mus musculus transcribed sequences	---	Mm.150862 // est
1425344_at				1	1	1.27	0.164242	0.429432	4430402O11Rik	RIKEN cDNA 4430402O11 gene	Chr:11 E2	Mm.37392 // full length
1434630_at		1			1	1.26	0.394839	0.996177	---	Mus musculus cDNA clone IMAGE:6314094, partial cds	---	Mm.2576 // full length
1450442_at		1			1	1.26	0.394839	0.969058	Add2	adducin 2 (beta)	Chr:6 35.0 cM	Mm.33832 // full length
1455051_at		1			1	1.26	0.0776118	0.788202	BC031509	cDNA sequence BC031509	Chr:14 C1	Mm.251013 // full length
1452846_at		1			1	1.26	0.238642	0.671679	Ppfia4	protein tyrosine phosphatase, receptor type, f polypeptide (PTPRF), interacting protein (liprin), alpha 4	Chr:1 E4	Mm.660 // ---
1459557_at		1			1	1.26	0.143211	0.671679	---	Mus musculus transcribed sequences	---	Mm.20930 // full length
1423450_a_at		1			1	1.26	0.328323	0.570569	Hs3st1	heparan sulfate (glucosamine) 3-O-sulfotransferase 1	Chr:5 22.0 cM	Mm.32191 // full length
1445572_at		1			1	1.26	0.00823338	0.535424	---	Mus musculus transcribed sequences	---	Mm.4881 // full length
1419216_at		1			1	1.26	0.0655027	0.535424	Azi1	5-azacytidine induced gene 1	Chr:11 E2	Mm.12846 // full length
1441795_at				1	1	1.26	0.0205209	0.0253339	5730436L13Rik	RIKEN cDNA 5730436L13 gene	Chr:2 A3	Mm.207460 // full length
1448375_at	1				1	1.25	0.703144	0.297013	1810073M23Rik	RIKEN cDNA 1810073M23 gene	Chr:19 C3	Mm.30042 // full length
1421673_s_at	1				1	1.25	0.535424	-0.00168756	Stx1b2	syntaxin 1B2	Chr:7 F3	Mm.100923 // full length
1450875_at		1			1	1.25	0.143211	0.993604	Gpr37	G protein-coupled receptor 37	Chr:6 7.2 cM	Mm.20940 // full length
1447745_at		1			1	1.25	0.267022	0.962316	Aqp4	aquaporin 4	Chr:18 6.0 cM	--- // ---
1420150_at		1			1	1.25	0.0165062	0.934667	4930422J18Rik	RIKEN cDNA 4930422J18 gene	Chr:4 E2	Mm.260164 // full length
1429122_a_at		1			1	1.25	0.106812	0.934667	1700040I03Rik	RIKEN cDNA 1700040I03 gene	Chr:6 C3	Mm.10929 // full length
1429607_at		1			1	1.25	0.238642	0.893388	4733401O11Rik	RIKEN cDNA 4733401O11 gene	Chr:1 C1.3	Mm.144413 // full length
1449383_at		1			1	1.25	0.211998	0.856998	Adss	adenylosuccinate synthetase, muscle	Chr:12 F1	Mm.193647 // full length
1431005_at		1			1	1.25	0.0253339	0.671679	C430041I18Rik	RIKEN cDNA C430041I18 gene	---	Mm.116284 // full length
1450500_at		1			1	1.25	0.0131838	0.570569	Kist	kinase interacting with leukemia-associated gene (stathmin)	Chr:1 H3	Mm.4379 // full length
1422904_at		1			1	1.25	0.0378146	0.535424	Fmo2	flavin containing monooxygenase 2	Chr:1 H2.1	Mm.3328 // full length
1449959_x_at				1	1	1.25	0.00643719	0.328323	Sprrl9	small proline rich-like 9	Chr:3 F1	Mm.23784 // full length
1447223_at				1	1	1.25	-0.00168756	0.0913493	---	Mus musculus transcribed sequences	---	Mm.39221 // est
1438304_at				1	1	1.25	-0.00823338	0.124079	---	Mus musculus transcribed sequence with strong similarity to protein ref:NP_079488.1 (H.sapiens) Dvl-binding protein IDAX (inhibition of the Dvl and Axin complex) [Homo sapiens]	---	Mm.287862 // est
1425840_a_at				1	1	1.25	0.00823338	0.0776118	Sema3f	sema domain, immunoglobulin domain (Ig), short basic domain, secreted, (semaphorin) 3 F	Chr:9 F2	Mm.12903 // full length
1423012_at				1	1	1.25	0.361056	0.328323	Syt7	synaptotagmin 7	Chr:19 A	Mm.88819 // full length
1416516_at	1				1	1.24	0.638946	0.394839	Fscn1	fascin homolog 1, actin bundling protein (Strongylocentrotus) purpuratus)	Chr:5 86.0 cM	--- // ---
1431561_a_at		1			1	1.24	0.267022	0.893388	Dhx34	DEAH (Asp-Glu-Ala-His) box polypeptide 34	Chr:7 A1	Mm.12255 // full length
1452296_at		1			1	1.24	0.394839	0.876127	Slit3	slit homolog 3 (Drosophila)	---	Mm.23748 // full length
1425732_a_at		1			1	1.24	0.429432	0.856998	Mxi1	Max interacting protein 1	Chr:19 49.5 cM	Mm.96867 // full length
1455982_at		1			1	1.24	0.124079	0.835968	AU020939	expressed sequence AU020939	Chr:11 B1.3	Mm.267377 // full length
1431197_at		1			1	1.24	0.106812	0.703144	2010110I21Rik	RIKEN cDNA 2010110I21 gene	---	Mm.196532 // full length
1422826_at		1			1	1.24	0.0165062	0.671679	Igfals	insulin-like growth factor binding protein, acid labile subunit	Chr:17 A2-A3	Mm.27927 // full length
1435119_at		1			1	1.24	0.187179	0.671679	---	Mus musculus transcribed sequences	---	Mm.152890 // full length
1438801_at		1			1	1.24	0.361056	0.671679	9630020E24Rik	RIKEN cDNA 9630020E24 gene	Chr:1 H2.1	Mm.203954 // ---
1453909_at		1			1	1.24	-0.00168756	0.570569	4930505N22Rik	RIKEN cDNA 4930505N22 gene	---	Mm.276328 // full length
1427076_at		1			1	1.24	-0.00168756	0.535424	Mpeg1	macrophage expressed gene 1	Chr:19 A	Mm.2136 // full length
1450451_at		1			1	1.24	0.124079	0.535424	Spock2	sparc/osteonectin, cwcv and kazal-like domains proteoglycan 2	Chr:10 B4	Mm.180577 // full length
1435278_at				1	1	1.24	0.0913493	0.164242	2610206C24Rik	RIKEN cDNA 2610206C24 gene	Chr:18 B1	Mm.31537 // ---
1417846_at	1				1	1.23	0.638946	0.394839	Ulk2	Unc-51 like kinase 2 (C. elegans)	Chr:11 B2	Mm.81161 // full length
1452254_at	1				1	1.23	0.638946	0.187179	Mtmr9	myotubularin related protein 9	Chr:14 C3	Mm.256422 // full length
1421087_at	1				1	1.23	0.570569	0.238642	2810049O06Rik	RIKEN cDNA 2810049O06 gene	---	Mm.29824 // full length
1418690_at		1			1	1.23	0.429432	0.908843	Ptprz1	protein tyrosine phosphatase, receptor type, Z polypeptide 1	Chr:6 A3.1	Mm.256966 // full length
1434255_at		1			1	1.23	0.394839	0.856998	6720425G15Rik	RIKEN cDNA 6720425G15 gene	Chr:12 F1	Mm.28088 // full length
1453556_x_at		1			1	1.23	0.0776118	0.813028	2410026K10Rik	RIKEN cDNA 2410026K10 gene	---	Mm.181852 // full length
1435976_at		1			1	1.23	0.0165062	0.813028	Pex14	peroxisomal biogenesis factor 14	Chr:4 E2	Mm.138266 // full length
1451122_at		1			1	1.23	0.0253339	0.788202	Idi1	isopentenyl-diphosphate delta isomerase	Chr:2 C1.1	Mm.38521 // full length
1447994_at		1			1	1.23	0.0913493	0.733153	1700026B20Rik	RIKEN cDNA 1700026B20 gene	---	Mm.28375 // full length
1424470_a_at		1			1	1.23	0.143211	0.703144	9330170P05Rik	RIKEN cDNA 9330170P05 gene	Chr:15 F1	Mm.30035 // full length
1437204_a_at		1			1	1.23	0.164242	0.605162	D8Ertd325e	DNA segment, Chr 8, ERATO Doi 325, expressed	Chr:8 67.0 cM	--- // ---
1438857_x_at		1			1	1.23	0.0549129	0.570569	Irak1	interleukin-1 receptor-associated kinase 1	Chr:X 29.6 cM	Mm.16775 // full length
1422616_s_at		1			1	1.23	0.106812	0.5	1700030E05Rik	RIKEN cDNA 1700030E05 gene	Chr:6 C3	Mm.40546 // full length
1447690_at				1	1	1.23	0.0655027	0.00499685	---	Mus musculus transcribed sequences	---	Mm.183130 // est
1421633_a_at				1	1	1.23	0.00643719	0.211998	Crtl1	cartilage link protein 1	Chr:13 C3	Mm.266790 // full length
1415926_at	1				1	1.22	-0.638946	0.00499685	Nup62	nucleoporin 62	Chr:7 23.1 cM	Mm.37835 // full length
1450146_at		1			1	1.22	0.211998	0.983573	Freq	frequenin homolog (Drosophila)	Chr:2 B	Mm.28494 // full length
1424199_at		1			1	1.22	0.0310587	0.893388	2610007A16Rik	RIKEN cDNA 2610007A16 gene	Chr:18 E2	Mm.28842 // full length
1428428_at		1			1	1.22	0.464577	0.893388	Wbscr21	Williams Beuren syndrome chromosome region 21	Chr:5 G2	Mm.192352 // full length
1460498_a_at		1			1	1.22	0.211998	0.733153	Dnajc5	DnaJ (Hsp40) homolog, subfamily C, member 5	Chr:2 106.0 cM	Mm.261561 // full length
1425895_a_at		1			1	1.22	0.238642	0.671679	Idb1	inhibitor of DNA binding 1	Chr:2 84.0 cM	Mm.41453 // full length
1436112_at		1			1	1.22	-0.00168756	0.638946	AI118078	expressed sequence AI118078	Chr:9 B	Mm.214976 // full length
1424417_at		1			1	1.22	0.0655027	0.605162	2210415M20Rik	RIKEN cDNA 2210415M20 gene	Chr:8 A2	Mm.38594 // full length
1459729_at		1			1	1.22	0.0165062	0.570569	1700051A21Rik	RIKEN cDNA 1700051A21 gene	Chr:11 B4	Mm.2719 // full length
1457354_at		1			1	1.22	0.464577	0.570569	6330509G02Rik	RIKEN cDNA 6330509G02 gene	Chr:11 D	Mm.264951 // full length
1421417_s_at		1			1	1.22	0.0776118	0.535424	Elac1	elaC homolog 1 (E. coli)	---	Mm.29889 // full length
1421612_a_at		1			1	1.22	0.0776118	0.535424	4933432H23Rik	RIKEN cDNA 4933432H23 gene	Chr:15 D1	Mm.227184 // full length
1432236_a_at		1			1	1.22	-0.0205209	0.535424	Suv39h1	suppressor of variegation 3-9 homolog 1 (Drosophila)	Chr:X 1.95 cM	Mm.28955 // full length
1456584_x_at		1			1	1.22	0.0165062	0.535424	Phgdh	3-phosphoglycerate dehydrogenase	Chr:8 C1	Mm.196532 // full length
1438566_at		1			1	1.22	0.0131838	0.5	Siat8f-pending	sialyltransferase 8 (alpha-2, 8-sialyltransferase) F	Chr:2 A1	Mm.260658 // full length
1458037_at		1			1	1.22	0.0104557	0.5	---	Mus musculus 0 day neonate kidney cDNA, RIKEN full-length enriched library, clone:D630028D06 product:unclassifiable, full insert sequence	---	Mm.198403 // ---
1439986_at				1	1	1.22	0.106812	0.0913493	C130010K08Rik	RIKEN cDNA C130010K08 gene	Chr:6 B1	Mm.139159 // ---
1430514_a_at		1			1	1.21	0.361056	0.97957	2410026K10Rik	RIKEN cDNA 2410026K10 gene	---	Mm.39472 // full length
1434844_at		1			1	1.21	0.429432	0.962316	---	Mus musculus cDNA clone IMAGE:5697926, partial cds	---	Mm.29423 // full length
1416021_a_at		1			1	1.21	0.211998	0.934667	Fabp5	fatty acid binding protein 5, epidermal	Chr:3 A1-3	Mm.203866 // ---
1426658_x_at		1			1	1.21	0.211998	0.934667	Phgdh	3-phosphoglycerate dehydrogenase	Chr:8 C1	Mm.34329 // full length
1448780_at		1			1	1.21	0.143211	0.856998	Slc12a2	solute carrier family 12, member 2	Chr:18 32.0 cM	Mm.228015 // full length
1435952_at		1			1	1.21	0.106812	0.856998	Tgfb1i4	transforming growth factor beta 1 induced transcript 4	Chr:14 42.0 cM	Mm.27711 // full length
1421181_at		1			1	1.21	0.106812	0.835968	Nptxr	neuronal pentraxin receptor	Chr:15 E1	Mm.21109 // full length
1423418_at		1			1	1.21	0.267022	0.835968	Fdps	farnesyl diphosphate synthetase	Chr:3 42.6 cM	Mm.20892 // full length
1420670_at		1			1	1.21	0.238642	0.788202	Arnt2	aryl hydrocarbon receptor nuclear translocator 2	Chr:7 42.5 cM	Mm.41552 // full length
1421594_a_at		1			1	1.21	0.143211	0.788202	Sytl2	synaptotagmin-like 2	Chr:7 D3	Mm.2291 // full length
1452847_at		1			1	1.21	0.0549129	0.733153	2410008K03Rik	RIKEN cDNA 2410008K03 gene	Chr:11 A1	Mm.266417 // full length
1418533_s_at		1			1	1.21	0.464577	0.671679	Fzd2	frizzled homolog 2 (Drosophila)	Chr:11 E1	Mm.6787 // full length
1420570_x_at		1			1	1.21	0.106812	0.671679	Tcl1b3	T-cell leukemia/lymphoma 1B, 3	Chr:12 E	Mm.197639 // full length
1422087_at		1			1	1.21	0.0776118	0.671679	Lmyc1	lung carcinoma myc related oncogene 1	Chr:4 55.0 cM	Mm.140610 // full length
1420954_a_at		1			1	1.21	0.164242	0.638946	Add1	adducin 1 (alpha)	Chr:5 20.0 cM	Mm.198803 // full length
1430205_a_at		1			1	1.21	0.0913493	0.605162	Cdc37l	cell division cycle 37 homolog (S. cerevisiae)-like	Chr:19 C1	Mm.196313 // full length
1456901_at		1			1	1.21	0.106812	0.570569	---	Mus musculus transcribed sequences	---	Mm.2785 // full length
1424164_at		1			1	1.21	0.0165062	0.535424	Mrpl50	mitochondrial ribosomal protein L50	Chr:4 24.0 cM	Mm.39130 // full length
1447372_at				1	1	1.21	0.0457245	0.0310587	2410004H02Rik	RIKEN cDNA 2410004H02 gene	Chr:7 B3	Mm.200969 // full length
1434730_at	1				1	1.2	0.570569	0.0378146	AI854517	expressed sequence AI854517	Chr:7	Mm.276233 // ---
1450628_at		1			1	1.2	0.429432	0.97957	Slc2a8	solute carrier family 2, (facilitated glucose transporter), member 8	Chr:2 24.0 cM	Mm.89673 // full length
1453224_at		1			1	1.2	0.00823338	0.908843	Zfp216	zinc finger protein 216	Chr:19 15.0 cM	Mm.4582 // full length
1436665_a_at		1			1	1.2	0.0776118	0.876127	Ltbp4	latent transforming growth factor beta binding protein 4	Chr:7 A3	Mm.38241 // full length
1456043_at		1			1	1.2	0.394839	0.876127	Usp22	ubiquitin specific protease 22	Chr:11 B2	Mm.182227 // full length
1417986_at		1			1	1.2	0.429432	0.856998	Nrarp	Notch-regulated ankyrin repeat protein	Chr:2 A3	Mm.123110 // full length
1449660_s_at		1			1	1.2	0.297013	0.856998	Coro1c	coronin, actin binding protein 1C	---	Mm.21921 // full length
1421123_at		1			1	1.2	0.297013	0.835968	Cdk5r	cyclin-dependent kinase 5, regulatory subunit (p35)	Chr:11 46.5 cM	Mm.153758 // full length
1421816_at		1			1	1.2	0.361056	0.835968	Gsr	glutathione reductase 1	Chr:8 18.0 cM	Mm.28420 // full length
1449408_at		1			1	1.2	0.211998	0.813028	Jam2	junction adhesion molecule 2	Chr:16 A1	Mm.154915 // full length
1445358_at		1			1	1.2	0.106812	0.733153	Tnks	tankyrase, TRF1-interacting ankyrin-related ADP-ribose polymerase	Chr:8 18.0 cM	Mm.23047 // full length
1425546_a_at		1			1	1.2	-0.00168756	0.733153	Trf	transferrin	Chr:9 56.0 cM	Mm.45024 // ---
1450241_a_at		1			1	1.2	0.211998	0.733153	Evi2	ecotropic viral integration site 2	Chr:11 46.13 cM	Mm.154662 // full length
1421374_a_at		1			1	1.2	0.106812	0.671679	Fxyd1	FXYD domain-containing ion transport regulator 1	Chr:7 A3	Mm.253798 // full length
1436298_x_at		1			1	1.2	0.297013	0.671679	Paics	phosphoribosylaminoimidazole carboxylase, phosphoribosylaminoribosylaminoimidazole, succinocarboxamide synthetase	Chr:5 D	Mm.153895 // ---
1426918_at		1			1	1.2	0.0310587	0.605162	Itgb1	integrin beta 1 (fibronectin receptor beta)	Chr:8 E2	Mm.200924 // full length
1428746_a_at		1			1	1.2	0.0165062	0.605162	1110007F05Rik	RIKEN cDNA 1110007F05 gene	Chr:4 D2.3	Mm.7995 // full length
1419086_at		1			1	1.2	0.238642	0.570569	Fgfbp1	fibroblast growth factor binding protein 1	Chr:5 B3	Mm.10929 // full length
1421268_at		1			1	1.2	0.297013	0.570569	Ugcg	UDP-glucose ceramide glucosyltransferase	Chr:4 32.0 cM	Mm.268533 // full length
1460599_at		1			1	1.2	0.211998	0.570569	D19Wsu12e	DNA segment, Chr 19, Wayne State University 12, expressed	Chr:19 24.5 cM	Mm.28108 // full length
1427797_s_at		1			1	1.2	0.267022	0.535424	---	---	---	Mm.10647 // full length
1431056_a_at		1			1	1.2	-0.00168756	0.5	Lpl	lipoprotein lipase	Chr:8 33.0 cM	--- // ---
1459752_at				1	1	1.2	0.0104557	-0.0913493	---	Mus musculus transcribed sequences	---	Mm.210479 // est
1445049_at				1	1	1.2	0.0549129	0.0549129	---	Mus musculus transcribed sequences	---	Mm.172868 // est
1417741_at				1	1	1.2	0.0776118	0.0913493	Pygl	liver glycogen phosphorylase	Chr:12 30.0 cM	Mm.30047 // full length
1417396_at				1	1	1.2	0.0205209	0.0253339	Podxl	podocalyxin-like	Chr:6 10.0 cM	Mm.89918 // full length
1421216_a_at	1				1	1.19	0.638946	0.267022	Ids	iduronate 2-sulfatase	Chr:X 27.0 cM	Mm.252941 // full length
1439029_at	1				1	1.19	0.570569	0.361056	4631422C05Rik	RIKEN cDNA 4631422C05 gene	Chr:8 C3	Mm.45111 // full length
1438683_at		1			1	1.19	0.429432	0.945245	Wasf2	WAS protein family, member 2	Chr:4 28.3-D3	Mm.41758 // full length
1450833_at		1			1	1.19	0.211998	0.92257	Chrm1	cholinergic receptor, muscarinic 1, CNS	Chr:19 A	Mm.45835 // full length
1452747_at		1			1	1.19	0.187179	0.92257	1110012E06Rik	RIKEN cDNA 1110012E06 gene	Chr:4 E1	Mm.180458 // full length
1436890_at		1			1	1.19	0.0776118	0.893388	5730445F03Rik	RIKEN cDNA 5730445F03 gene	Chr:2 A3	Mm.3381 // full length
1416591_at		1			1	1.19	0.106812	0.856998	Rab34	RAB34, member of RAS oncogene family	Chr:11 44.89 cM	Mm.275766 // full length
1421051_s_at		1			1	1.19	0.328323	0.856998	D11Wsu68e	DNA segment, Chr 11, Wayne State University 68, expressed	Chr:11 60.0 cM	Mm.1239 // full length
1452217_at		1			1	1.19	0.0378146	0.813028	1110004P15Rik	RIKEN cDNA 1110004P15 gene	Chr:19 A	Mm.202152 // full length
1429351_at		1			1	1.19	0.429432	0.813028	4930429H24Rik	RIKEN cDNA 4930429H24 gene	Chr:16 A1	Mm.2992 // full length
1425601_a_at		1			1	1.19	0.238642	0.788202	Rtkn	rhotekin	Chr:6 34.81 cM	Mm.34345 // full length
1448188_at		1			1	1.19	0.0776118	0.788202	Ucp2	uncoupling protein 2, mitochondrial	Chr:7 50.0 cM	Mm.889 // full length
1418052_at		1			1	1.19	0.0165062	0.733153	Mvk	mevalonate kinase	Chr:5 64.0 cM	Mm.76786 // full length
1427279_at		1			1	1.19	0.0655027	0.733153	---	Mus musculus transcribed sequences	---	Mm.121361 // ---
1451935_a_at		1			1	1.19	-0.00168756	0.733153	Spint2	serine protease inhibitor, Kunitz type 2	Chr:7 A3	Mm.22248 // full length
1425659_at		1			1	1.19	0.238642	0.703144	A730055F12Rik	RIKEN cDNA A730055F12 gene	Chr:11 12.2	Mm.219639 // full length
1448615_at		1			1	1.19	0.0655027	0.703144	Ccs	copper chaperone for superoxide dismutase	Chr:19 4.0 cM	Mm.27005 // full length
1451103_at		1			1	1.19	0.0655027	0.703144	9430093H08Rik	RIKEN cDNA 9430093H08 gene	Chr:14 C1	Mm.44225 // full length
1419333_at		1			1	1.19	0.00385092	0.671679	1110008J03Rik	RIKEN cDNA 1110008J03 gene	Chr:5 F	Mm.4890 // full length
1421053_at		1			1	1.19	0.429432	0.671679	Kif1a	kinesin family member 1A	Chr:1 D	Mm.175302 // full length
1426540_at		1			1	1.19	0.0549129	0.671679	2310067E08Rik	RIKEN cDNA 2310067E08 gene	Chr:9 A1	Mm.220945 // full length
1434357_a_at		1			1	1.19	0.106812	0.671679	Kpnb1	karyopherin (importin) beta 1	Chr:11 D	Mm.2875 // full length
1434936_at		1			1	1.19	0.0457245	0.671679	B130036O03	hypothetical protein B130036O03	Chr:7 F3	Mm.133193 // full length
1429456_a_at		1			1	1.19	0.0776118	0.638946	Sin	sex-lethal interactor homolog (Drosophila)	Chr:7 F2	Mm.34778 // full length
1444513_at		1			1	1.19	0.328323	0.638946	Cnk2-pending	connector enhancer of KSR2	Chr:X F4	Mm.4537 // full length
1424197_s_at		1			1	1.19	0.164242	0.570569	2810451D06Rik	RIKEN cDNA 2810451D06 gene	Chr:17 A3.3	Mm.29931 // full length
1448309_at		1			1	1.19	0.0655027	0.570569	Ap3m1	adaptor-related protein complex 3, mu 1 subunit	Chr:14 2.5 cM	Mm.154667 // full length
1430615_at		1			1	1.19	0.00385092	0.535424	4921517B04Rik	RIKEN cDNA 4921517B04 gene	Chr:3 H2	Mm.41807 // ---
1433836_a_at		1			1	1.19	0.0378146	0.535424	8430408G22Rik	RIKEN cDNA 8430408G22 gene	Chr:6 F1	Mm.246260 // est
1455916_at		1			1	1.19	0.124079	0.535424	AI931714	expressed sequence AI931714	Chr:8 C1	Mm.216066 // ---
1459430_at		1			1	1.19	0.0310587	0.535424	5330427M13Rik	RIKEN cDNA 5330427M13 gene	Chr:2 A3	Mm.45929 // full length
1447944_at		1			1	1.19	0.297013	0.5	9130423L19Rik	RIKEN cDNA 9130423L19 gene	Chr:5 G2	--- // ---
1460546_at		1			1	1.19	0.0253339	0.5	Lgi3	leucine-rich repeat LGI family, member 3	Chr:14 D1	Mm.21579 // full length
1451210_at				1	1	1.19	-0.00168756	0.0776118	Ppap2c	phosphatidic acid phosphatase type 2c	Chr:10 42.0 cM	Mm.28873 // full length
1419321_at				1	1	1.19	-0.00385092	-0.211998	F7	coagulation factor VII	Chr:8 7.0 cM	Mm.4827 // full length
1428922_at	1				1	1.18	0.638946	0.464577	1200009O22Rik	RIKEN cDNA 1200009O22 gene	Chr:6 B3	Mm.79559 // ---
1416928_at	1				1	1.18	0.570569	0.361056	Rbm12	RNA binding motif protein 12	Chr:2 H1	Mm.13694 // full length
1418299_at	1				1	1.18	0.535424	0.0776118	Dpysl4	dihydropyrimidinase-like 4	Chr:7 F4	Mm.218515 // full length
1451794_at		1			1	1.18	0.394839	0.996177	C630016B22Rik	RIKEN cDNA C630016B22 gene	Chr:10 C2	Mm.41307 // ---
1423569_at		1			1	1.18	0.394839	0.993604	Gatm	glycine amidinotransferase (L-arginine:glycine amidinotransferase)	Chr:2 E5	Mm.20927 // full length
1416239_at		1			1	1.18	0.187179	0.893388	Ass1	argininosuccinate synthetase 1	Chr:2 20.0 cM	Mm.2901 // full length
1424068_at		1			1	1.18	0.0310587	0.788202	9130410M22Rik	RIKEN cDNA 9130410M22 gene	Chr:9 F2	Mm.5053 // full length
1460649_at		1			1	1.18	0.238642	0.788202	Irak1	interleukin-1 receptor-associated kinase 1	Chr:X 29.6 cM	Mm.139700 // full length
1420651_at		1			1	1.18	0.361056	0.671679	Ate1	arginine-tRNA-protein transferase 1	Chr:7 F3	Mm.23809 // full length
1439255_s_at		1			1	1.18	0.328323	0.671679	Tm7sf1	transmembrane 7 superfamily member 1	Chr:13 6.0 cM	Mm.689 // full length
1419168_at		1			1	1.18	0.0549129	0.638946	Mapk6	mitogen-activated protein kinase 6	Chr:9 38.0 cM	Mm.200356 // full length
1431064_at		1			1	1.18	0.0776118	0.605162	Dpp8	dipeptidylpeptidase 8	Chr:9 C	Mm.70945 // full length
1455432_at		1			1	1.18	0.429432	0.605162	D130018F14Rik	RIKEN cDNA D130018F14 gene	---	Mm.204642 // full length
1430829_s_at		1			1	1.18	0.238642	0.570569	Fto	fatso	Chr:8 41.9 cM	Mm.31051 // full length
1428350_at		1			1	1.18	0.0131838	0.570569	2310061F22Rik	RIKEN cDNA 2310061F22 gene	Chr:8 E1	Mm.129309 // full length
1434997_at		1			1	1.18	0.0655027	0.570569	2700084L06Rik	RIKEN cDNA 2700084L06 gene	Chr:10 B1	Mm.23458 // full length
1436209_at		1			1	1.18	0.0205209	0.570569	4732437J24Rik	RIKEN cDNA 4732437J24 gene	Chr:4 E1	Mm.26159 // full length
1439293_at		1			1	1.18	0.0205209	0.570569	C130047D21Rik	RIKEN cDNA C130047D21 gene	---	Mm.219423 // full length
1418996_a_at		1			1	1.18	0.297013	0.5	4930469P12Rik	RIKEN cDNA 4930469P12 gene	Chr:6 G3	Mm.41628 // est
1452698_at		1			1	1.18	-0.00168756	0.5	2310050B20Rik	RIKEN cDNA 2310050B20 gene	Chr:10 D3	Mm.218932 // est
1457375_at		1			1	1.18	0.00643719	0.5	---	Mus musculus transcribed sequence with weak similarity to protein pir:T28770 (C.elegans) T28770 hypothetical protein W03D2.1 - Caenorhabditis elegans	---	Mm.208582 // est
1441449_at				1	1	1.18	0.00385092	0.238642	---	Mus musculus transcribed sequence with strong similarity to protein ref:NP_004178.1 (H.sapiens) Smcx homolog, X chromosome (mouse); SMC (mouse) homolog, X chromosome; XE169 gene (selected mouse cDNA on X, human homolog of) [Homo sapiens]	---	Mm.275022 // est
1427930_at				1	1	1.18	0.106812	0.267022	Pdxk	pyridoxal (pyridoxine, vitamin B6) kinase	Chr:10 42.1 cM	Mm.206159 // full length
1433548_at	1				1	1.17	0.535424	0.394839	Mare	alpha globin regulatory element containing gene	Chr:11 16.0 cM	Mm.507 // est
1455884_at	1				1	1.17	-0.535424	-0.211998	6430584G11Rik	RIKEN cDNA 6430584G11 gene	Chr:17 C	Mm.30119 // full length
1451015_at		1			1	1.17	0.143211	0.99778	Tkt	transketolase	Chr:14 B1	Mm.29046 // full length
1432211_a_at		1			1	1.17	0.297013	0.986884	Fbxo9	f-box only protein 9	Chr:9 E1	Mm.234823 // full length
1428306_at		1			1	1.17	0.267022	0.97957	5830413E08Rik	RIKEN cDNA 5830413E08 gene	Chr:10 B4	Mm.28297 // full length
1416378_at		1			1	1.17	0.297013	0.969058	Pnkp	polynucleotide kinase 3'- phosphatase	Chr:7 B3	Mm.30 // full length
1420867_at		1			1	1.17	0.187179	0.969058	1110032D12Rik	RIKEN cDNA 1110032D12 gene	Chr:5 F	Mm.16421 // full length
1452071_at		1			1	1.17	0.124079	0.962316	---	Mus musculus, clone IMAGE:4222597, mRNA	---	Mm.275544 // ---
1427100_at		1			1	1.17	0.0776118	0.95442	1810034B16Rik	RIKEN cDNA 1810034B16 gene	Chr:17 A3.3	Mm.5106 // full length
1426314_at		1			1	1.17	0.143211	0.893388	Ednrb	endothelin receptor type B	Chr:14 51.0 cM	Mm.196612 // full length
1423078_a_at		1			1	1.17	0.0165062	0.876127	Sc4mol	sterol-C4-methyl oxidase-like	Chr:8 B3.1	Mm.42150 // full length
1422556_at		1			1	1.17	0.143211	0.856998	---	Mus musculus, clone IMAGE:1379624, mRNA, partial cds	---	Mm.4772 // full length
1453113_at		1			1	1.17	-0.00168756	0.856998	2610014F08Rik	RIKEN cDNA 2610014F08 gene	Chr:2 C1.1	Mm.28584 // full length
1429055_at		1			1	1.17	0.0310587	0.856998	4930506M07Rik	RIKEN cDNA 4930506M07 gene	Chr:19 D3	Mm.196574 // full length
1424457_at		1			1	1.17	0.464577	0.835968	Apbb3	amyloid beta (A4) precursor protein-binding, family B, member 3	Chr:18 B2	Mm.258918 // full length
1448235_s_at		1			1	1.17	0.361056	0.835968	Hmgb1	high mobility group box 1	Chr:5 83.0 cM	Mm.70062 // ---
1438441_at		1			1	1.17	0.0205209	0.813028	Idb4	inhibitor of DNA binding 4	Chr:13 31.0 cM	Mm.200506 // full length
1416750_at		1			1	1.17	0.0104557	0.788202	Oprs1	opioid receptor, sigma 1	Chr:4 A5-B2	Mm.40907 // full length
1425249_a_at		1			1	1.17	0.0776118	0.788202	Tyro3	TYRO3 protein tyrosine kinase 3	Chr:2 67.1 cM	Mm.41353 // full length
1455163_at		1			1	1.17	0.267022	0.761547	AA407526	expressed sequence AA407526	Chr:5 C3.1	Mm.214124 // full length
1455924_at		1			1	1.17	0.143211	0.761547	D9Bwg0185e	DNA segment, Chr 9, Brigham & Women's Genetics 0185 expressed	Chr:9 56.0 cM	Mm.32810 // full length
1435216_a_at		1			1	1.17	0.0165062	0.733153	Odf2	outer dense fiber of sperm tails 2	Chr:2 B	Mm.218194 // est
1421166_at		1			1	1.17	0.211998	0.671679	Atrn	attractin	Chr:2 73.9 cM	Mm.65308 // full length
1436953_at		1			1	1.17	0.00385092	0.671679	Waspip	Wiskott-Aldrich syndrome protein interacting protein	Chr:2 43.0 cM	Mm.101016 // full length
1437631_at		1			1	1.17	0.143211	0.671679	Calp-pending	calsenilin-like protein	Chr:5 B3	Mm.103812 // full length
1422023_at		1			1	1.17	0.0913493	0.638946	Bsn	bassoon	Chr:9 60.0 cM	Mm.30220 // full length
1451688_s_at		1			1	1.17	0.0655027	0.638946	Shapy-pending	Ca2+-dependent endoplasmic reticulum nucleoside diphosphatase	Chr:11 75.0 cM	Mm.30245 // full length
1436578_at		1			1	1.17	0.00823338	0.638946	A330104H05Rik	RIKEN cDNA A330104H05 gene	Chr:2 C1.1	Mm.21069 // full length
1452274_at		1			1	1.17	0.106812	0.605162	Tex27	testis expressed gene 27	Chr:17 A3.3	Mm.7880 // full length
1455167_at		1			1	1.17	0.0131838	0.605162	1700007F21Rik	RIKEN cDNA 1700007F21 gene	Chr:12 E	Mm.49689 // full length
1431116_at		1			1	1.17	0.00499685	0.605162	C030003D03Rik	RIKEN cDNA C030003D03 gene	Chr:10 A4	Mm.31402 // full length
1460459_at		1			1	1.17	-0.00168756	0.570569	0610010I15Rik	RIKEN cDNA 0610010I15 gene	Chr:9 C	Mm.31685 // full length
1450728_at		1			1	1.17	0.211998	0.570569	Fjx1	four jointed box 1 (Drosophila)	Chr:2 E2	Mm.23047 // full length
1452194_at		1			1	1.17	0.187179	0.535424	Tbcd	tubulin-specific chaperone d	Chr:11 E2	Mm.116284 // full length
1438065_at		1			1	1.17	0.143211	0.535424	---	Mus musculus transcribed sequence with weak similarity to protein pir:I58401 (M.musculus) I58401 protein-tyrosine kinase (EC 2.7.1.112) JAK3 - mouse	---	Mm.272057 // ---
1452918_at		1			1	1.17	0.328323	0.535424	2310065H12Rik	RIKEN cDNA 2310065H12 gene	Chr:19 D3	Mm.29900 // full length
1417726_at		1			1	1.17	0.267022	0.5	Sssca1	Sjogren's syndrome/scleroderma autoantigen 1 homolog (human)	Chr:19 A	Mm.153963 // full length
1422897_at		1			1	1.17	-0.00168756	0.5	Slc22al2	solute carrier family 22 (organic cation transporter)-like 2	Chr:19 A	Mm.148819 // full length
1443195_at		1			1	1.17	0.0205209	-0.570569	---	Mus musculus 9 days embryo whole body cDNA, RIKEN full-length enriched library, clone:D030074F17 product:unclassifiable, full insert sequence	---	Mm.182874 // est
1442877_at				1	1	1.17	0.00823338	0.124079	---	Mus musculus 12 days embryo eyeball cDNA, RIKEN full-length enriched library, clone:D230023G08 product:unknown EST, full insert sequence	---	Mm.227582 // ---
1424880_at				1	1	1.17	-0.00168756	0.238642	A530090O15Rik	RIKEN cDNA A530090O15 gene	Chr:15 D1	Mm.40298 // full length
1421621_at				1	1	1.17	-0.0104557	0.143211	Rasgrf2	RAS protein-specific guanine nucleotide-releasing factor 2	Chr:13 52.0 cM	Mm.57233 // full length
1448851_a_at	1				1	1.16	0.671679	0.297013	Dnajc5	DnaJ (Hsp40) homolog, subfamily C, member 5	Chr:2 106.0 cM	Mm.86449 // full length
1429884_at	1				1	1.16	0.5	0.211998	Fnbp2	formin binding protein 2	Chr:1 E4	Mm.265384 // full length
1428850_x_at		1			1	1.16	0.124079	0.995037	2410026K10Rik	RIKEN cDNA 2410026K10 gene	---	Mm.37338 // full length
1433491_at		1			1	1.16	0.297013	0.986884	Epb4.1l2	erythrocyte protein band 4.1-like 2	Chr:10 18.0 cM	Mm.10314 // full length
1448130_at		1			1	1.16	0.164242	0.986884	Fdft1	farnesyl diphosphate farnesyl transferase 1	Chr:14 3.0 cM	Mm.927 // full length
1426657_s_at		1			1	1.16	0.361056	0.97957	Phgdh	3-phosphoglycerate dehydrogenase	Chr:8 C1	Mm.20288 // full length
1436192_at		1			1	1.16	0.106812	0.969058	AW493672	expressed sequence AW493672	Chr:2 H3	Mm.25860 // full length
1455411_at		1			1	1.16	0.0549129	0.908843	Aqp11	aquaporin 11	Chr:7 E1	Mm.24670 // full length
1416067_at		1			1	1.16	0.211998	0.893388	Ifrd1	interferon-related developmental regulator 1	Chr:12 21.5 cM	Mm.250359 // full length
1422577_at		1			1	1.16	0.464577	0.893388	Cs	citrate synthase	Chr:10 D3	Mm.19065 // full length
1416066_at		1			1	1.16	0.361056	0.856998	Cd9	CD9 antigen	Chr:6 58.0 cM	Mm.103581 // full length
1426600_at		1			1	1.16	0.297013	0.856998	Slc2a1	solute carrier family 2 (facilitated glucose transporter), member 1	Chr:4 52.0 cM	Mm.34775 // full length
1451361_a_at		1			1	1.16	0.0913493	0.856998	BC027342	cDNA sequence BC027342	Chr:2 A3	Mm.39130 // full length
1420124_s_at		1			1	1.16	0.164242	0.813028	9130410M22Rik	RIKEN cDNA 9130410M22 gene	Chr:9 F2	Mm.210405 // full length
1434025_at		1			1	1.16	0.164242	0.813028	Klf5	Kruppel-like factor 5	Chr:14 E2.1	Mm.206206 // full length
1449087_at		1			1	1.16	0.267022	0.761547	Rnf141	ring finger protein 141	Chr:7 E3	Mm.259708 // full length
1417722_at		1			1	1.16	0.0310587	0.733153	Pgls	6-phosphogluconolactonase	Chr:8 B3.3	Mm.57202 // full length
1417184_s_at		1			1	1.16	0.106812	0.671679	Hbb-b2	hemoglobin, beta adult minor chain	Chr:7 50.0 cM	Mm.63323 // est
1418773_at		1			1	1.16	0.0310587	0.671679	Fads3	fatty acid desaturase 3	Chr:19 A	Mm.220962 // full length
1450076_at		1			1	1.16	0.429432	0.671679	4933411K20Rik	RIKEN cDNA 4933411K20 gene	Chr:8 B1.1	Mm.232537 // full length
1436105_at		1			1	1.16	0.00499685	0.671679	2310015A05Rik	RIKEN cDNA 2310015A05 gene	Chr:16 A3	Mm.39905 // full length
1440228_at		1			1	1.16	0.0205209	0.671679	C630001B19	hypothetical protein C630001B19	Chr:19 C1	Mm.220959 // ---
1416190_a_at		1			1	1.16	0.143211	0.638946	Sec61a1	Sec61 alpha 1 subunit (S. cerevisiae)	Chr:6 D1	Mm.702 // full length
1435053_s_at		1			1	1.16	0.106812	0.638946	Plekhh1	pleckstrin homology domain containing, family H (with MyTH4 domain) member 1	Chr:12 C3	Mm.171334 // full length
1434865_a_at		1			1	1.16	0.164242	0.605162	Exo70	exocyst component protein homolog (S. cerevisiae)	Chr:11 E2	Mm.130313 // est
1456021_at		1			1	1.16	0.0253339	0.605162	9130025P16Rik	RIKEN cDNA 9130025P16 gene	Chr:1 H3	Mm.29330 // full length
1416734_at		1			1	1.16	0.124079	0.570569	Mkln1	muskelin 1, intracellular mediator containing kelch motifs	Chr:6 B1-B2	Mm.132309 // full length
1450846_at		1			1	1.16	0.0165062	0.570569	Bzw1	basic leucine zipper and W2 domains 1	Chr:1 C1.3	Mm.267514 // full length
1448914_a_at		1			1	1.16	0.0776118	0.535424	Csf1	colony stimulating factor 1 (macrophage)	Chr:3 51.0 cM	Mm.14644 // full length
1438650_x_at		1			1	1.16	0.0253339	0.535424	Gja1	gap junction membrane channel protein alpha 1	Chr:10 29.0 cM	Mm.23329 // full length
1418768_at		1			1	1.16	0.143211	0.535424	Opa1	optic atrophy 1 homolog (human)	Chr:16 A1	Mm.12802 // full length
1422185_a_at		1			1	1.16	0.0205209	0.535424	Dia1	diaphorase 1 (NADH)	Chr:15 45.2 cM	Mm.32053 // full length
1423887_a_at		1			1	1.16	0.0165062	0.535424	1200003M09Rik	RIKEN cDNA 1200003M09 gene	Chr:17 A3.3	Mm.28790 // full length
1431097_at		1			1	1.16	0.0913493	0.535424	Tulip1-pending	tuberin-like protein 1	Chr:12 C1	Mm.26101 // full length
1444089_at		1			1	1.16	0.106812	0.535424	Spnb2	spectrin beta 2	Chr:11 13.0 cM	Mm.213114 // full length
1418706_at		1			1	1.16	0.0913493	0.5	Slc38a3	solute carrier family 38, member 3	Chr:9 F2	Mm.250541 // full length
1452652_at		1			1	1.16	0.0457245	0.5	2310037P21Rik	RIKEN cDNA 2310037P21 gene	Chr:9 F4	Mm.70950 // full length
1460304_a_at		1			1	1.16	0.0378146	0.5	Ubtf	upstream binding transcription factor, RNA polymerase I	Chr:11 D	Mm.2046 // full length
1428376_at		1			1	1.16	0.0253339	0.5	4932415G12Rik	RIKEN cDNA 4932415G12 gene	Chr:10 C2	Mm.35795 // ---
1437002_at		1			1	1.16	0.0655027	0.5	C030011O14Rik	RIKEN cDNA C030011O14 gene	Chr:3 H3	Mm.4817 // full length
1416503_at		1			1	1.15	0.211998	0.991816	Lxn	latexin	Chr:3 31.6 cM	Mm.34710 // est
1418628_at		1			1	1.15	0.238642	0.97477	Khdrbs1	KH domain containing, RNA binding, signal transduction associated 1	Chr:4 D2.2	Mm.20469 // full length
1449888_at		1			1	1.15	0.429432	0.97477	Epas1	endothelial PAS domain protein 1	Chr:17 E4	Mm.20521 // full length
1424070_at		1			1	1.15	0.297013	0.969058	Napg	N-ethylmaleimide sensitive fusion protein attachment protein gamma	Chr:18 D3	Mm.29823 // full length
1420403_at		1			1	1.15	0.394839	0.962316	Atp2b2	ATPase, Ca++ transporting, plasma membrane 2	Chr:6 49.5 cM	Mm.41890 // full length
1422635_at		1			1	1.15	0.238642	0.95442	Ache	acetylcholinesterase	Chr:5 77.0 cM	Mm.3532 // full length
1415773_at		1			1	1.15	0.00823338	0.945245	Ncl	nucleolin	Chr:1 48.4 cM	Mm.24670 // full length
1455636_at		1			1	1.15	0.267022	0.92257	Lsamp	limbic system-associated membrane protein	Chr:16 A1	Mm.28192 // full length
1417622_at		1			1	1.15	0.238642	0.893388	Slc12a2	solute carrier family 12, member 2	Chr:18 32.0 cM	Mm.181852 // full length
1425382_a_at		1			1	1.15	0.0131838	0.876127	Aqp4	aquaporin 4	Chr:18 6.0 cM	Mm.10474 // full length
1448300_at		1			1	1.15	0.361056	0.835968	Mgst3	microsomal glutathione S-transferase 3	Chr:1 H2.3	Mm.46699 // ---
1433974_at		1			1	1.15	0.0655027	0.813028	1110046B24Rik	RIKEN cDNA 1110046B24 gene	Chr:2 A1	Mm.175403 // ---
1431707_a_at		1			1	1.15	0.143211	0.788202	Pscd3	pleckstrin homology, Sec7 and coiled-coil domains 3	Chr:5 82.0 cM	Mm.216321 // full length
1438157_s_at		1			1	1.15	0.0378146	0.788202	---	Mus musculus transcribed sequences	---	Mm.13944 // full length
1448606_at		1			1	1.15	0.124079	0.761547	Edg2	endothelial differentiation, lysophosphatidic acid G-protein-coupled receptor, 2	Chr:4 16.0 cM	Mm.7 // full length
1425327_at		1			1	1.15	0.0549129	0.703144	BC008163	cDNA sequence BC008163	Chr:4 D2.3	Mm.33496 // full length
1430837_a_at		1			1	1.15	0.0549129	0.703144	Mbd1	methyl-CpG binding domain protein 1	Chr:18 45.0 cM	Mm.268317 // ---
1454891_at		1			1	1.15	0.106812	0.703144	Cds2	CDP-diacylglycerol synthase (phosphatidate cytidylyltransferase) 2	Chr:2 73.0 cM	Mm.176369 // full length
1459741_x_at		1			1	1.15	0.0655027	0.703144	Ucp2	uncoupling protein 2, mitochondrial	Chr:7 50.0 cM	Mm.44745 // ---
1438973_x_at		1			1	1.15	0.106812	0.671679	Gja1	gap junction membrane channel protein alpha 1	Chr:10 29.0 cM	Mm.197074 // full length
1415750_at		1			1	1.15	0.143211	0.671679	Tbl3	transducin (beta)-like 3	Chr:17 A3.3	Mm.26898 // full length
1451516_at		1			1	1.15	-0.00168756	0.671679	1810036J22Rik	RIKEN cDNA 1810036J22 gene	Chr:15 F1	Mm.35878 // ---
1422547_at		1			1	1.15	0.0253339	0.638946	Ranbp1	RAN binding protein 1	Chr:16 10.9 cM	Mm.196538 // full length
1418953_at		1			1	1.15	0.187179	0.605162	Fbxo16	F-box only protein 16	Chr:14 D1	Mm.99657 // ---
1450747_at		1			1	1.15	0.464577	0.605162	Keap1	kelch-like ECH-associated protein 1	Chr:9 A3	Mm.14022 // full length
1417133_at		1			1	1.15	0.238642	0.570569	Pmp22	peripheral myelin protein	Chr:11 34.45 cM	Mm.9244 // full length
1419218_at		1			1	1.15	0.0378146	0.570569	Ltap	loop tail associated protein	Chr:1 93.4 cM	Mm.43749 // full length
1431929_a_at		1			1	1.15	0.328323	0.570569	9030425C21Rik	RIKEN cDNA 9030425C21 gene	Chr:4 B1	Mm.21070 // full length
1434329_s_at		1			1	1.15	0.297013	0.570569	1110001I14Rik	RIKEN cDNA 1110001I14 gene	Chr:6 F1	Mm.206218 // full length
1417631_at		1			1	1.15	0.0457245	0.535424	Mknk1	MAP kinase-interacting serine/threonine kinase 1	Chr:4 D1	Mm.1685 // full length
1434946_at		1			1	1.15	0.394839	0.535424	C330021A05Rik	RIKEN cDNA C330021A05 gene	Chr:12 A1.1	Mm.28326 // full length
1448677_at		1			1	1.15	0.394839	0.535424	Noc4	neighbor of Cox4	Chr:8 64.0 cM	Mm.29714 // full length
1452030_a_at		1			1	1.15	0.0253339	0.535424	Hnrpr	heterogeneous nuclear ribonucleoprotein R	Chr:4 D3	Mm.1740 // full length
1454836_at		1			1	1.15	0.00499685	0.535424	BC024093	cDNA sequence BC024093	Chr:12 A2	Mm.88763 // full length
1433859_at		1			1	1.15	0.143211	0.5	D030070L09Rik	RIKEN cDNA D030070L09 gene	Chr:18 A2	Mm.21093 // ---
1421860_at		1			1	1.15	0.164242	0.5	Clstn1	calsyntenin 1	---	Mm.35789 // full length
1437852_x_at		1			1	1.15	0.0104557	0.5	Cpsf3	cleavage and polyadenylation specificity factor 3	---	Mm.133240 // full length
1429088_at		1			1	1.15	0.124079	0.5	Lbh-pending	limb-bud and heart	---	Mm.24685 // ---
1455492_at				1	1	1.15	-0.394839	-0.297013	B330016D10Rik	RIKEN cDNA B330016D10 gene	Chr:4 E1	Mm.33752 // full length
1438806_at				1	1	1.15	-0.00643719	0.124079	---	Mus musculus transcribed sequence with weak similarity to protein pir:CGHU7L (H.sapiens) CGHU7L collagen alpha 1(III) chain precursor - human	---	Mm.86912 // est
1421393_at				1	1	1.15	-0.00168756	0.00643719	Grin2d	glutamate receptor, ionotropic, NMDA2D (epsilon 4)	Chr:7 23.5 cM	Mm.268545 // full length
1451846_at	1				1	1.14	0.605162	0.211998	1200007O21Rik	RIKEN cDNA 1200007O21 gene	Chr:2 A3	Mm.209325 // ---
1427646_a_at	1				1	1.14	0.535424	0.429432	Lbcl1	lymphoid blast crisis-like 1	Chr:3 F1	Mm.205601 // full length
1431137_at	1				1	1.14	0.535424	0.267022	2210403N08Rik	RIKEN cDNA 2210403N08 gene	Chr:3 F1	Mm.35851 // full length
1450151_at	1				1	1.14	0.5	0.267022	Zfp316	zinc finger protein 316	Chr:5 G2	Mm.24820 // ---
1434096_at		1			1	1.14	0.164242	0.996177	---	Mus musculus, clone IMAGE:4222597, mRNA	---	Mm.46446 // full length
1453135_at		1			1	1.14	0.0457245	0.983573	Pxp-pending	peroxisomal protein	Chr:4 D2.2	Mm.142275 // full length
1420123_at		1			1	1.14	0.0913493	0.97477	9130410M22Rik	RIKEN cDNA 9130410M22 gene	Chr:9 F2	Mm.45097 // full length
1451457_at		1			1	1.14	0.361056	0.962316	Sc5d	sterol-C5-desaturase (fungal ERG3, delta-5-desaturase) homolog (S. cerevisae)	Chr:9 A5.1	Mm.165807 // est
1452170_at		1			1	1.14	0.394839	0.962316	2010209O12Rik	RIKEN cDNA 2010209O12 gene	Chr:5 A3	Mm.230197 // full length
1438774_s_at		1			1	1.14	0.0655027	0.945245	4931406N15Rik	RIKEN cDNA 4931406N15 gene	Chr:7 E1	Mm.24001 // ---
1423393_at		1			1	1.14	0.0913493	0.876127	Clic4	chloride intracellular channel 4 (mitochondrial)	Chr:4 D3	Mm.29513 // full length
1448351_at		1			1	1.14	0.0776118	0.856998	Coro1b	coronin, actin binding protein 1B	Chr:19 0.5 cM	Mm.44075 // ---
1423067_at		1			1	1.14	0.0776118	0.835968	Cdk5rap3	CDK5 regulatory subunit associated protein 3	Chr:11 D	Mm.259122 // full length
1426541_a_at		1			1	1.14	0.297013	0.835968	2310067E08Rik	RIKEN cDNA 2310067E08 gene	Chr:9 A1	Mm.140761 // full length
1450244_a_at		1			1	1.14	0.124079	0.835968	Map4k2	mitogen activated protein kinase kinase kinase kinase 2	Chr:19 A	Mm.24761 // full length
1419818_x_at		1			1	1.14	-0.0104557	0.813028	D1Ertd161e	DNA segment, Chr 1, ERATO Doi 161, expressed	Chr:1 41.0 cM	Mm.11473 // full length
1436038_a_at		1			1	1.14	0.0655027	0.813028	Dscr5	Down syndrome critical region homolog 5 (human)	Chr:16 C3-C4	Mm.22522 // full length
1415812_at		1			1	1.14	0.164242	0.788202	Gsn	gelsolin	Chr:2 24.5 cM	Mm.1893 // full length
1433989_at		1			1	1.14	0.361056	0.788202	Gabt4	gamma-aminobutyric acid (GABA-A) transporter 4	Chr:6 E3	Mm.251621 // full length
1416002_x_at		1			1	1.14	0.143211	0.761547	Cotl1	coactosin-like 1 (Dictyostelium)	Chr:8 E1	Mm.1585 // full length
1450437_a_at		1			1	1.14	0.328323	0.761547	Ncam1	neural cell adhesion molecule 1	Chr:9 28.0 cM	Mm.43005 // full length
1424822_at		1			1	1.14	0.0165062	0.733153	9630044O09Rik	RIKEN cDNA 9630044O09 gene	Chr:14	Mm.23047 // full length
1426963_at		1			1	1.14	0.238642	0.733153	6720425G15Rik	RIKEN cDNA 6720425G15 gene	Chr:12 F1	Mm.46764 // full length
1425668_a_at		1			1	1.14	0.361056	0.703144	Siat4c	sialyltransferase 4C (beta-galactoside alpha-2,3-sialytransferase)	Chr:9 A4	Mm.24069 // full length
1435324_x_at		1			1	1.14	0.464577	0.671679	Hmgb1	high mobility group box 1	Chr:5 83.0 cM	Mm.368 // full length
1452303_at		1			1	1.14	0.297013	0.671679	Arhgef10	Rho guanine nucleotide exchange factor (GEF) 10	Chr:8 A1.1	Mm.129415 // full length
1440443_at		1			1	1.14	0.143211	0.671679	---	Mus musculus 0 day neonate lung cDNA, RIKEN full-length enriched library, clone:E030016H06 product:unknown EST, full insert sequence	---	Mm.153315 // ---
1423625_a_at		1			1	1.14	0.297013	0.638946	1810055D05Rik	RIKEN cDNA 1810055D05 gene	Chr:3 A3	Mm.372 // full length
1417358_s_at		1			1	1.14	0.238642	0.638946	Sorbs1	sorbin and SH3 domain containing 1	Chr:19 36.5 cM	Mm.38011 // full length
1425071_s_at		1			1	1.14	0.0131838	0.638946	Ntrk3	neurotrophic tyrosine kinase, receptor, type 3	Chr:7 39.0 cM	Mm.260433 // full length
1453623_a_at		1			1	1.14	0.00643719	0.605162	Rad23a	RAD23a homolog (S. cerevisiae)	Chr:8 C3	Mm.30184 // full length
1442166_at		1			1	1.14	0.124079	0.605162	Cpne5	copine V	Chr:17 A3.3	Mm.10727 // full length
1416621_at		1			1	1.14	0.328323	0.570569	Llglh	lethal giant larvae homolog	Chr:11 34.0 cM	Mm.27363 // ---
1433685_a_at		1			1	1.14	0.394839	0.570569	A730008H23	hypothetical protein A730008H23	---	Mm.265917 // full length
1449470_at		1			1	1.14	0.164242	0.535424	Dlx1	distal-less homeobox 1	Chr:2 44.0 cM	Mm.21110 // full length
1451793_at		1			1	1.14	0.0549129	0.535424	4930429H24Rik	RIKEN cDNA 4930429H24 gene	Chr:16 A1	Mm.182913 // full length
1456745_x_at		1			1	1.14	0.328323	0.535424	Sdbcag84	serologically defined breast cancer antigen 84	Chr:2 92.0 cM	Mm.33773 // ---
1455541_a_at		1			1	1.14	-0.00168756	0.535424	4932443D16Rik	RIKEN cDNA 4932443D16 gene	Chr:19 C1	Mm.41387 // ---
1439400_x_at		1			1	1.14	-0.00168756	0.5	---	Mus musculus transcribed sequences	---	Mm.99812 // full length
1450761_s_at		1			1	1.14	0.328323	0.5	Rims2	regulating synaptic membrane exocytosis 2	Chr:15 16.0 cM	Mm.15252 // full length
1436350_at		1			1	1.14	0.328323	0.5	D430039N05Rik	RIKEN cDNA D430039N05 gene	Chr:2 D	Mm.138292 // est
1455390_at		1			1	1.14	0.0549129	0.5	C130099A02	hypothetical protein C130099A02	Chr:7 A3	Mm.131623 // ---
1453435_a_at				1	1	1.14	0.429432	0.328323	Fmo2	flavin containing monooxygenase 2	Chr:1 H2.1	Mm.10929 // full length
1451787_at				1	1	1.14	-0.0104557	-0.429432	Cyp2b20	cytochrome P450, family 2, subfamily b, polypeptide 20	Chr:7	Mm.14177 // full length
1442168_at				1	1	1.14	-0.00823338	-0.00823338	A230071A22Rik	RIKEN cDNA A230071A22 gene	---	Mm.225303 // ---
1453054_at	1				1	1.13	0.605162	0.187179	Scamp1	secretory carrier membrane protein 1	Chr:13 D1	Mm.120300 // full length
1449027_at	1				1	1.13	0.570569	0.429432	Arhu	ras homolog gene family, member U	Chr:8 E1	Mm.14297 // full length
1417670_at	1				1	1.13	0.535424	0.328323	Timm44	translocator of inner mitochondrial membrane 44	Chr:8 2.5 cM	Mm.42255 // full length
1454714_x_at		1			1	1.13	0.00823338	0.945245	Phgdh	3-phosphoglycerate dehydrogenase	Chr:8 C1	Mm.170515 // full length
1428190_at		1			1	1.13	0.361056	0.934667	Slc25a1	solute carrier family 25 (mitochondrial carrier; citrate transporter), member 1	Chr:16 10.65 cM	Mm.267536 // ---
1436426_at		1			1	1.13	0.238642	0.934667	5730509K17Rik	RIKEN cDNA 5730509K17 gene	Chr:5 B3	Mm.29842 // full length
1416222_at		1			1	1.13	0.0776118	0.908843	Nsdhl	NAD(P) dependent steroid dehydrogenase-like	Chr:X 28.87 cM	Mm.38594 // full length
1419469_at		1			1	1.13	0.0913493	0.876127	Gnb4	guanine nucleotide binding protein, beta 4	Chr:3 A3	Mm.29707 // full length
1437591_a_at		1			1	1.13	0.394839	0.876127	Wdr1	WD repeat domain 1	Chr:5 24.0 cM	Mm.44683 // full length
1428332_at		1			1	1.13	0.0131838	0.876127	1500004A08Rik	RIKEN cDNA 1500004A08 gene	Chr:11 A1	Mm.20931 // full length
1448271_a_at		1			1	1.13	0.211998	0.856998	Ddx21	DEAD (Asp-Glu-Ala-Asp) box polypeptide 21	Chr:10 B4-B5.1	Mm.236283 // full length
1434950_a_at		1			1	1.13	0.0205209	0.835968	1200015K23Rik	RIKEN cDNA 1200015K23 gene	Chr:9 E3.3	Mm.35754 // full length
1417219_s_at		1			1	1.13	0.0253339	0.813028	Tmsb10	thymosin, beta 10	Chr:2 18.0 cM	Mm.27040 // full length
1429187_at		1			1	1.13	0.0655027	0.813028	3930401E15Rik	RIKEN cDNA 3930401E15 gene	Chr:18 C	Mm.268302 // full length
1417153_at		1			1	1.13	0.0253339	0.788202	0610020I02Rik	RIKEN cDNA 0610020I02 gene	Chr:2 A3	Mm.22216 // full length
1428662_a_at		1			1	1.13	-0.00168756	0.788202	2300002F06Rik	RIKEN cDNA 2300002F06 gene	---	Mm.9654 // full length
1455422_x_at		1			1	1.13	0.0655027	0.761547	9/4/2006	septin 4	Chr:11 C	Mm.223504 // full length
1415978_at		1			1	1.13	0.394839	0.761547	Tubb3	tubulin, beta 3	Chr:8 E1	Mm.28909 // full length
1448003_at		1			1	1.13	0.0776118	0.733153	1810043H04Rik	RIKEN cDNA 1810043H04 gene	---	Mm.259 // full length
1454692_x_at		1			1	1.13	0.0310587	0.703144	Hnrpk	heterogeneous nuclear ribonucleoprotein K	Chr:13 B1	Mm.78718 // full length
1423330_at		1			1	1.13	0.187179	0.703144	Ensa	endosulfine alpha	Chr:3 F2.1	Mm.219649 // full length
1425812_a_at		1			1	1.13	0.0104557	0.703144	Cacna1b	calcium channel, voltage-dependent, N type, alpha 1B subunit	Chr:2 18.0 cM	Mm.27155 // full length
1451776_s_at		1			1	1.13	0.143211	0.703144	2300002F06Rik	RIKEN cDNA 2300002F06 gene	---	Mm.34316 // full length
1418451_at		1			1	1.13	0.267022	0.671679	Gng2	guanine nucleotide binding protein (G protein), gamma 2 subunit	Chr:14 2.5 cM	Mm.25471 // full length
1426055_a_at		1			1	1.13	0.0131838	0.671679	Pigq	phosphatidylinositol glycan, class Q	Chr:17 B	Mm.90363 // full length
1460476_s_at		1			1	1.13	0.143211	0.671679	1200015N20Rik	RIKEN cDNA 1200015N20 gene	Chr:10 B5.3	Mm.30956 // ---
1422106_a_at		1			1	1.13	-0.00168756	0.638946	Grcc9	gene rich cluster, C9 gene	Chr:6 60.2 cM	Mm.12559 // full length
1424183_at		1			1	1.13	0.106812	0.638946	Acat1	acetyl-Coenzyme A acetyltransferase 1	Chr:9 30.0 cM	Mm.45099 // full length
1436372_a_at		1			1	1.13	0.267022	0.605162	Ntan1	N-terminal Asn amidase	Chr:16 8.7 cM	Mm.267131 // full length
1454629_at		1			1	1.13	0.143211	0.605162	A930037G23Rik	RIKEN cDNA A930037G23 gene	Chr:6 F3	Mm.153124 // full length
1457131_at		1			1	1.13	0.106812	0.605162	9330186A19Rik	RIKEN cDNA 9330186A19 gene	Chr:5 G3	Mm.272870 // full length
1424203_at		1			1	1.13	0.297013	0.570569	3100002P13Rik	RIKEN cDNA 3100002P13 gene	Chr:10 C1	Mm.195392 // full length
1427245_at		1			1	1.13	0.0378146	0.570569	Arfgap1	ADP-ribosylation factor GTPase activating protein 1	Chr:2 104.0 cM	Mm.153429 // full length
1429265_a_at		1			1	1.13	0.0253339	0.570569	Rnf130	ring finger protein 130	Chr:11 B1.3	Mm.25227 // full length
1448119_at		1			1	1.13	0.164242	0.570569	Bpgm	2,3-bisphosphoglycerate mutase	Chr:6 A3.3	Mm.187793 // ---
1425070_at		1			1	1.13	0.297013	0.535424	Ntrk3	neurotrophic tyrosine kinase, receptor, type 3	Chr:7 39.0 cM	Mm.140380 // full length
1422595_s_at		1			1	1.13	0.187179	0.5	5730470L24Rik	RIKEN cDNA 5730470L24 gene	Chr:3 F2.2	Mm.259316 // full length
1449165_at		1			1	1.13	0.0253339	0.5	Capn5	calpain 5	Chr:7 E1	Mm.27887 // full length
1450249_s_at		1			1	1.13	0.297013	0.5	Kif5a	kinesin family member 5A	Chr:10 70.0 cM	Mm.24549 // ---
1440156_s_at		1			1	1.13	0.0165062	0.5	---	Mus musculus transcribed sequences	---	Mm.150420 // full length
1442382_at		1			1	1.13	0.0104557	0.5	---	Mus musculus transcribed sequence with strong similarity to protein pir:T45070 (H.sapiens) T45070 protein kinase homolog R31240_1 [imported] - human (fragment)	---	Mm.26991 // full length
1460062_at				1	1	1.13	0.0131838	0.143211	AI256725	expressed sequence AI256725	Chr:17 E4	Mm.215159 // full length
1450311_at				1	1	1.13	0.0253339	0.211998	Slc8a3	solute carrier family 8 (sodium/calcium exchanger), member 3	Chr:12 41.0 cM	Mm.214758 // full length
1431323_at				1	1	1.13	0.0205209	0.0378146	6130400H19Rik	RIKEN cDNA 6130400H19 gene	Chr:9	Mm.39928 // ---
1425457_a_at				1	1	1.13	0.211998	0.106812	Grb10	growth factor receptor bound protein 10	Chr:11 8.0 cM	Mm.24640 // full length
1421349_x_at	1				1	1.12	0.638946	0.106812	1500001H12Rik	RIKEN cDNA 1500001H12 gene	Chr:7 F5	Mm.22792 // est
1425861_x_at	1				1	1.12	0.570569	0.361056	Cacna2d1	calcium channel, voltage-dependent, alpha2/delta subunit 1	Chr:5 4.0 cM	Mm.125477 // full length
1455254_at	1				1	1.12	0.535424	0.0310587	4833420G11Rik	RIKEN cDNA 4833420G11 gene	---	Mm.42047 // full length
1420838_at		1			1	1.12	0.0310587	0.986884	Ntrk2	neurotrophic tyrosine kinase, receptor, type 2	Chr:13 36.0 cM	Mm.25539 // full length
1437992_x_at		1			1	1.12	0.0253339	0.97957	Gja1	gap junction membrane channel protein alpha 1	Chr:10 29.0 cM	Mm.222867 // full length
1416609_at		1			1	1.12	0.464577	0.969058	BC004004	cDNA sequence BC004004	Chr:17 A3.3	Mm.3204 // full length
1424644_at		1			1	1.12	0.124079	0.962316	Tbcc	tubulin-specific chaperone c	Chr:17 C	Mm.180577 // full length
1450520_at		1			1	1.12	0.0776118	0.945245	Cacng3	calcium channel, voltage-dependent, gamma subunit 3	---	Mm.28223 // full length
1449325_at		1			1	1.12	0.211998	0.934667	Fads2	fatty acid desaturase 2	Chr:19 A	Mm.268346 // full length
1450561_a_at		1			1	1.12	0.267022	0.92257	Surf1	surfeit gene 1	Chr:2 15.5 cM	Mm.22745 // full length
1416908_s_at		1			1	1.12	0.0655027	0.893388	Tsn	translin	Chr:1 E2.3	Mm.4139 // full length
1422793_at		1			1	1.12	0.143211	0.876127	Pafah1b2	platelet-activating factor acetylhydrolase, isoform 1b, alpha2 subunit	Chr:9 A5.3	Mm.259316 // full length
1437895_at		1			1	1.12	0.0913493	0.876127	---	Mus musculus, clone IMAGE:5368702, mRNA	---	Mm.141741 // full length
1428718_at		1			1	1.12	0.394839	0.856998	2810019K23Rik	RIKEN cDNA 2810019K23 gene	Chr:6 B3	Mm.202395 // full length
1451411_at		1			1	1.12	0.0549129	0.856998	Gprc5b	G protein-coupled receptor, family C, group 5, member B	Chr:7 F3	Mm.41300 // full length
1455216_at		1			1	1.12	-0.00168756	0.856998	1500001B10Rik	RIKEN cDNA 1500001B10 gene	Chr:3 F1	Mm.34118 // full length
1438322_x_at		1			1	1.12	0.00823338	0.835968	Fdft1	farnesyl diphosphate farnesyl transferase 1	Chr:14 3.0 cM	Mm.38570 // full length
1451130_at		1			1	1.12	0.106812	0.835968	2010315L10Rik	RIKEN cDNA 2010315L10 gene	Chr:8 B3.3	Mm.145978 // est
1452490_a_at		1			1	1.12	0.00499685	0.835968	Ap2a2	adaptor protein complex AP-2, alpha 2 subunit	Chr:7 F5	Mm.204959 // est
1418047_at		1			1	1.12	0.0913493	0.813028	Neurod6	neurogenic differentiation 6	Chr:6 29.0 cM	Mm.24028 // full length
1425176_at		1			1	1.12	0.211998	0.813028	C1ql-pending	C1q-like	Chr:2 A1	Mm.2720 // full length
1455972_x_at		1			1	1.12	0.164242	0.813028	Hadhsc	L-3-hydroxyacyl-Coenzyme A dehydrogenase, short chain	Chr:3 G3	Mm.12967 // full length
1418187_at		1			1	1.12	0.124079	0.788202	Ramp2	receptor (calcitonin) activity modifying protein 2	Chr:11 61.5 cM	Mm.4504 // full length
1448256_at		1			1	1.12	0.0205209	0.761547	Gosr1	golgi SNAP receptor complex member 1	Chr:11 B5	Mm.182931 // full length
1453164_a_at		1			1	1.12	0.0131838	0.761547	Ptdss2	phosphatidylserine synthase 2	Chr:7 F5	Mm.2992 // full length
1417480_at		1			1	1.12	0.124079	0.733153	Fbxo9	f-box only protein 9	Chr:9 E1	Mm.258160 // ---
1419742_at		1			1	1.12	0.0131838	0.733153	1700037H04Rik	RIKEN cDNA 1700037H04 gene	Chr:2 F1	Mm.125503 // full length
1429124_s_at		1			1	1.12	0.00385092	0.733153	1700021P10Rik	RIKEN cDNA 1700021P10 gene	Chr:10 C1	Mm.119448 // est
1448472_at		1			1	1.12	0.0549129	0.733153	Vars2	valyl-tRNA synthetase 2	Chr:17 19.02 cM	Mm.27561 // full length
1436659_at		1			1	1.12	-0.00168756	0.703144	---	Mus musculus transcribed sequences	---	Mm.2620 // full length
1418795_at		1			1	1.12	0.0205209	0.703144	Cds2	CDP-diacylglycerol synthase (phosphatidate cytidylyltransferase) 2	Chr:2 73.0 cM	Mm.2624 // full length
1426094_at		1			1	1.12	0.0378146	0.671679	Rhbdl	rhomboid, veinlet-like 1 (Drosophila)	Chr:17 A3.3	Mm.91712 // full length
1424636_at		1			1	1.12	0.124079	0.671679	2610204L23Rik	RIKEN cDNA 2610204L23 gene	Chr:11 E1	Mm.268690 // full length
1428421_a_at		1			1	1.12	0.429432	0.671679	2700085E05Rik	RIKEN cDNA 2700085E05 gene	Chr:11 B5	Mm.142511 // full length
1430619_a_at		1			1	1.12	-0.00168756	0.671679	Mvk	mevalonate kinase	Chr:5 64.0 cM	Mm.2144 // full length
1448262_at		1			1	1.12	0.0165062	0.671679	Psmb2	proteasome (prosome, macropain) subunit, beta type 2	Chr:4 57.6 cM	Mm.34637 // full length
1450641_at		1			1	1.12	0.394839	0.671679	Vim	vimentin	Chr:2 7.0 cM	Mm.130422 // full length
1452012_a_at		1			1	1.12	0.106812	0.671679	2610104C07Rik	RIKEN cDNA 2610104C07 gene	Chr:19 C3	Mm.255539 // full length
1456114_at		1			1	1.12	0.0253339	0.671679	Cds1	CDP-diacylglycerol synthase 1	Chr:5 E5	Mm.7046 // full length
1416085_s_at		1			1	1.12	0.211998	0.638946	Zfp216	zinc finger protein 216	Chr:19 15.0 cM	Mm.2662 // full length
1417501_at		1			1	1.12	0.238642	0.638946	Fbxo6b	F-box only protein 6b	Chr:4 E2	Mm.1237 // full length
1436952_at		1			1	1.12	-0.00168756	0.638946	Bteb1	basic transcription element binding protein 1	Chr:19 B	Mm.259625 // full length
1450866_a_at		1			1	1.12	0.0253339	0.638946	Mrpl17	mitochondrial ribosomal protein L17	Chr:7 E3	Mm.1213 // full length
1438959_x_at		1			1	1.12	-0.00168756	0.605162	---	Mus musculus transcribed sequences	---	Mm.42255 // full length
1446147_at		1			1	1.12	-0.00168756	0.605162	C79248	expressed sequence C79248	Chr:2	Mm.33496 // full length
1450712_at		1			1	1.12	0.0131838	0.605162	Kcnj9	potassium inwardly-rectifying channel, subfamily J, member 9	Chr:1 94.2 cM	Mm.4504 // full length
1428375_at		1			1	1.12	0.0549129	0.605162	4932415G12Rik	RIKEN cDNA 4932415G12 gene	Chr:10 C2	Mm.250414 // full length
1458466_at		1			1	1.12	0.143211	0.605162	Ppgb	protective protein for beta-galactosidase	Chr:2 96.0 cM	Mm.22560 // full length
1452913_at		1			1	1.12	0.0655027	0.570569	1500036F01Rik	RIKEN cDNA 1500036F01 gene	---	Mm.30782 // full length
1420265_x_at		1			1	1.12	0.00643719	0.570569	Cog8	component of oligomeric golgi complex 8	Chr:8 D3	Mm.248557 // ---
1417026_at		1			1	1.12	0.0310587	0.535424	Pfdn1	prefoldin 1	Chr:18 B2	Mm.12954 // full length
1418498_at		1			1	1.12	0.106812	0.535424	Fgf13	fibroblast growth factor 13	Chr:X 18.0 cM	Mm.28562 // full length
1436140_at		1			1	1.12	-0.00168756	0.535424	1700027J05Rik	RIKEN cDNA 1700027J05 gene	Chr:15 E3	Mm.275884 // est
1443699_at		1			1	1.12	0.0104557	0.535424	---	Mus musculus transcribed sequences	---	Mm.104491 // full length
1425410_at		1			1	1.12	0.394839	0.5	1810034M08Rik	RIKEN cDNA 1810034M08 gene	Chr:6 D1	Mm.275648 // full length
1448534_at		1			1	1.12	0.0655027	0.5	Ptpns1	protein tyrosine phosphatase, non-receptor type substrate 1	Chr:2 73.1 cM	Mm.259976 // full length
1454021_a_at		1			1	1.12	0.297013	0.5	Pmscl2	polymyositis/scleroderma autoantigen 2	Chr:4 E2	Mm.23978 // full length
1460300_a_at		1			1	1.12	0.0549129	0.5	Ltk	leukocyte tyrosine kinase	Chr:2 67.0 cM	Mm.5244 // full length
1455617_at		1			1	1.12	0.0549129	0.5	0910001K20Rik	RIKEN cDNA 0910001K20 gene	Chr:1 A5	Mm.20403 // full length
1451596_a_at				1	1	1.12	0.0310587	0.00385092	Sphk1	sphingosine kinase 1	Chr:11 E2	Mm.20944 // full length
1431715_a_at				1	1	1.12	0.0165062	0.394839	Lig3	ligase III, DNA, ATP-dependent	Chr:11 48.0 cM	Mm.277136 // full length
1455714_at	1				1	1.11	0.703144	0.297013	MGC67359	Unknown (protein for MGC:67359)	Chr:2 H1	Mm.30702 // est
1416702_at		1			1	1.11	0.0253339	0.996177	Serpini1	serine (or cysteine) proteinase inhibitor, clade I, member 1	Chr:3 E3	Mm.103439 // full length
1448559_at		1			1	1.11	0.187179	0.995037	Flot1	flotillin 1	Chr:17 B1	Mm.35754 // full length
1416102_at		1			1	1.11	0.187179	0.97957	Ywhaz	tyrosine 3-monooxygenase/tryptophan 5-monooxygenase activation protein, zeta polypeptide	Chr:14 8.0 cM	Mm.38438 // full length
1438507_x_at		1			1	1.11	0.0205209	0.97957	3100001N19Rik	RIKEN cDNA 3100001N19 gene	Chr:9 F4	Mm.3294 // full length
1452997_at		1			1	1.11	0.429432	0.962316	2610005L07Rik	RIKEN cDNA 2610005L07 gene	Chr:6 B2.3	--- // ---
1420472_at		1			1	1.11	0.267022	0.95442	Mtpn	myotrophin	Chr:6 B1	Mm.41630 // full length
1423757_x_at		1			1	1.11	0.0913493	0.945245	Igfbp4	insulin-like growth factor binding protein 4	Chr:11 D	Mm.39490 // full length
1424209_at		1			1	1.11	0.0205209	0.934667	Rarsl	arginyl-tRNA synthetase-like	Chr:4 A5	Mm.220909 // ---
1448632_at		1			1	1.11	0.0776118	0.908843	Psmb10	proteasome (prosome, macropain) subunit, beta type 10	Chr:8 51.0 cM	Mm.26751 // full length
1450714_at		1			1	1.11	0.0655027	0.908843	Oazin	ornithine decarboxylase antizyme inhibitor	Chr:15 B3.1	Mm.75596 // full length
1423297_at		1			1	1.11	0.164242	0.893388	Add3	adducin 3 (gamma)	Chr:19 47.0 cM	Mm.234172 // full length
1432344_a_at		1			1	1.11	0.464577	0.876127	Aplp2	amyloid beta (A4) precursor-like protein 2	Chr:9 13.0 cM	Mm.27703 // full length
1448842_at		1			1	1.11	0.00823338	0.876127	Cdo1	cysteine dioxygenase 1, cytosolic	Chr:18 23.0 cM	Mm.287653 // est
1422223_at		1			1	1.11	-0.00168756	0.856998	Grin2b	glutamate receptor, ionotropic, NMDA2B (epsilon 2)	Chr:6 64.5 cM	Mm.3476 // full length
1448791_at		1			1	1.11	0.267022	0.856998	Snx5	sorting nexin 5	Chr:2 80.0 cM	Mm.276508 // est
1449553_at		1			1	1.11	0.0776118	0.856998	2610200G18Rik	RIKEN cDNA 2610200G18 gene	Chr:4 D3	Mm.88364 // full length
1443787_x_at		1			1	1.11	0.0655027	0.856998	Casp14	caspase 14	Chr:10 C1	Mm.181968 // full length
1448640_at		1			1	1.11	0.143211	0.835968	Slc14a1	solute carrier family 14 (urea transprorter), member 1	Chr:18 E3	Mm.7852 // full length
1416384_a_at		1			1	1.11	0.0549129	0.813028	Cope	coatomer protein complex, subunit epsilon	Chr:10	Mm.193443 // full length
1437164_x_at		1			1	1.11	0.106812	0.813028	Atp5o	ATP synthase, H+ transporting, mitochondrial F1 complex, O subunit	Chr:12 39.0 cM	Mm.289809 // est
1435615_at		1			1	1.11	0.0913493	0.813028	AI839779	expressed sequence AI839779	Chr:10 B5.2	Mm.24700 // full length
1436117_at		1			1	1.11	0.328323	0.813028	---	Mus musculus 16 days neonate cerebellum cDNA, RIKEN full-length enriched library, clone:9630025P05 product:hypothetical ATP/GTP-binding site motif A (P-loop) containing protein, full insert sequence	---	Mm.260654 // ---
1424661_at		1			1	1.11	0.0913493	0.788202	4933435E07Rik	RIKEN cDNA 4933435E07 gene	Chr:2 A3	Mm.36416 // full length
1449055_x_at		1			1	1.11	0.297013	0.788202	Pcbp4	poly(rC) binding protein 4	Chr:9 F1	Mm.22109 // full length
1454067_a_at		1			1	1.11	0.106812	0.761547	4931406C07Rik	RIKEN cDNA 4931406C07 gene	Chr:9 A2	Mm.16421 // full length
1437043_a_at		1			1	1.11	0.297013	0.761547	1110012M11Rik	RIKEN cDNA 1110012M11 gene	Chr:8 B3.3	Mm.133623 // full length
1450106_a_at		1			1	1.11	0.0205209	0.761547	Evl	Ena-vasodilator stimulated phosphoprotein	Chr:12 F1	Mm.74203 // full length
1436949_a_at		1			1	1.11	0.0310587	0.733153	Tceb2	transcription elongation factor B (SIII), polypeptide 2 (18 kDa, elongin B)	Chr:17 A3.3	Mm.250803 // est
1436991_x_at		1			1	1.11	0.464577	0.733153	Gsn	gelsolin	Chr:2 24.5 cM	Mm.19825 // full length
1437405_a_at		1			1	1.11	0.164242	0.703144	Igfbp4	insulin-like growth factor binding protein 4	Chr:11 D	Mm.19788 // full length
1435464_at		1			1	1.11	0.143211	0.703144	5430439C17Rik	RIKEN cDNA 5430439C17 gene	Chr:5 C3.1	Mm.180136 // full length
1416520_x_at		1			1	1.11	0.394839	0.671679	Rpl36	ribosomal protein L36	Chr:6 E2	Mm.209556 // ---
1417322_at		1			1	1.11	-0.00168756	0.671679	1110033C18Rik	RIKEN cDNA 1110033C18 gene	Chr:10 C1	Mm.15680 // full length
1454651_x_at		1			1	1.11	0.0776118	0.671679	Mbp	myelin basic protein	Chr:18 55.0 cM	Mm.2252 // full length
1443824_s_at		1			1	1.11	0.0776118	0.671679	---	Mus musculus transcribed sequences	---	Mm.261319 // full length
1433602_at		1			1	1.11	0.106812	0.638946	Gabra5	gamma-aminobutyric acid (GABA-A) receptor, subunit alpha 5	Chr:7 28.5 cM	Mm.259345 // full length
1426030_a_at		1			1	1.11	0.0457245	0.638946	Apeh	acylpeptide hydrolase	Chr:9 F2	Mm.38490 // full length
1456040_at		1			1	1.11	0.0253339	0.638946	Sf3b2	splicing factor 3b, subunit 2	Chr:19 A	Mm.27123 // full length
1416001_a_at		1			1	1.11	0.0655027	0.605162	Cotl1	coactosin-like 1 (Dictyostelium)	Chr:8 E1	Mm.27997 // ---
1416661_at		1			1	1.11	0.0913493	0.605162	Eif3s10	eukaryotic translation initiation factor 3, subunit 10 (theta)	Chr:19 D3	Mm.22123 // full length
1451724_at		1			1	1.11	0.187179	0.605162	AI035571	expressed sequence AI035571	Chr:12 A3	Mm.28771 // full length
1434535_at		1			1	1.11	0.0378146	0.605162	6330509G02Rik	RIKEN cDNA 6330509G02 gene	Chr:11 D	Mm.5286 // full length
1416924_at		1			1	1.11	-0.00168756	0.570569	Bri3	brain protein I3	Chr:5 G2	Mm.1967 // full length
1437062_s_at		1			1	1.11	0.0776118	0.570569	4921522K17Rik	RIKEN cDNA 4921522K17 gene	Chr:10 B5.3	Mm.16898 // full length
1422078_at		1			1	1.11	0.00643719	0.535424	Akt3	thymoma viral proto-oncogene 3	Chr:1 H4-H6	Mm.22632 // full length
1431188_a_at		1			1	1.11	-0.00168756	0.535424	Tom1	target of myb1 homolog (chicken)	Chr:8 C1	Mm.41840 // full length
1454181_at		1			1	1.11	0.00385092	0.535424	4930519B02Rik	RIKEN cDNA 4930519B02 gene	Chr:10 A1	Mm.276277 // full length
1459537_at		1			1	1.11	0.0378146	0.535424	---	Mus musculus transcribed sequences	---	Mm.22256 // full length
1424058_at		1			1	1.11	0.0457245	0.5	3110038B19Rik	RIKEN cDNA 3110038B19 gene	Chr:18 D3	Mm.154426 // ---
1426826_at		1			1	1.11	0.361056	0.5	Rbm16	RNA binding motif protein 16	Chr:17 A1	Mm.116912 // ---
1447909_s_at		1			1	1.11	0.143211	0.5	Selk-pending	selenoprotein K	Chr:14 A3	Mm.118323 // full length
1451978_at				1	1	1.11	-0.0253339	-0.394839	Loxl	lysyl oxidase-like	Chr:9 33.0 cM	Mm.21049 // full length
1416983_s_at	1				1	1.1	0.671679	0.187179	Foxo1	forkhead box O1	Chr:3 22.5 cM	Mm.35064 // full length
1452591_a_at	1				1	1.1	0.605162	0.464577	2410018G20Rik	RIKEN cDNA 2410018G20 gene	Chr:16 A1	Mm.205535 // full length
1417954_at		1			1	1.1	0.143211	0.95442	Sst	somatostatin	Chr:16 19.0 cM	Mm.28668 // full length
1436201_x_at		1			1	1.1	0.143211	0.95442	Mbp	myelin basic protein	Chr:18 55.0 cM	Mm.44229 // full length
1425186_at		1			1	1.1	0.0104557	0.945245	0910001K20Rik	RIKEN cDNA 0910001K20 gene	Chr:1 A5	Mm.41 // full length
1426010_a_at		1			1	1.1	0.0776118	0.934667	Epb4.1l3	erythrocyte protein band 4.1-like 3	Chr:17 42.5 cM	Mm.25227 // full length
1438945_x_at		1			1	1.1	0.0378146	0.876127	Gja1	gap junction membrane channel protein alpha 1	Chr:10 29.0 cM	Mm.38249 // full length
1428544_at		1			1	1.1	0.143211	0.876127	0610007L01Rik	RIKEN cDNA 0610007L01 gene	Chr:5 G1.3	Mm.2214 // full length
1420088_at		1			1	1.1	0.0205209	0.856998	Nfkbia	nuclear factor of kappa light chain gene enhancer in B-cells inhibitor, alpha	Chr:12 C1-C3	Mm.891 // full length
1453651_a_at		1			1	1.1	0.143211	0.856998	Brp44l	brain protein 44-like	Chr:17 7.8 cM	Mm.276263 // full length
1426328_a_at		1			1	1.1	0.0131838	0.835968	Scn3b	sodium channel, voltage-gated, type III, beta	Chr:9 A5.1	Mm.26835 // full length
1428649_at		1			1	1.1	0.429432	0.813028	2310038O07Rik	RIKEN cDNA 2310038O07 gene	Chr:10 D2	Mm.4424 // full length
1448306_at		1			1	1.1	0.328323	0.813028	Nfkbia	nuclear factor of kappa light chain gene enhancer in B-cells inhibitor, alpha	Chr:12 C1-C3	Mm.22248 // full length
1451507_at		1			1	1.1	0.211998	0.813028	5430401D19Rik	RIKEN cDNA 5430401D19 gene	---	Mm.21414 // full length
1418525_at		1			1	1.1	0.143211	0.788202	Pcm1	pericentriolar material 1	Chr:8 22.5 cM	--- // ---
1421328_at		1			1	1.1	0.328323	0.788202	Mtap2	microtubule-associated protein 2	Chr:1 33.7 cM	Mm.11376 // full length
1422702_at		1			1	1.1	0.0913493	0.788202	Oazin	ornithine decarboxylase antizyme inhibitor	Chr:15 B3.1	Mm.4022 // full length
1422869_at		1			1	1.1	0.0655027	0.788202	Mertk	c-mer proto-oncogene tyrosine kinase	Chr:2 F1	Mm.41737 // full length
1433487_at		1			1	1.1	0.00223798	0.788202	Clcn3	chloride channel 3	Chr:8 32.2 cM	Mm.11677 // full length
1436840_x_at		1			1	1.1	0.267022	0.788202	Rpl35	ribosomal protein L35	Chr:2 B	Mm.16533 // full length
1450143_at		1			1	1.1	0.394839	0.788202	Rasgrp1	RAS guanyl releasing protein 1	Chr:2 65.0 cM	Mm.6354 // full length
1430533_a_at		1			1	1.1	0.0655027	0.761547	Catnb	catenin beta	Chr:9 72.0 cM	Mm.220330 // full length
1449054_a_at		1			1	1.1	0.394839	0.761547	Pcbp4	poly(rC) binding protein 4	Chr:9 F1	Mm.6834 // full length
1417442_a_at		1			1	1.1	0.124079	0.733153	Pex3	peroxisomal biogenesis factor 3	Chr:10 A	Mm.181488 // full length
1423168_at		1			1	1.1	0.00823338	0.733153	Prei3	preimplantation protein 3	Chr:1 C1.2	Mm.131090 // ---
1449030_at		1			1	1.1	0.429432	0.733153	Syn2	synapsin II	Chr:6 50.3 cM	Mm.2477 // full length
1452257_at		1			1	1.1	0.211998	0.733153	Bdh	3-hydroxybutyrate dehydrogenase (heart, mitochondrial)	Chr:16 A1	Mm.26644 // full length
1426699_at		1			1	1.1	0.106812	0.703144	AU040320	expressed sequence AU040320	Chr:4 D2.2	Mm.30605 // full length
1436713_s_at		1			1	1.1	0.164242	0.703144	Gtl2	GTL2, imprinted maternally expressed untranslated mRNA	Chr:12 54.0 cM	Mm.24361 // full length
1426163_x_at		1			1	1.1	0.00643719	0.671679	Rpl7	ribosomal protein L7	Chr:1 A3	Mm.4712 // full length
1448810_at		1			1	1.1	0.00823338	0.671679	Uae1	UDP-N-acetylglucosamine-2-epimerase/N-acetylmannosamine kinase	Chr:4 B1	Mm.274634 // full length
1420862_at		1			1	1.1	0.0310587	0.638946	Dctn4	dynactin 4	Chr:18 D3	Mm.29717 // full length
1428753_a_at		1			1	1.1	0.429432	0.638946	Dgcr6	DiGeorge syndrome critical region gene 6	Chr:16 10.71 cM	Mm.27693 // full length
1434613_at		1			1	1.1	0.0776118	0.638946	3010002C02Rik	RIKEN cDNA 3010002C02 gene	Chr:16	Mm.29730 // full length
1435790_at		1			1	1.1	0.0165062	0.638946	A030009A06	hypothetical protein A030009A06	Chr:9 A3	Mm.21848 // full length
1418229_s_at		1			1	1.1	0.0378146	0.605162	Hirip5	histone cell cycle regulation defective interacting protein 5	Chr:6 D1	Mm.37324 // full length
1421026_at		1			1	1.1	0.297013	0.605162	Gna12	guanine nucleotide binding protein, alpha 12	Chr:5 82.0 cM	Mm.159468 // ---
1448895_a_at		1			1	1.1	0.0205209	0.605162	Catna2	catenin alpha 2	Chr:6 34.2 cM	Mm.795 // full length
1453324_at		1			1	1.1	0.0776118	0.605162	6330509M23Rik	RIKEN cDNA 6330509M23 gene	Chr:8	Mm.29454 // full length
1460511_at		1			1	1.1	0.106812	0.605162	1200008D14Rik	RIKEN cDNA 1200008D14 gene	Chr:16 A1	Mm.29141 // full length
1454775_at		1			1	1.1	0.0205209	0.605162	Hdac10	histone deacetylase 10	Chr:15 E3	Mm.1567 // full length
1460067_at		1			1	1.1	-0.00168756	0.605162	---	Mus musculus transcribed sequence	---	Mm.258431 // full length
1428263_a_at		1			1	1.1	0.124079	0.570569	Tceb2	transcription elongation factor B (SIII), polypeptide 2 (18 kDa, elongin B)	Chr:17 A3.3	Mm.30246 // full length
1433975_at		1			1	1.1	0.0776118	0.570569	Cdk10	cyclin-dependent kinase (CDC2-like) 10	Chr:8 E1	Mm.197630 // full length
1434028_at		1			1	1.1	0.238642	0.570569	Arnt2	aryl hydrocarbon receptor nuclear translocator 2	Chr:7 42.5 cM	Mm.166647 // ---
1434253_s_at		1			1	1.1	0.0253339	0.570569	C630016B22Rik	RIKEN cDNA C630016B22 gene	Chr:10 C2	Mm.218425 // est
1416901_at		1			1	1.1	0.0253339	0.535424	Npc2	Niemann Pick type C2	Chr:12 D1	Mm.46847 // full length
1438093_x_at		1			1	1.1	0.143211	0.5	Dbi	diazepam binding inhibitor	Chr:1 E2.3	Mm.130852 // est
1416605_at		1			1	1.1	0.429432	0.5	D11Ertd175e	DNA segment, Chr 11, ERATO Doi 175, expressed	Chr:11 28.5 cM	Mm.101586 // ---
1417638_at		1			1	1.1	0.0776118	0.5	Ebaf	endometrial bleeding associated factor	Chr:1 F	Mm.121460 // est
1419190_at		1			1	1.1	0.0205209	0.5	Vti1a	vesicle transport through interaction with t-SNAREs homolog 1A (yeast)	Chr:19 D2	Mm.38802 // full length
1422022_at		1			1	1.1	0.0378146	0.5	Zfp319	zinc finger protein 319	Chr:8 D1	Mm.46176 // full length
1423054_at		1			1	1.1	0.143211	0.5	Wdr1	WD repeat domain 1	Chr:5 24.0 cM	Mm.45433 // full length
1448751_at		1			1	1.1	0.164242	0.5	Ap3m2	adaptor-related protein complex 3, mu 2 subunit	Chr:8 A2	Mm.277390 // full length
1455482_at		1			1	1.1	0.143211	0.5	Ap2a2	adaptor protein complex AP-2, alpha 2 subunit	Chr:7 F5	Mm.22379 // full length
1429009_at		1			1	1.1	0.0253339	0.5	Snrp70	U1 small nuclear ribonucleoprotein polypeptide A	Chr:7 23.0 cM	Mm.6370 // full length
1437710_x_at				1	1	1.1	0.0378146	0.211998	---	Mus musculus, clone IMAGE:6773108, mRNA	---	Mm.178975 // ---
1427979_at				1	1	1.1	0.0378146	0.267022	4732418C07Rik	RIKEN cDNA 4732418C07 gene	Chr:4 D1	Mm.34028 // full length
1425059_at				1	1	1.1	0.0104557	0.464577	---	Mus musculus mRNA similar to protein arginine N-methyltransferase 6 (cDNA clone MGC:30554 IMAGE:5067159), complete cds	---	Mm.273224 // full length
1420210_at				1	1	1.1	-0.00168756	0.106812	AV344025	expressed sequence AV344025	Chr:17 E3	Mm.265834 // full length
1455289_at	1				1	1.09	0.570569	0.0253339	B930093C12Rik	RIKEN cDNA B930093C12 gene	Chr:11 B5	Mm.7356 // full length
1455295_at	1				1	1.09	0.570569	0.211998	D430050E18	hypothetical protein D430050E18	Chr:8 D1	Mm.276337 // full length
1416651_at	1				1	1.09	0.5	0.238642	ORF6	open reading frame 6	Chr:19 A	Mm.26771 // full length
1460672_at		1			1	1.09	0.211998	0.969058	2410002F23Rik	RIKEN cDNA 2410002F23 gene	Chr:7 B3	Mm.22960 // full length
1452937_s_at		1			1	1.09	0.267022	0.92257	1810010N17Rik	RIKEN cDNA 1810010N17 gene	Chr:4 D2.2	Mm.218611 // full length
1455572_x_at		1			1	1.09	0.0913493	0.908843	Rps18	ribosomal protein S18	Chr:17 18.42 cM	Mm.6775 // full length
1421116_a_at		1			1	1.09	0.0457245	0.893388	Rtn4	reticulon 4	Chr:11 A3.3	Mm.21687 // full length
1438199_at		1			1	1.09	0.106812	0.876127	---	Mus musculus mRNA similar to hypothetical protein BC013035 (cDNA clone MGC:57021 IMAGE:6466443), complete cds	---	Mm.5360 // ---
1429023_at		1			1	1.09	0.124079	0.876127	2900042E01Rik	RIKEN cDNA 2900042E01 gene	Chr:9 A4	Mm.40068 // full length
1423548_s_at		1			1	1.09	0.124079	0.856998	Sdbcag84	serologically defined breast cancer antigen 84	Chr:2 92.0 cM	Mm.29707 // full length
1427003_at		1			1	1.09	0.0310587	0.856998	Ppp2r5c	protein phosphatase 2, regulatory subunit B (B56), gamma isoform	Chr:12 F1	Mm.2144 // full length
1417050_at		1			1	1.09	0.164242	0.813028	0710001E10Rik	RIKEN cDNA 0710001E10 gene	Chr:2 E1	Mm.200859 // full length
1448555_at		1			1	1.09	-0.00294638	0.788202	2310042P20Rik	RIKEN cDNA 2310042P20 gene	Chr:15 F1	Mm.214953 // full length
1449264_at		1			1	1.09	0.0253339	0.788202	Syt11	synaptotagmin 11	Chr:3 F1	Mm.444 // full length
1417772_at		1			1	1.09	0.0913493	0.733153	Grhpr	glyoxylate reductase/hydroxypyruvate reductase	Chr:4 B1	Mm.160172 // full length
1422791_at		1			1	1.09	0.0165062	0.703144	Pafah1b2	platelet-activating factor acetylhydrolase, isoform 1b, alpha2 subunit	Chr:9 A5.3	Mm.142105 // full length
1429786_a_at		1			1	1.09	0.267022	0.671679	D10Ertd749e	DNA segment, Chr 10, ERATO Doi 749, expressed	Chr:10 38.0 cM	Mm.78875 // full length
1434467_at		1			1	1.09	0.164242	0.671679	3322401A10Rik	RIKEN cDNA 3322401A10 gene	Chr:10 C1	Mm.27687 // full length
1448887_x_at		1			1	1.09	0.164242	0.671679	Fxc1	fractured callus expressed transcript 1	Chr:7 E3	Mm.248266 // full length
1451462_a_at		1			1	1.09	0.0457245	0.671679	Ifnar2	interferon (alpha and beta) receptor 2	Chr:16 63.1 cM	Mm.220972 // full length
1433932_x_at		1			1	1.09	0.143211	0.671679	C030046I01Rik	RIKEN cDNA C030046I01 gene	Chr:10 C1	Mm.276324 // full length
1454889_x_at		1			1	1.09	-0.00168756	0.671679	C630016B22Rik	RIKEN cDNA C630016B22 gene	Chr:10 C2	Mm.52646 // ---
1424129_at		1			1	1.09	0.0205209	0.638946	1200003O06Rik	RIKEN cDNA 1200003O06 gene	Chr:3 E1	Mm.201859 // full length
1424400_a_at		1			1	1.09	0.297013	0.638946	Fthfd	formyltetrahydrofolate dehydrogenase	Chr:6 D1	Mm.35677 // full length
1423531_a_at		1			1	1.09	0.00294638	0.605162	Hnrpa1	heterogeneous nuclear ribonucleoprotein A1	Chr:15 F3	Mm.14486 // full length
1423658_at		1			1	1.09	0.0205209	0.605162	4833416I09Rik	presenilin-like protein 4	Chr:5 F	Mm.23790 // est
1440904_at		1			1	1.09	0.328323	0.605162	A730063F07Rik	RIKEN cDNA A730063F07 gene	Chr:16 A1	Mm.67938 // full length
1456193_x_at		1			1	1.09	0.0655027	0.570569	Gpx4	glutathione peroxidase 4	Chr:10 43.0 cM	Mm.3999 // ---
1416099_at		1			1	1.09	0.0253339	0.570569	Rpl27	ribosomal protein L27	Chr:11 D	Mm.270281 // full length
1422930_at		1			1	1.09	0.0165062	0.570569	Icam4	intercellular adhesion molecule 4, Landsteiner-Wiener blood group	Chr:9 A3	Mm.3532 // full length
1452169_a_at		1			1	1.09	0.143211	0.570569	Dgkz	diacylglycerol kinase zeta	Chr:2 E1	Mm.133043 // full length
1452917_at		1			1	1.09	0.00294638	0.570569	Rfc5	replication factor C (activator 1) 5	Chr:5 F	Mm.259837 // full length
1433764_at		1			1	1.09	0.0205209	0.570569	---	Mus musculus transcribed sequence with weak similarity to protein pdb:1FM5 (H.sapiens) A Chain A, Crystal Structure Of Human Cd69	---	Mm.35013 // ---
1419644_at		1			1	1.09	0.297013	0.535424	Cstf2	cleavage stimulation factor, 3' pre-RNA subunit 2	Chr:X E3	Mm.22409 // full length
1422465_a_at		1			1	1.09	-0.00168756	0.535424	Nxn	nucleoredoxin	Chr:11 45.2 cM	Mm.46969 // full length
1416907_at		1			1	1.09	-0.00168756	0.5	Tsn	translin	Chr:1 E2.3	Mm.160089 // ---
1422531_at		1			1	1.09	0.0205209	0.5	Syt5	synaptotagmin 5	Chr:7 A1	Mm.282956 // est
1435977_at		1			1	1.09	0.0378146	0.5	2700022B06Rik	RIKEN cDNA 2700022B06 gene	---	Mm.214970 // full length
1449243_a_at		1			1	1.09	0.106812	0.5	Rps19	ribosomal protein S19	Chr:7 A3	Mm.40715 // ---
1429362_a_at		1			1	1.09	0.0776118	0.5	Sf3b2	splicing factor 3b, subunit 2	Chr:19 A	Mm.158716 // ---
1415716_a_at	1				1	1.08	0.535424	0.211998	Rps27	ribosomal protein S27	Chr:3 F1	Mm.20842 // full length
1452680_at		1			1	1.08	0.0205209	0.986884	Snrpd2	small nuclear ribonucleoprotein D2	Chr:7 A2	Mm.7316 // full length
1428157_at		1			1	1.08	0.361056	0.945245	Gng2	guanine nucleotide binding protein (G protein), gamma 2 subunit	Chr:14 2.5 cM	Mm.22224 // full length
1451104_a_at		1			1	1.08	0.0776118	0.876127	Snrp70	U1 small nuclear ribonucleoprotein polypeptide A	Chr:7 23.0 cM	Mm.116121 // est
1417918_at		1			1	1.08	0.0205209	0.835968	Mrpl11	mitochondrial ribosomal protein L11	Chr:19 A	Mm.663 // full length
1450623_at		1			1	1.08	0.106812	0.835968	Gnb2	guanine nucleotide binding protein, beta 2	Chr:5 76.0 cM	Mm.2793 // full length
1419746_at		1			1	1.08	0.00499685	0.813028	4933428G20Rik	RIKEN cDNA 4933428G20 gene	Chr:11 D	Mm.30886 // full length
1415966_a_at		1			1	1.08	0.177478	0.794732	Ndufv1	NADH dehydrogenase (ubiquinone) flavoprotein 1	Chr:16 38.8 cM	Mm.144413 // full length
1433549_x_at		1			1	1.08	0.0253339	0.788202	2410030A14Rik	RIKEN cDNA 2410030A14 gene	Chr:2 H4	Mm.1491 // full length
1438063_at		1			1	1.08	-0.00168756	0.788202	9630025B04Rik	RIKEN cDNA 9630025B04 gene	Chr:5	Mm.28088 // full length
1457568_at		1			1	1.08	0.0457245	0.788202	C230004L04	hypothetical protein C230004L04	Chr:5 E3	Mm.127681 // full length
1426508_at		1			1	1.08	0.0913493	0.761547	Gfap	glial fibrillary acidic protein	Chr:11 62.0 cM	Mm.256718 // full length
1451248_at		1			1	1.08	0.361056	0.733153	BC006705	cDNA sequence BC006705	Chr:8 D3	Mm.10205 // full length
1415964_at		1			1	1.08	-0.00168756	0.703144	Scd1	stearoyl-Coenzyme A desaturase 1	Chr:19 43.0 cM	Mm.29052 // full length
1454690_at		1			1	1.08	0.143211	0.703144	Ikbkg	inhibitor of kappaB kinase gamma	Chr:X A7.1	Mm.177551 // full length
1429859_a_at		1			1	1.08	0.0776118	0.671679	Arl2bp	ADP-ribosylation factor-like 2 binding protein	Chr:8 C5	Mm.146332 // full length
1432263_a_at		1			1	1.08	0.143211	0.671679	Cox7a2l	cytochrome c oxidase subunit VIIa polypeptide 2-like	Chr:17 E4	Mm.101364 // full length
1437406_x_at		1			1	1.08	0.0310587	0.638946	Igfbp4	insulin-like growth factor binding protein 4	Chr:11 D	Mm.55597 // ---
1416960_at		1			1	1.08	0.0776118	0.638946	B3Gat3	beta-1,3-glucuronyltransferase 3 (glucuronosyltransferase I)	Chr:19 A	Mm.3940 // full length
1426432_a_at		1			1	1.08	0.0104557	0.638946	Slc4a4	solute carrier family 4 (anion exchanger), member 4	Chr:5 E1	Mm.153758 // full length
1455364_a_at		1			1	1.08	0.0655027	0.638946	Rps7	ribosomal protein S7	Chr:12 A1.3	Mm.3256 // full length
1416150_a_at		1			1	1.08	0.187179	0.605162	Sfrs3	splicing factor, arginine/serine-rich 3 (SRp20)	Chr:17 11.0 cM	Mm.271967 // full length
1418819_at		1			1	1.08	0.00823338	0.605162	2610313E07Rik	RIKEN cDNA 2610313E07 gene	Chr:6 E2	Mm.36072 // full length
1425977_a_at		1			1	1.08	0.143211	0.605162	Stk2	serine/threonine kinase 2	Chr:19 D1	Mm.23047 // full length
1450102_a_at		1			1	1.08	0.0131838	0.605162	Amfr	autocrine motility factor receptor	Chr:8 45.0 cM	Mm.150114 // est
1416368_at		1			1	1.08	0.0104557	0.570569	Gsta4	glutathione S-transferase, alpha 4	Chr:9 E1	Mm.39265 // full length
1452184_at		1			1	1.08	0.00823338	0.570569	Ndufb9	NADH dehydrogenase (ubiquinone) 1 beta subcomplex, 9	Chr:15 D1	Mm.116981 // est
1416835_s_at		1			1	1.08	0.0655027	0.535424	Amd1	S-adenosylmethionine decarboxylase 1	Chr:10 25.0 cM	Mm.20108 // full length
1421606_a_at		1			1	1.08	0.143211	0.535424	Sult4a1	sulfotransferase family 4A, member 1	Chr:15 E2	Mm.218434 // full length
1451232_at		1			1	1.08	0.106812	0.535424	Cd151	CD151 antigen	Chr:7 23.5 cM	Mm.271794 // full length
1436328_at		1			1	1.08	0.0913493	0.535424	Rnmt	RNA (guanine-7-) methyltransferase	Chr:18 E2	Mm.41932 // full length
1459818_x_at		1			1	1.08	-0.00168756	0.535424	Zfp261	zinc finger protein 261	Chr:X 57.0 cM	Mm.41708 // full length
1445677_x_at		1			1	1.08	0.164242	0.5	1500009K05Rik	RIKEN cDNA 1500009K05 gene	Chr:9 B	Mm.288374 // full length
1420563_at		1			1	1.08	0.00223798	0.5	Gria3	glutamate receptor, ionotropic, AMPA3 (alpha 3)	Chr:X 13.3 cM	--- // ---
1450368_a_at		1			1	1.08	0.328323	0.5	Ppp3r1	protein phospatase 3, regulatory subunit B, alpha isoform (calcineurin B, type I)	Chr:11 A2	Mm.416 // full length
1450868_at		1			1	1.08	0.464577	0.5	D8Ertd354e	DNA segment, Chr 8, ERATO Doi 354, expressed	Chr:8 8.0 cM	Mm.80984 // full length
1452664_a_at		1			1	1.08	0.0253339	0.5	Tm7sf3	transmembrane 7 superfamily member 3	Chr:6 G3	Mm.214728 // est
1454621_s_at		1			1	1.08	0.143211	0.5	5730472N09Rik	RIKEN cDNA 5730472N09 gene	Chr:2 B	Mm.248291 // full length
1456194_a_at		1			1	1.08	0.00385092	0.5	Park7	Parkinson disease (autosomal recessive, early onset) 7	Chr:4 E2	Mm.200250 // full length
1456654_at		1			1	1.08	0.0378146	0.5	0610010I15Rik	RIKEN cDNA 0610010I15 gene	Chr:9 C	Mm.279817 // est
1431542_at		1			1	1.08	-0.00168756	-0.570569	Psen2	presenilin 2	Chr:1 H4	Mm.119234 // ---
1435619_at		1			1	1.08	-0.464577	-0.535424	---	Mus musculus transcribed sequences	---	Mm.200203 // full length
1451790_a_at				1	1	1.08	0.211998	0.394839	Tfpi	tissue factor pathway inhibitor	Chr:2 D	Mm.3601 // full length
1440008_at				1	1	1.08	-0.0165062	-0.238642	2310043L19Rik	RIKEN cDNA 2310043L19 gene	---	Mm.86666 // ---
1454650_at		1			1	1.07	0.106812	0.969058	Trim35	tripartite motif-containing 35	Chr:14 D1	Mm.30141 // full length
1417762_a_at		1			1	1.07	0.0655027	0.934667	Rpl8	ribosomal protein L8	Chr:15 D3	Mm.260878 // full length
1423130_a_at		1			1	1.07	0.0165062	0.934667	Sfrs5	splicing factor, arginine/serine-rich 5 (SRp40, HRS)	Chr:12 C3	Mm.565 // full length
1449110_at		1			1	1.07	0.0205209	0.92257	Arhb	ras homolog gene family, member AB	Chr:12 A1.1	Mm.21109 // full length
1455348_x_at		1			1	1.07	0.267022	0.876127	Rpl29	ribosomal protein L29	Chr:9 F2-F4	Mm.150231 // ---
1448346_at		1			1	1.07	0.0549129	0.856998	Cfl1	cofilin 1, non-muscle	Chr:19 A	Mm.214124 // full length
1415980_at		1			1	1.07	0.238642	0.835968	Atp5g2	ATP synthase, H+ transporting, mitochondrial F0 complex, subunit c (subunit 9), isoform 2	Chr:15 F3	Mm.286491 // est
1416815_s_at		1			1	1.07	0.0104557	0.835968	Bub3	budding uninhibited by benzimidazoles 3 homolog (S. cerevisiae)	Chr:7 61.0 cM	Mm.1116 // full length
1429104_at		1			1	1.07	0.0549129	0.788202	0610025L06Rik	RIKEN cDNA 0610025L06 gene	Chr:11 E1	Mm.116701 // full length
1450838_x_at		1			1	1.07	-0.00643719	0.788202	Rpl37	ribosomal protein L37	Chr:15 A1	Mm.41423 // full length
1417329_at		1			1	1.07	0.297013	0.761547	Slc23a2	solute carrier family 23 (nucleobase transporters), member 2	Chr:2 F2	Mm.22233 // full length
1449137_at		1			1	1.07	-0.00168756	0.761547	Pdha1	pyruvate dehydrogenase E1 alpha 1	Chr:X 66.5 cM	Mm.196131 // full length
1438197_at		1			1	1.07	0.124079	0.761547	AI854408	expressed sequence AI854408	Chr:10 C2	Mm.137278 // full length
1434115_at		1			1	1.07	0.0549129	0.703144	Cdh13	cadherin 13	Chr:8 64.0 cM	Mm.258466 // full length
1434264_at		1			1	1.07	0.0378146	0.703144	Ank2	ankyrin 2, brain	Chr:3 62.5 cM	Mm.22358 // full length
1460506_s_at		1			1	1.07	0.0549129	0.703144	1810004I06Rik	RIKEN cDNA 1810004I06 gene	Chr:7 E1	Mm.32720 // full length
1423734_at		1			1	1.07	0.267022	0.671679	Rac1	RAS-related C3 botulinum substrate 1	Chr:5 82.0 cM	Mm.982 // full length
1433689_s_at		1			1	1.07	-0.00168756	0.671679	3010033P07Rik	RIKEN cDNA 3010033P07 gene	Chr:7 A1	Mm.200506 // full length
1438657_x_at		1			1	1.07	0.0253339	0.671679	Ptp4a1	protein tyrosine phosphatase 4a1	Chr:1 B	Mm.21764 // full length
1454770_at		1			1	1.07	0.0165062	0.671679	Cckbr	cholecystokinin B receptor	Chr:7 50.0 cM	Mm.249344 // full length
1433937_at		1			1	1.07	-0.00168756	0.671679	Trp53bp2	transformation related protein 53 binding protein 2	Chr:1 95.0 cM	Mm.202749 // full length
1434169_at		1			1	1.07	0.0253339	0.671679	9030409G11Rik	RIKEN cDNA 9030409G11 gene	Chr:4 E1	Mm.256665 // ---
1434252_at		1			1	1.07	0.0205209	0.671679	C630016B22Rik	RIKEN cDNA C630016B22 gene	Chr:10 C2	Mm.141230 // full length
1420256_x_at		1			1	1.07	0.0104557	0.638946	Prph1	peripherin 1	Chr:15 55.5 cM	Mm.41387 // ---
1420138_at		1			1	1.07	0.0205209	0.638946	Slc19a1	solute carrier family 19 (sodium/hydrogen exchanger), member 1	Chr:10 41.3 cM	Mm.28825 // full length
1451340_at		1			1	1.07	-0.00168756	0.638946	D430024K22Rik	RIKEN cDNA D430024K22 gene	Chr:1 B	Mm.38241 // full length
1423571_at		1			1	1.07	0.0655027	0.605162	Edg1	endothelial differentiation sphingolipid G-protein-coupled receptor 1	Chr:3 G1	Mm.23689 // full length
1423828_at		1			1	1.07	0.361056	0.605162	Fasn	fatty acid synthase	Chr:11 72.0 cM	Mm.31090 // full length
1438984_x_at		1			1	1.07	0.0253339	0.605162	Psmb4	proteasome (prosome, macropain) subunit, beta type 4	Chr:3 F2.1	Mm.3894 // full length
1416404_s_at		1			1	1.07	-0.00168756	0.570569	Rps16	ribosomal protein S16	Chr:7 A3	Mm.29432 // full length
1426832_at		1			1	1.07	0.0310587	0.570569	6330505F04Rik	RIKEN cDNA 6330505F04 gene	Chr:X A5	Mm.4543 // full length
1432533_a_at		1			1	1.07	-0.0205209	0.570569	Slc35a2	solute carrier family 35 (UDP-galactose transporter), member 2	Chr:X 2.0 cM	Mm.23686 // full length
1448763_at		1			1	1.07	-0.00168756	0.570569	4921525H23Rik	RIKEN cDNA 4921525H23 gene	Chr:19 C1	Mm.58882 // full length
1424421_at		1			1	1.07	0.0253339	0.535424	A930017E24Rik	RIKEN cDNA A930017E24 gene	Chr:3 F1	Mm.112459 // est
1419883_s_at		1			1	1.07	0.0165062	0.535424	Atp6v1b2	ATPase, H+ transporting, V1 subunit B, isoform 2	Chr:8 B3.3	Mm.30099 // full length
1422834_at		1			1	1.07	0.394839	0.535424	Kcnd2	potassium voltage-gated channel, Shal-related family, member 2	Chr:6 7.2 cM	Mm.1514 // full length
1433688_x_at		1			1	1.07	0.0776118	0.535424	3100001N19Rik	RIKEN cDNA 3100001N19 gene	Chr:9 F4	Mm.125521 // full length
1438938_x_at		1			1	1.07	0.0549129	0.535424	Bcap37	B-cell receptor-associated protein 37	Chr:6 60.22 cM	Mm.173324 // ---
1435554_at		1			1	1.07	0.0205209	0.535424	C630016B22Rik	RIKEN cDNA C630016B22 gene	Chr:10 C2	Mm.166834 // full length
1434691_at		1			1	1.07	0.00385092	0.5	2610510E10Rik	RIKEN cDNA 2610510E10 gene	Chr:15 F1	Mm.285200 // est
1423392_at		1			1	1.07	0.0549129	0.5	Clic4	chloride intracellular channel 4 (mitochondrial)	Chr:4 D3	Mm.1240 // full length
1438723_a_at		1			1	1.07	0.238642	0.5	2210402A09Rik	RIKEN cDNA 2210402A09 gene	Chr:17 A3.3	Mm.125583 // ---
1436221_at		1			1	1.07	0.0776118	0.5	3110063L10Rik	RIKEN cDNA 3110063L10 gene	Chr:1	Mm.270597 // est
1428686_at				1	1	1.07	0.0776118	0.187179	2810029C07Rik	RIKEN cDNA 2810029C07 gene	Chr:12 F1	Mm.26072 // ---
1418445_at	1				1	1.06	0.5	0.0378146	Slc16a2	solute carrier family 16 (monocarboxylic acid transporters), member 2	Chr:X 41.9 cM	Mm.270660 // full length
1455106_a_at		1			1	1.06	0.124079	0.991816	Ckb	creatine kinase, brain	Chr:12 55.0 cM	Mm.151438 // est
1423112_at		1			1	1.06	0.238642	0.95442	1100001F19Rik	RIKEN cDNA 1100001F19 gene	Chr:3 G3	Mm.196110 // full length
1416054_at		1			1	1.06	0.0165062	0.945245	Rps5	ribosomal protein S5	Chr:7 A1	Mm.229322 // full length
1460192_at		1			1	1.06	0.124079	0.934667	Osbpl1a	oxysterol binding protein-like 1A	Chr:18 A1	Mm.3731 // full length
1438677_at		1			1	1.06	-0.00168756	0.856998	---	Mus musculus cDNA clone IMAGE:4193296, partial cds	---	Mm.258126 // full length
1424116_x_at		1			1	1.06	0.106812	0.835968	Ppp5c	protein phosphatase 5, catalytic subunit	Chr:7 4.0 cM	Mm.3266 // full length
1426437_s_at		1			1	1.06	0.0549129	0.835968	Hdac3	histone deacetylase 3	Chr:18 17.0 cM	Mm.29884 // full length
1428910_at		1			1	1.06	0.0457245	0.835968	2310022B05Rik	RIKEN cDNA 2310022B05 gene	Chr:8 E2	Mm.142872 // full length
1438635_x_at		1			1	1.06	0.0253339	0.788202	B930041F14Rik	RIKEN cDNA B930041F14 gene	Chr:4 E2	Mm.455 // full length
1416608_a_at		1			1	1.06	0.00823338	0.761547	BC004004	cDNA sequence BC004004	Chr:17 A3.3	Mm.26939 // full length
1419256_at		1			1	1.06	0.0457245	0.761547	Spnb2	spectrin beta 2	Chr:11 13.0 cM	Mm.3152 // full length
1452638_s_at		1			1	1.06	0.143211	0.761547	Dnm1l	dynamin 1-like	Chr:16 A1	Mm.197730 // ---
1435115_at		1			1	1.06	0.0457245	0.761547	Pxp-pending	peroxisomal protein	Chr:4 D2.2	Mm.196210 // ---
1460443_at		1			1	1.06	0.0310587	0.733153	D12Ertd407e	DNA segment, Chr 12, ERATO Doi 407, expressed	Chr:12 23.0 cM	Mm.27445 // full length
1421788_x_at		1			1	1.06	-0.00223798	0.703144	Klk13	kallikrein 13	Chr:7 23.0 cM	Mm.3752 // full length
1437413_x_at		1			1	1.06	0.0913493	0.703144	Rps29	ribosomal protein S29	---	Mm.30003 // full length
1424434_at		1			1	1.06	0.0378146	0.671679	BC024814	cDNA sequence BC024814	Chr:16 A1	Mm.246376 // full length
1416899_at		1			1	1.06	-0.00168756	0.638946	Utf1	undifferentiated embryonic cell transcription factor 1	Chr:7 F5	Mm.2400 // full length
1425513_at		1			1	1.06	-0.00168756	0.638946	Map2k7	mitogen activated protein kinase kinase 7	Chr:8 A1.1	Mm.32498 // full length
1450055_at		1			1	1.06	0.238642	0.638946	Vsnl1	visinin-like 1	Chr:12 A1.1	Mm.181061 // full length
1433509_s_at		1			1	1.06	0.0165062	0.605162	D6Ertd253e	DNA segment, Chr 6, ERATO Doi 253, expressed	Chr:6 31.5 cM	Mm.159412 // ---
1424000_a_at		1			1	1.06	0.0253339	0.570569	Rps11	ribosomal protein S11	Chr:7 B3	Mm.36241 // full length
1430888_at		1			1	1.06	-0.0131838	0.570569	4930535E21Rik	RIKEN cDNA 4930535E21 gene	Chr:9	Mm.86894 // full length
1448869_a_at		1			1	1.06	0.0253339	0.535424	Mrps16	mitochondrial ribosomal protein S16	---	Mm.195519 // ---
1433542_at		1			1	1.06	-0.00168756	0.535424	Inpp5f	inositol polyphosphate-5-phosphatase F	Chr:7 F3	Mm.135018 // full length
1433873_s_at		1			1	1.06	0.0913493	0.535424	Pcnt2	pericentrin 2	Chr:10 C1	Mm.26678 // full length
1438818_at		1			1	1.06	0.0104557	0.535424	C87860	expressed sequence C87860	Chr:3 E1	Mm.277394 // full length
1416965_at		1			1	1.06	0.164242	0.5	Pcsk1n	proprotein convertase subtilisin/kexin type 1 inhibitor	Chr:X A1.1	Mm.20826 // full length
1435041_at		1			1	1.06	-0.00168756	0.5	Myln	myosin light chain, alkali, nonmuscle	---	Mm.101927 // full length
1450409_a_at		1			1	1.06	0.0457245	0.5	4930570C03Rik	RIKEN cDNA 4930570C03 gene	Chr:15 F1	Mm.3064 // full length
1451697_a_at				1	1	1.06	-0.00168756	0.124079	Evc	Ellis van Creveld gene homolog (human)	Chr:5 B3	Mm.23592 // full length
1449804_at				1	1	1.06	-0.00168756	0.267022	Pnmt	phenylethanolamine-N-methyltransferase	Chr:11 D	Mm.57030 // full length
1423628_s_at	1				1	1.05	0.733153	0.328323	Pcdhga12	protocadherin gamma subfamily A, 12	Chr:18 B3	Mm.277351 // ---
1438626_x_at	1				1	1.05	0.638946	0.464577	3100001N19Rik	RIKEN cDNA 3100001N19 gene	Chr:9 F4	Mm.197297 // est
1448219_a_at		1			1	1.05	0.464577	0.92257	Ywhaz	tyrosine 3-monooxygenase/tryptophan 5-monooxygenase activation protein, zeta polypeptide	Chr:14 8.0 cM	Mm.214758 // full length
1416719_a_at		1			1	1.05	0.0457245	0.733153	2210402A09Rik	RIKEN cDNA 2210402A09 gene	Chr:17 A3.3	Mm.93670 // est
1456228_x_at		1			1	1.05	0.0253339	0.703144	Mbp	myelin basic protein	Chr:18 55.0 cM	Mm.5281 // full length
1418485_at		1			1	1.05	0.0253339	0.671679	Slc4a3	solute carrier family 4 (anion exchanger), member 3	Chr:1 41.0 cM	Mm.141741 // full length
1433690_at		1			1	1.05	-0.00168756	0.671679	2210016L21Rik	RIKEN cDNA 2210016L21 gene	Chr:5 F	Mm.181830 // full length
1434920_a_at		1			1	1.05	-0.00168756	0.605162	Evl	Ena-vasodilator stimulated phosphoprotein	Chr:12 F1	Mm.133193 // full length
1438017_at		1			1	1.05	0.0253339	0.605162	2210403N08Rik	RIKEN cDNA 2210403N08 gene	Chr:3 F1	Mm.26107 // full length
1448358_s_at		1			1	1.05	0.106812	0.605162	Snrpg	small nuclear ribonucleoprotein polypeptide G	Chr:6 D1	Mm.195555 // ---
1448460_at		1			1	1.05	0.0913493	0.605162	Acvr1	activin A receptor, type 1	Chr:2 C1.1	Mm.143842 // full length
1451162_at		1			1	1.05	-0.00168756	0.570569	Hsbp1	heat shock factor binding protein 1	Chr:8 E1	Mm.27544 // full length
1416315_at		1			1	1.05	-0.0104557	0.535424	1110035H23Rik	RIKEN cDNA 1110035H23 gene	Chr:14 C1	Mm.30058 // full length
1418005_at		1			1	1.05	0.328323	0.535424	Sdhb	succinate dehydrogenase complex, subunit B, iron sulfur (Ip)	Chr:4 E1	Mm.17580 // full length
1419441_at		1			1	1.05	0.0253339	0.535424	Arbp	acidic ribosomal phosphoprotein P0	Chr:5 F	Mm.2654 // full length
1416995_at		1			1	1.05	0.0131838	0.5	Pacsin3	protein kinase C and casein kinase substrate in neurons 3	Chr:2 E1	Mm.46547 // ---
1423768_at		1			1	1.05	0.00294638	0.5	Unc93b	unc-93 homolog B (C. elegans)	Chr:19 A	Mm.65511 // ---
1448322_a_at		1			1	1.05	0.106812	0.5	Cox4i1	cytochrome c oxidase subunit IV isoform 1	Chr:8 64.0 cM	Mm.182644 // est
1452674_a_at		1			1	1.05	0.0655027	0.5	1200009C21Rik	RIKEN cDNA 1200009C21 gene	Chr:7 A3	Mm.33955 // ---
1442043_at		1			1	1.05	0.0165062	0.5	B230384L07	hypothetical protein B230384L07	Chr:6 E3	Mm.63496 // full length
1457093_at		1			1	1.05	-0.0549129	-0.605162	2010005B09Rik	RIKEN cDNA 2010005B09 gene	Chr:2 B	Mm.34925 // est
1425147_at		1			1	1.05	-0.211998	-0.535424	2410075B13Rik	RIKEN cDNA 2410075B13 gene	Chr:15 D3	Mm.28854 // ---
1451447_at				1	1	1.05	0.106812	0.328323	C330016O16Rik	RIKEN cDNA C330016O16 gene	Chr:11 C	Mm.270463 // full length
1441991_at				1	1	1.05	-0.00168756	-0.0253339	BC039632	cDNA sequence BC039632	Chr:7 F3	Mm.178463 // ---
1433064_at				1	1	1.05	-0.00168756	-0.187179	4933440K10Rik	RIKEN cDNA 4933440K10 gene	---	Mm.158655 // ---
1432620_at				1	1	1.05	0.00823338	0.297013	2900073C17Rik	RIKEN cDNA 2900073C17 gene	---	Mm.158924 // ---
1415979_x_at		1			1	1.04	0.106812	0.945245	Rpl7	ribosomal protein L7	Chr:1 A3	Mm.57249 // full length
1428106_at		1			1	1.04	0.0253339	0.856998	1300001I01Rik	RIKEN cDNA 1300001I01 gene	Chr:11 B5	Mm.4974 // full length
1448908_at		1			1	1.04	0.0253339	0.856998	Ppap2b	phosphatidic acid phosphatase type 2B	Chr:4 52.7 cM	Mm.21105 // full length
1417608_a_at		1			1	1.04	0.143211	0.788202	Rpl13a	ribosomal protein L13a	Chr:7 25.0 cM	Mm.159449 // ---
1416511_a_at		1			1	1.04	0.143211	0.733153	Cdc42ep4	CDC42 effector protein (Rho GTPase binding) 4	Chr:11 E2	Mm.27628 // full length
1416089_at		1			1	1.04	0.0104557	0.703144	Rps15	ribosomal protein S15	Chr:10 C1	Mm.20425 // full length
1439548_at		1			1	1.04	0.00643719	0.671679	Rap2b	RAP2B, member of RAS oncogene family	Chr:3 E1	Mm.277097 // full length
1459746_at		1			1	1.04	0.0205209	0.671679	---	Mus musculus transcribed sequences	---	Mm.46053 // full length
1448718_at		1			1	1.04	0.0104557	0.638946	2400001E08Rik	RIKEN cDNA 2400001E08 gene	Chr:19 A	Mm.24126 // full length
1442176_at		1			1	1.04	-0.00168756	0.638946	Desrt	developmentally and sexually retarded with transient immune abnormalities	Chr:10 B5.2	Mm.206624 // full length
1460680_a_at		1			1	1.04	0.0253339	0.570569	Rpl23	ribosomal protein L23	Chr:11 58.0 cM	Mm.123110 // full length
1416112_at		1			1	1.04	0.124079	0.535424	Cox8a	cytochrome c oxidase, subunit VIIIa	Chr:19 A	Mm.1120 // full length
1422665_a_at		1			1	1.04	0.211998	0.535424	Pcmt1	protein-L-isoaspartate (D-aspartate) O-methyltransferase 1	Chr:10 7.0 cM	Mm.279762 // ---
1448770_a_at		1			1	1.04	0.00823338	0.535424	Atpi	ATPase inhibitor	Chr:4 D2.3	Mm.266635 // full length
1421815_at		1			1	1.04	0.143211	0.5	Epdm2-pending	ependymin 2	Chr:13 A2	Mm.210284 // ---
1423730_at		1			1	1.04	0.143211	0.5	C130052I12Rik	RIKEN cDNA C130052I12 gene	Chr:13 C1	Mm.130830 // ---
1450150_a_at		1			1	1.04	0.0253339	0.5	Rpl13	ribosomal protein L13	Chr:8 E1	Mm.232728 // full length
1456991_at				1	1	1.04	-0.429432	-0.187179	---	Mus musculus transcribed sequences	---	Mm.217153 // est
1434619_at	1				1	1.03	-0.605162	-0.124079	4932417H02Rik	RIKEN cDNA 4932417H02 gene	Chr:11 E2	Mm.205625 // full length
1427230_at		1			1	1.03	0.0165062	0.876127	B930041F14Rik	RIKEN cDNA B930041F14 gene	Chr:4 E2	Mm.29847 // full length
1421662_a_at		1			1	1.03	0.106812	0.788202	BC003311	cDNA sequence BC003311	Chr:8 A4	Mm.288567 // full length
1432526_a_at		1			1	1.03	0.0253339	0.788202	D11Moh34	DNA segment, Chr 11, KL Mohlke 34	Chr:11 55.8 cM	Mm.4762 // full length
1436760_a_at		1			1	1.03	0.0253339	0.788202	Rps8	ribosomal protein S8	Chr:4 D2.1	Mm.1055 // full length
1452062_at		1			1	1.03	0.0776118	0.788202	Prpsap2	phosphoribosyl pyrophosphate synthetase-associated protein 2	Chr:11 B2	Mm.38994 // full length
1425679_a_at		1			1	1.03	0.0131838	0.703144	Mapk8ip	mitogen activated protein kinase 8 interacting protein	Chr:2 E1	Mm.34747 // full length
1416812_at		1			1	1.03	0.0378146	0.671679	Tia1	cytotoxic granule-associated RNA binding protein 1	Chr:6 D1	Mm.93266 // full length
1418545_at		1			1	1.03	0.0205209	0.671679	Wasf1	WASP family 1	Chr:10 25.0 cM	Mm.2238 // full length
1452701_x_at		1			1	1.03	0.0776118	0.671679	Uba52	ubiquitin A-52 residue ribosomal protein fusion product 1	Chr:8 33.5 cM	Mm.5264 // full length
1417452_a_at		1			1	1.03	0.394839	0.605162	Fau	Finkel-Biskis-Reilly murine sarcoma virus (FBR-MuSV) ubiquitously expressed (fox derived)	Chr:19 3.0 cM	Mm.140380 // full length
1451396_at		1			1	1.03	-0.0205209	0.605162	Pomt2	protein-O-mannosyltransferase 2	Chr:12 D2	Mm.182051 // full length
1454674_at		1			1	1.03	0.143211	0.605162	Fez1	fasciculation and elongation protein zeta 1 (zygin I)	Chr:9 A4	Mm.206467 // full length
1433817_at		1			1	1.03	0.0205209	0.605162	Agpat3	1-acylglycerol-3-phosphate O-acyltransferase 3	Chr:10 41.8 cM	Mm.2556 // full length
1415876_a_at		1			1	1.03	0.0253339	0.570569	Rps26	ribosomal protein S26	Chr:10 D3	--- // ---
1433539_at		1			1	1.03	0.00823338	0.570569	Bup	Bmi1 upstream gene	Chr:2 9.0 cM	Mm.34035 // full length
1433712_at		1			1	1.03	-0.00168756	0.570569	AI466840	expressed sequence AI466840	Chr:12 52.67 cM	Mm.220899 // full length
1452743_at		1			1	1.03	0.0205209	0.535424	Pole3	polymerase (DNA directed), epsilon 3 (p17 subunit)	Chr:4 B3	Mm.28203 // full length
1420743_a_at		1			1	1.03	0.0253339	0.535424	Ppp3cc	protein phosphatase 3, catalytic subunit, gamma isoform	Chr:14 D1	Mm.28406 // full length
1429514_at		1			1	1.03	0.143211	0.535424	1110003O22Rik	RIKEN cDNA 1110003O22 gene	---	Mm.30355 // full length
1456628_x_at		1			1	1.03	-0.00168756	0.535424	Rps24	ribosomal protein S24	Chr:13	Mm.48700 // ---
1416562_at		1			1	1.03	-0.00168756	0.5	Gad1	glutamic acid decarboxylase 1	Chr:2 43.0 cM	Mm.5274 // full length
1420995_at		1			1	1.03	-0.00168756	0.5	Plxna3	plexin A3	Chr:X 29.86 cM	Mm.65376 // est
1451068_s_at		1			1	1.03	0.0776118	0.5	Rps25	ribosomal protein S25	Chr:9 A5.2	Mm.108562 // est
1436164_at		1			1	1.03	0.0205209	0.5	C130040I11Rik	RIKEN cDNA C130040I11 gene	Chr:1	Mm.156718 // full length
1457295_at				1	1	1.03	-0.00168756	0.464577	---	Mus musculus mRNA for mKIAA1460 protein	---	Mm.278602 // ---
1432062_at				1	1	1.03	0.0165062	0.124079	1200011I03Rik	RIKEN cDNA 1200011I03 gene	Chr:17 A3.3	Mm.159331 // ---
1421568_at	1				1	1.02	0.535424	0.124079	Kcna6	potassium voltage-gated channel, shaker-related, subfamily, member 6	Chr:6 61.0 cM	Mm.34456 // full length
1430326_s_at		1			1	1.02	-0.00168756	0.671679	1500040F11Rik	RIKEN cDNA 1500040F11 gene	Chr:1 63.0 cM	Mm.22530 // full length
1456148_a_at		1			1	1.02	-0.00168756	0.638946	D030012E24Rik	RIKEN cDNA D030012E24 gene	---	Mm.200327 // full length
1429681_a_at		1			1	1.02	0.0253339	0.605162	Gpsn2	glycoprotein, synaptic 2	Chr:8 43.5 cM	Mm.208955 // ---
1436057_at		1			1	1.02	0.0253339	0.605162	Gtl2	GTL2, imprinted maternally expressed untranslated mRNA	Chr:12 54.0 cM	Mm.210332 // full length
1460664_at		1			1	1.02	-0.00168756	0.605162	Znfn1a4	zinc finger protein, subfamily 1A, 4 (Eos)	Chr:10 D3	Mm.30016 // full length
1436255_at		1			1	1.02	0.0104557	0.570569	D830044I16Rik	RIKEN cDNA D830044I16 gene	Chr:7 F3	Mm.167971 // full length
1428384_at		1			1	1.02	-0.0253339	0.570569	D4Bwg0951e	DNA segment, Chr 4, Brigham & Women's Genetics 0951 expressed	Chr:4 42.6 cM	Mm.218141 // est
1433189_at		1			1	1.02	-0.00168756	0.570569	4933433N18Rik	RIKEN cDNA 4933433N18 gene	---	Mm.159433 // ---
1437188_at		1			1	1.02	0.0655027	0.535424	Gabbr1	gamma-aminobutyric acid (GABA-B) receptor, 1	Chr:17 20.4 cM	Mm.8569 // ---
1454803_a_at		1			1	1.02	0.106812	0.535424	MGC27683	hypothetical protein MGC27683	Chr:6 D1	Mm.154109 // full length
1455778_at		1			1	1.02	-0.00168756	0.535424	D430019P06Rik	RIKEN cDNA D430019P06 gene	---	Mm.289527 // est
1447207_at		1			1	1.02	0.0165062	0.5	2810482G21Rik	RIKEN cDNA 2810482G21 gene	---	Mm.44644 // full length
1425469_a_at		1			1	1.01	0.0165062	0.813028	---	---	---	Mm.268302 // full length
1427274_at		1			1	1.01	0.124079	0.605162	D130054N24Rik	RIKEN cDNA D130054N24 gene	Chr:9 A5.3	Mm.39102 // full length
1420817_at		1			1	1.01	0.143211	0.570569	Ywhag	3-monooxgenase/tryptophan 5-monooxgenase activation protein, gamma polypeptide	Chr:5 75.0 cM	Mm.268533 // full length
1418258_s_at		1			1	1.01	0.143211	0.535424	Arhgdia	Rho GDP dissociation inhibitor (GDI) alpha	Chr:11 E2	Mm.38993 // full length
1428405_at		1			1	1.01	-0.00168756	0.535424	Hcfc1r1	host cell factor C1 regulator 1 (XPO1-dependent)	Chr:17 A3.3	Mm.10682 // full length
1435117_a_at		1			1	1.01	-0.00823338	0.535424	C330021A05Rik	RIKEN cDNA C330021A05 gene	Chr:12 A1.1	Mm.265 // full length
1418038_s_at		1			1	1.01	-0.0457245	-0.605162	Dusp19	dual specificity phosphatase 19	Chr:2 C3	Mm.212400 // est
1425928_at				1	1	1.01	-0.0104557	-0.0549129	BC024502	cDNA sequence BC024502	Chr:14 C3	Mm.219539 // full length
1424494_s_at				1	1	1.01	-0.00168756	0.0655027	2810417J12Rik	RIKEN cDNA 2810417J12 gene	Chr:17 A3.3	Mm.41764 // full length
1421455_at				1	1	1.01	0.00823338	0.394839	Sntb1	syntrophin, basic 1	Chr:15 33.2 cM	Mm.249725 // full length
1451465_at	1				1	1	-0.605162	0.0104557	2300004C15Rik	RIKEN cDNA 2300004C15 gene	Chr:3	Mm.45019 // full length
1428393_at	1				1	1	-0.5	0.00823338	Nrn1	neuritin 1	Chr:13 A3.3	Mm.4024 // full length
1452363_a_at		1			1	1	0.143211	0.570569	Atp2a2	ATPase, Ca++ transporting, cardiac muscle, slow twitch 2	Chr:5 F	Mm.21062 // full length
1460278_a_at		1			1	1	-0.0205209	0.570569	D15Wsu75e	DNA segment, Chr 15, Wayne State University 75, expressed	Chr:15 46.7 cM	Mm.101425 // est
1415701_x_at		1			1	1	-0.00168756	0.5	Rpl23	ribosomal protein L23	Chr:11 58.0 cM	Mm.210527 // ---
1438742_at		1			1	1	-0.0165062	-0.671679	9330199A09Rik	RIKEN cDNA 9330199A09 gene	Chr:7 F3	Mm.268708 // full length
1431010_a_at				1	1	1	0.0131838	0.429432	Rdh12	retinol dehydrogenase 12	Chr:12 C3	Mm.121647 // full length
1454675_at		1			1	-1	-0.0131838	0.535424	Thra	thyroid hormone receptor alpha	Chr:11 57.0 cM	Mm.216386 // full length
1451322_at		1			1	-1	0.143211	0.5	2310016A09Rik	RIKEN cDNA 2310016A09 gene	Chr:15 B2	Mm.33466 // full length
1457523_at				1	1	-1	0.0104557	0.328323	9530056K15Rik	RIKEN cDNA 9530056K15 gene	Chr:5 G2	Mm.188979 // full length
1456533_at	1				1	-1.01	-0.671679	-0.328323	1100001I19Rik	RIKEN cDNA 1100001I19 gene	Chr:9 A4	Mm.21705 // full length
1419920_s_at	1				1	-1.01	-0.535424	-0.0253339	---	Mus musculus 10 days neonate cerebellum cDNA, RIKEN full-length enriched library, clone:B930099F18 product:Ubiquitin specific Protease 7, full insert sequence	---	Mm.260092 // full length
1450814_a_at	1				1	-1.01	-0.5	-0.0131838	Ipo4	importin 4	Chr:14 20.0 cM	Mm.41557 // full length
1416170_at		1			1	-1.01	0.00823338	0.535424	2410002K23Rik	RIKEN cDNA 2410002K23 gene	Chr:16 1.8 cM	Mm.27657 // full length
1441619_at		1			1	-1.01	-0.0104557	-0.605162	4732429I09Rik	RIKEN cDNA 4732429I09 gene	Chr:7 A3	Mm.133528 // est
1423013_at		1			1	-1.01	-0.0131838	-0.570569	Foxf1a	forkhead box F1a	Chr:8 67.0 cM	Mm.22784 // ---
1442541_at		1			1	-1.01	-0.124079	-0.5	---	Mus musculus transcribed sequence with strong similarity to protein sp:O95190 (H.sapiens) OAZ2_HUMAN Ornithine decarboxylase antizyme 2 (ODC-Az 2) (AZ2)	---	Mm.53761 // ---
1445180_at				1	1	-1.01	-0.0165062	0.0253339	---	Mus musculus transcribed sequences	---	Mm.156418 // est
1447980_s_at		1			1	-1.02	-0.267022	-0.5	D5Bwg1524e	DNA segment, Chr 5, Brigham & Women's Genetics 1524 expressed	Chr:5 61.0 cM	Mm.135055 // ---
1454408_at		1			1	-1.02	-0.0104557	-0.5	4930544L18Rik	RIKEN cDNA 4930544L18 gene	---	Mm.21771 // full length
1444180_at				1	1	-1.02	-0.0310587	-0.297013	---	Mus musculus 12 days embryo spinal ganglion cDNA, RIKEN full-length enriched library, clone:D130055E11 product:unknown EST, full insert sequence	---	Mm.168814 // ---
1439849_at				1	1	-1.02	-0.00168756	-0.0655027	---	Mus musculus adult male aorta and vein cDNA, RIKEN full-length enriched library, clone:A530026J16 product:unknown EST, full insert sequence	---	Mm.69012 // ---
1433128_at				1	1	-1.02	-0.00168756	-0.0310587	4930423C22Rik	RIKEN cDNA 4930423C22 gene	---	Mm.159264 // ---
1431725_at				1	1	-1.02	-0.0776118	-0.0457245	Fmn2	formin 2	Chr:1 96.0 cM	Mm.41105 // full length
1425255_s_at	1				1	-1.03	-0.671679	-0.0253339	2810036L13Rik	RIKEN cDNA 2810036L13 gene	Chr:17 E3	Mm.275130 // ---
1428789_at	1				1	-1.03	-0.671679	-0.00168756	2210408F11Rik	RIKEN cDNA 2210408F11 gene	---	Mm.41044 // ---
1448330_at	1				1	-1.03	-0.570569	-0.00168756	Gstm1	glutathione S-transferase, mu 1	Chr:3 F2.3	Mm.202775 // full length
1448892_at		1			1	-1.03	-0.0205209	0.605162	3110056M06Rik	RIKEN cDNA 3110056M06 gene	Chr:4 C6	Mm.27444 // full length
1442853_at		1			1	-1.03	0.0253339	0.5	Tce1	T-complex expressed gene 1	Chr:17 A3.3	Mm.67403 // full length
1455331_at		1			1	-1.03	-0.361056	-0.671679	A230102O09Rik	RIKEN cDNA A230102O09 gene	Chr:1	Mm.21884 // ---
1444403_at		1			1	-1.03	-0.0165062	-0.605162	---	Mus musculus transcribed sequences	---	Mm.214675 // est
1447157_at				1	1	-1.03	0.0205209	0.143211	---	---	---	--- // ---
1443108_at				1	1	-1.03	-0.00168756	-0.267022	---	Mus musculus adult male diencephalon cDNA, RIKEN full-length enriched library, clone:9330157K13 product:unknown EST, full insert sequence	---	Mm.156040 // ---
1426861_at	1				1	-1.04	-0.733153	-0.164242	9130023F12Rik	RIKEN cDNA 9130023F12 gene	Chr:11 A3.1	Mm.814 // full length
1429476_s_at	1				1	-1.04	-0.671679	-0.0913493	Dnaja2	DnaJ (Hsp40) homolog, subfamily A, member 2	Chr:8 C3	Mm.267377 // full length
1422130_at	1				1	-1.04	-0.638946	-0.00168756	Nptx1	neuronal pentraxin 1	Chr:11 75.0 cM	Mm.196189 // full length
[truncated: 590 more rows]

## Sheet: Matrix of IF_CR_matrix
IF vs CR Matrix
Gene	Drop PMMM c>50%	Drop PM c>50%	dChip 1.2 lbFC; p<.05	RMA 1.2 FC; p<.05	Number of Methods	dChip Fold Change	Drop PMMM	Drop PM	Gene Symbol	Gene Description	Gene Location	Unigene Accesion Number
1452292_at	1	1	1	1	4	2.77	0.998327	0.998327	Ap2b1	adaptor-related protein complex 2, beta 1 subunit	Chr:11 C	Mm.39053 // full length
1449269_at	1	1	1	1	4	2.57	0.908843	0.761547	F5	coagulation factor V	Chr:1 86.6 cM	Mm.281776 // ---
1449421_a_at	1	1	1	1	4	2.53	0.996177	0.99778	Kcne2	potassium voltage-gated channel, Isk-related subfamily, gene 2	Chr:16 A1	Mm.40461 // full length
1425853_s_at	1	1	1	1	4	2.32	0.934667	0.95442	Prlr	prolactin receptor	Chr:15 4.6 cM	Mm.2734 // full length
1460049_s_at	1	1	1	1	4	2.26	0.996177	0.95442	1500015O10Rik	RIKEN cDNA 1500015O10 gene	Chr:1 C1.1	Mm.34828 // full length
1448556_at	1	1	1	1	4	2.26	0.813028	0.5	Prlr	prolactin receptor	Chr:15 4.6 cM	Mm.11819 // full length
1427077_a_at	1	1	1	1	4	2.19	0.998327	0.998327	Ap2b1	adaptor-related protein complex 2, beta 1 subunit	Chr:11 C	Mm.39053 // full length
1416203_at	1	1	1	1	4	2.15	0.813028	0.986884	Aqp1	aquaporin 1	Chr:6 27.0 cM	Mm.18561 // full length
1456418_at	1	1	1	1	4	2.08	0.986884	0.856998	---	Mus musculus transcribed sequence with weak similarity to protein pir:A55119 (H.sapiens) A55119 potassium channel protein romk-1 - human	---	Mm.42255 // full length
1454866_s_at	1	1	1	1	4	2.04	0.92257	0.97477	5730466J16Rik	RIKEN cDNA 5730466J16 gene	Chr:16 A1	Mm.3644 // full length
1449340_at	1	1	1	1	4	1.96	0.962316	0.995037	Sostdc1	sclerostin domain containing 1	Chr:12 A3	Mm.24498 // full length
1449218_at	1	1	1	1	4	1.94	0.733153	0.703144	Cox8b	cytochrome c oxidase, subunit VIIIb	Chr:7 68.8 cM	Mm.1971 // full length
1423261_at	1	1	1	1	4	1.91	0.962316	0.969058	1500015O10Rik	RIKEN cDNA 1500015O10 gene	Chr:1 C1.1	Mm.178 // full length
1418808_at	1	1	1	1	4	1.85	0.893388	0.813028	Rdh5	retinol dehydrogenase 5	Chr:10 72.0 cM	Mm.4263 // full length
1417231_at	1	1	1	1	4	1.84	0.703144	0.97477	Cldn2	claudin 2	Chr:X F1	Mm.28623 // full length
1423400_at	1	1	1	1	4	1.83	0.995037	0.991816	Kl	klotho	Chr:5 G3	Mm.250919 // full length
1460734_at	1	1	1	1	4	1.83	0.92257	0.969058	Col9a3	procollagen, type IX, alpha 3	Chr:2 108.0 cM	Mm.44841 // ---
1450995_at	1	1	1	1	4	1.72	0.986884	0.95442	Folr1	folate receptor 1 (adult)	Chr:7 E1	Mm.6500 // full length
1458535_at	1	1	1	1	4	1.72	0.788202	0.813028	---	Mus musculus transcribed sequences	---	Mm.2108 // full length
1448136_at	1	1	1	1	4	1.66	0.998327	0.998327	Enpp2	ectonucleotide pyrophosphatase/phosphodiesterase 2	Chr:15 D2	Mm.28107 // full length
1440227_at	1	1	1	1	4	1.64	0.788202	0.876127	---	Mus musculus 0 day neonate head cDNA, RIKEN full-length enriched library, clone:4831440M03 product:unknown EST, full insert sequence	---	Mm.3141 // full length
1442570_at	1	1	1	1	4	1.62	0.671679	0.5	---	Mus musculus transcribed sequences	---	Mm.275405 // ---
1452453_a_at	1	1	1	1	4	1.6	0.998327	0.998327	Camk2a	calcium/calmodulin-dependent protein kinase II alpha	Chr:18 33.0 cM	Mm.8037 // full length
1426053_a_at	1	1	1	1	4	1.6	0.788202	0.989602	Xpr1	xenotropic and polytropic retrovirus receptor 1	Chr:1 81.6 cM	Mm.43375 // full length
1442707_at	1	1	1	1	4	1.59	0.908843	0.991816	Camk2a	calcium/calmodulin-dependent protein kinase II alpha	Chr:18 33.0 cM	Mm.251857 // ---
1428173_at	1	1	1	1	4	1.58	0.97477	0.97477	1600029N02Rik	RIKEN cDNA 1600029N02 gene	Chr:7 A2	Mm.918 // full length
1443848_at	1	1	1	1	4	1.57	0.908843	0.986884	---	---	---	Mm.154121 // full length
1438200_at	1	1	1	1	4	1.56	0.5	0.605162	Sulf1	sulfatase 1	Chr:1 A3	Mm.30156 // full length
1427126_at	1	1	1	1	4	1.55	0.945245	0.945245	Hspa1b	heat shock protein 1B	Chr:17 18.9 cM	Mm.172882 // est
1428052_a_at	1	1	1	1	4	1.54	0.998327	0.998327	5830412B09Rik	RIKEN cDNA 5830412B09 gene	Chr:4 D2.2	Mm.80623 // full length
1460314_s_at	1	1	1	1	4	1.52	0.761547	0.99778	Hist2h3c1	histone 2, H3c1	Chr:3 F2.1	Mm.30156 // full length
1442051_at	1	1	1	1	4	1.51	0.908843	0.945245	Hist2h3c1	histone 2, H3c1	Chr:3 F2.1	Mm.1290 // full length
1429169_at	1	1	1	1	4	1.51	0.788202	0.813028	Rbm3	RNA binding motif protein 3	Chr:X 2.0 cM	Mm.70950 // full length
1422155_at	1	1	1	1	4	1.5	0.813028	0.893388	Hist2h3c2	histone 2, H3c2	Chr:3 F2.1	Mm.286906 // est
1427127_x_at	1	1	1	1	4	1.49	0.945245	0.945245	Hspa1b	heat shock protein 1B	Chr:17 18.9 cM	Mm.288678 // est
1452318_a_at	1	1	1	1	4	1.49	0.908843	0.945245	Hspa1b	heat shock protein 1B	Chr:17 18.9 cM	Mm.5938 // full length
1415894_at	1	1	1	1	4	1.49	0.605162	0.535424	Enpp2	ectonucleotide pyrophosphatase/phosphodiesterase 2	Chr:15 D2	Mm.275405 // ---
1445900_at	1	1	1	1	4	1.43	0.991816	0.996177	---	Mus musculus transcribed sequences	---	Mm.156736 // full length
1455547_at	1	1	1	1	4	1.43	0.97957	0.945245	Scrg3	scrapie responsive gene 3	Chr:15 E1	Mm.28366 // full length
1422231_a_at	1	1	1	1	4	1.42	0.92257	0.995037	Tnfrsf25	tumor necrosis factor receptor superfamily, member 25	Chr:4 E1	Mm.2135 // full length
1455792_x_at	1	1	1	1	4	1.39	0.998327	0.998327	Ndn	necdin	Chr:7 28.0 cM	Mm.250919 // full length
1435564_at	1	1	1	1	4	1.39	0.92257	0.761547	C230078M08Rik	RIKEN cDNA C230078M08 gene	Chr:17 A3.3	Mm.48363 // est
1436577_at	1	1	1	1	4	1.38	0.986884	0.995037	9630036L12Rik	RIKEN cDNA 9630036L12 gene	Chr:X C2	Mm.34828 // full length
1450779_at	1	1	1	1	4	1.37	0.97957	0.835968	Fabp7	fatty acid binding protein 7, brain	Chr:10 B4	Mm.250919 // full length
1442823_at	1	1	1	1	4	1.37	0.893388	0.97477	---	Mus musculus 0 day neonate eyeball cDNA, RIKEN full-length enriched library, clone:E130001F20 product:hypothetical protein, full insert sequence	---	Mm.44747 // full length
1437853_x_at	1	1	1	1	4	1.36	0.996177	0.991816	Ndn	necdin	Chr:7 28.0 cM	--- // ---
1435484_at	1	1	1	1	4	1.33	0.989602	0.995037	---	Mus musculus transcribed sequences	---	Mm.11819 // full length
1416455_a_at	1	1	1	1	4	1.32	0.991816	0.99778	Cryab	crystallin, alpha B	Chr:9 29.0 cM	Mm.250919 // full length
1429639_at	1	1	1	1	4	-1.28	-0.989602	-0.95442	2310032D16Rik	RIKEN cDNA 2310032D16 gene	Chr:2 F2	Mm.44747 // full length
1421375_a_at	1	1	1	1	4	-1.3	-0.908843	-0.605162	S100a6	S100 calcium binding protein A6 (calcyclin)	Chr:3 43.6 cM	Mm.275405 // ---
1425231_a_at	1	1	1	1	4	-1.31	-0.969058	-0.989602	Zfp46	zinc finger protein 46	Chr:4 65.9 cM	Mm.220966 // full length
1451388_a_at	1	1	1	1	4	-1.32	-0.99778	-0.99778	Atp11b	ATPase, Class VI, type 11B	Chr:3 B	Mm.212612 // est
1416155_at	1	1	1	1	4	-1.32	-0.962316	-0.989602	Hmgb3	high mobility group box 3	Chr:X A7.1	Mm.13849 // full length
1454617_at	1	1	1	1	4	-1.32	-0.95442	-0.962316	AI450344	expressed sequence AI450344	Chr:13	Mm.21652 // full length
1417644_at	1	1	1	1	4	-1.33	-0.638946	-0.969058	Sspn	sarcospan	Chr:6 71.55 cM	Mm.2982 // full length
1441905_x_at	1	1	1	1	4	-1.35	-0.996177	-0.996177	---	---	---	Mm.141312 // full length
1438211_s_at	1	1	1	1	4	-1.36	-0.996177	-0.998327	Dbp	D site albumin promoter binding protein	Chr:7 23.0 cM	Mm.918 // full length
1438822_at	1	1	1	1	4	-1.38	-0.671679	-0.893388	C230053E11Rik	RIKEN cDNA C230053E11 gene	---	--- // ---
1434975_x_at	1	1	1	1	4	-1.39	-0.995037	-0.998327	---	Mus musculus cDNA clone MGC:65558 IMAGE:6485174, complete cds	---	Mm.133211 // full length
1416332_at	1	1	1	1	4	-1.41	-0.998327	-0.998327	Cirbp	cold inducible RNA binding protein	Chr:10 44.0 cM	Mm.2108 // full length
1418174_at	1	1	1	1	4	-1.42	-0.998327	-0.998327	Dbp	D site albumin promoter binding protein	Chr:7 23.0 cM	Mm.255607 // est
1436944_x_at	1	1	1	1	4	-1.44	-0.97477	-0.989602	---	Mus musculus cDNA clone MGC:65558 IMAGE:6485174, complete cds	---	Mm.250919 // full length
1429251_at	1	1	1	1	4	-1.44	-0.95442	-0.95442	---	Mus musculus transcribed sequence with moderate similarity to protein pir:I38902 (H.sapiens) I38902 retinoblastoma binding protein RIZ - human	---	Mm.27040 // full length
1444198_at	1	1	1	1	4	-1.46	-0.893388	-0.908843	---	Mus musculus transcribed sequences	---	Mm.264645 // full length
1416041_at	1	1	1	1	4	-1.51	-0.998327	-0.998327	Sgk	serum/glucocorticoid regulated kinase	Chr:10 A3	Mm.42047 // full length
1434817_s_at	1	1	1	1	4	-1.54	-0.570569	-0.95442	4930535B03Rik	RIKEN cDNA 4930535B03 gene	Chr:3 F2.1	Mm.275312 // full length
1420772_a_at	1	1	1	1	4	-1.55	-0.996177	-0.99778	Gilz	glucocorticoid-induced leucine zipper	Chr:X F1	Mm.101198 // full length
1425281_a_at	1	1	1	1	4	-1.56	-0.998327	-0.998327	Gilz	glucocorticoid-induced leucine zipper	Chr:X F1	Mm.2752 // full length
1459105_at	1	1	1	1	4	-1.57	-0.991816	-0.991816	---	Mus musculus transcribed sequences	---	Mm.30702 // est
1417920_at	1	1	1	1	4	-1.59	-0.671679	-0.983573	Amn	amnionless	Chr:12 55.1 cM	Mm.8037 // full length
1415996_at	1	1	1	1	4	-1.61	-0.733153	-0.99778	Txnip	thioredoxin interacting protein	---	Mm.261587 // full length
1435188_at	1	1	1	1	4	-1.8	-0.876127	-0.998327	---	Mus musculus transcribed sequences	---	Mm.259711 // ---
1435385_at	1	1	1	1	4	-2.08	-0.996177	-0.998327	2900073F20Rik	RIKEN cDNA 2900073F20 gene	---	Mm.29138 // full length
1431406_at	1	1	1	1	4	-3.78	-0.95442	-0.856998	Agxt2l1	alanine-glyoxylate aminotransferase 2-like 1	Chr:3 G3	Mm.12900 // full length
AFFX-BioB-3_at	1	1		1	3	#N/A	0.772364	0.712257	---	---	---	Mm.4706 // full length
1418907_at		1	1	1	3	2.29	0.297013	0.733153	---	Mus musculus transcribed sequences	---	Mm.28107 // full length
1424938_at	1	1		1	3	2.25	0.671679	0.876127	Steap	six transmembrane epithelial antigen of the prostate	Chr:5 3.0 cM	Mm.26763 // full length
1460250_at		1	1	1	3	1.97	0.164242	0.788202	Sostdc1	sclerostin domain containing 1	Chr:12 A3	Mm.23973 // full length
1435420_at	1		1	1	3	1.93	0.605162	0.464577	C330016K18Rik	RIKEN cDNA C330016K18 gene	Chr:6 C3	Mm.3036 // full length
1446071_at	1		1	1	3	1.75	0.535424	0.0776118	4921538B17Rik	RIKEN cDNA 4921538B17 gene	Chr:5 A1-h	Mm.100923 // full length
1418440_at		1	1	1	3	1.7	0.0310587	0.570569	Col8a1	procollagen, type VIII, alpha 1	Chr:16 A1	Mm.27431 // full length
1441102_at	1		1	1	3	1.68	0.703144	0.464577	AI987712	expressed sequence AI987712	Chr:15 A1	Mm.54198 // est
1448550_at	1	1	1		3	1.68	0.535424	0.733153	Lbp	lipopolysaccharide binding protein	Chr:2 83.0 cM	Mm.54162 // full length
1424713_at	1	1		1	3	1.64	0.945245	0.991816	Calml4	calmodulin-like 4	Chr:9 C	Mm.256858 // full length
1441966_at	1	1		1	3	1.56	0.605162	0.856998	Trpm3	transient receptor potential cation channel, subfamily M, member 3	Chr:19 B	Mm.20863 // full length
1417232_at		1	1	1	3	1.53	0.164242	0.733153	Cldn2	claudin 2	Chr:X F1	Mm.20429 // full length
1448696_at		1	1	1	3	1.53	0.106812	0.535424	Heph	hephaestin	Chr:X 36.4 cM	Mm.29324 // full length
1430096_at	1	1		1	3	1.49	0.788202	0.788202	2900017F05Rik	RIKEN cDNA 2900017F05 gene	---	Mm.143762 // full length
1428705_at		1	1	1	3	1.49	0.464577	0.761547	1700007K13Rik	RIKEN cDNA 1700007K13 gene	Chr:2 A3	Mm.131943 // ---
1434165_at	1	1		1	3	1.46	0.969058	0.95442	5730466J16Rik	RIKEN cDNA 5730466J16 gene	Chr:16 A1	Mm.21579 // full length
1452388_at	1	1		1	3	1.43	0.856998	0.535424	Hspa1a	heat shock protein 1A	Chr:17 B1	Mm.143799 // full length
1426519_at	1	1		1	3	1.38	0.605162	0.97957	P4ha1	procollagen-proline, 2-oxoglutarate 4-dioxygenase (proline 4-hydroxylase), alpha 1 polypeptide	Chr:10 B4	Mm.3841 // full length
1448674_at	1	1		1	3	1.38	0.535424	0.761547	Rnf25	ring finger protein 25	Chr:1 C4	Mm.29778 // full length
1457112_at	1	1		1	3	1.38	0.5	0.945245	A230106N23	hypothetical protein A230106N23	Chr:1 G3	Mm.23125 // est
1422723_at		1	1	1	3	1.38	0.187179	0.671679	Stra6	stimulated by retinoic acid gene 6	Chr:9 B	Mm.214514 // full length
1425964_x_at	1	1		1	3	1.37	0.893388	0.908843	Hspb1	heat shock protein 1	Chr:5 76.0 cM	Mm.23086 // ---
1454736_at	1	1		1	3	1.37	0.733153	0.638946	4921515A04Rik	RIKEN cDNA 4921515A04 gene	Chr:10 B4	Mm.2108 // full length
1450843_a_at	1	1		1	3	1.37	0.638946	0.638946	Serpinh1	serine (or cysteine) proteinase inhibitor, clade H, member 1	Chr:7 E1	--- // ---
1422943_a_at	1	1		1	3	1.36	0.908843	0.908843	Hspb1	heat shock protein 1	Chr:5 76.0 cM	Mm.260989 // full length
1453988_a_at	1	1		1	3	1.34	0.993604	0.991816	Ide	insulin degrading enzyme	Chr:19 25.0 cM	Mm.272604 // est
1435999_at	1	1		1	3	1.34	0.835968	0.97477	C630041L24Rik	RIKEN cDNA C630041L24 gene	Chr:9 F2	Mm.273857 // ---
1455627_at	1	1		1	3	1.32	0.570569	0.605162	Col8a1	procollagen, type VIII, alpha 1	Chr:16 A1	Mm.22768 // full length
1419070_at	1	1		1	3	1.31	0.671679	0.92257	Cys1	cystin 1	Chr:12 9.0 cM	--- // ---
1416321_s_at	1	1		1	3	1.31	0.605162	0.97477	Prelp	proline arginine-rich end leucine-rich repeat	Chr:1 74.3 cM	Mm.4264 // full length
1455136_at	1	1		1	3	1.3	0.97477	0.92257	---	Mus musculus, clone IMAGE:1365759, mRNA	---	Mm.2982 // full length
1443724_at	1	1		1	3	1.3	0.813028	0.893388	Jph3	junctophilin 3	Chr:8 E1	Mm.2212 // full length
1422051_a_at	1	1		1	3	1.29	0.893388	0.986884	Gabbr1	gamma-aminobutyric acid (GABA-B) receptor, 1	Chr:17 20.4 cM	Mm.8763 // full length
1451835_at	1	1		1	3	1.28	0.962316	0.989602	Sox21	SRY-box containing gene 21	Chr:14 E4	Mm.30147 // full length
1427464_s_at	1	1		1	3	1.28	0.92257	0.703144	Hspa5	heat shock 70kD protein 5 (glucose-regulated protein)	Chr:2 22.5 cM	Mm.28160 // ---
1416755_at	1	1		1	3	1.28	0.856998	0.991816	Dnajb1	DnaJ (Hsp40) homolog, subfamily B, member 1	Chr:8 C2	Mm.28357 // full length
1439026_at	1	1		1	3	1.28	0.835968	0.876127	6330504P12Rik	RIKEN cDNA 6330504P12 gene	Chr:19 B	Mm.153315 // ---
1454014_a_at	1	1		1	3	1.28	0.761547	0.570569	Mkks	McKusick-Kaufman syndrome protein	Chr:2 F3	Mm.177194 // full length
1457690_at	1	1		1	3	1.28	0.605162	0.5	E530005C20Rik	RIKEN cDNA E530005C20 gene	Chr:16 A1	Mm.117068 // full length
1416064_a_at	1	1		1	3	1.26	0.991816	0.991816	Hspa5	heat shock 70kD protein 5 (glucose-regulated protein)	Chr:2 22.5 cM	Mm.37799 // ---
1451580_a_at	1	1		1	3	1.26	0.945245	0.998327	Ttr	transthyretin	Chr:18 7.0 cM	Mm.6388 // full length
1423405_at	1	1		1	3	1.26	0.934667	0.856998	---	Mus musculus transcribed sequences	---	Mm.63547 // est
1453983_a_at	1	1		1	3	1.26	0.893388	0.5	2810013M15Rik	RIKEN cDNA 2810013M15 gene	Chr:11 B5	Mm.1971 // full length
1428112_at	1	1		1	3	1.26	0.703144	0.95442	Armet	arginine-rich, mutated in early stage tumors	Chr:9 59.7 cM	Mm.128512 // full length
1427251_at	1	1		1	3	1.25	0.993604	0.893388	Atp2a2	ATPase, Ca++ transporting, cardiac muscle, slow twitch 2	Chr:5 F	Mm.125347 // ---
1420502_at	1	1		1	3	1.25	0.986884	0.991816	Sat1	spermidine/spermine N1-acetyl transferase 1	Chr:X 65.2 cM	Mm.210047 // full length
1420172_at	1	1		1	3	1.25	0.97477	0.92257	Myh9	myosin heavy chain IX	Chr:15 43.3 cM	Mm.12758 // full length
1429267_at	1	1		1	3	1.25	0.876127	0.97957	Thea	thioesterase, adipose associated	Chr:4 C7	Mm.131943 // ---
1452094_at	1	1		1	3	1.25	0.813028	0.908843	P4ha1	procollagen-proline, 2-oxoglutarate 4-dioxygenase (proline 4-hydroxylase), alpha 1 polypeptide	Chr:10 B4	Mm.2752 // full length
1428873_a_at	1	1		1	3	1.25	0.535424	0.95442	4121402D02Rik	RIKEN cDNA 4121402D02 gene	Chr:11 D	Mm.26378 // full length
1435383_x_at	1	1		1	3	1.24	0.993604	0.995037	Ndn	necdin	Chr:7 28.0 cM	Mm.45748 // full length
1448279_at	1	1		1	3	1.24	0.991816	0.986884	Arpc3	actin related protein 2/3 complex, subunit 3	Chr:5 F	Mm.206417 // full length
1421527_at	1	1		1	3	1.24	0.733153	0.893388	Epha6	Eph receptor A6	Chr:16 A1	Mm.89968 // full length
1447771_at	1	1		1	3	1.23	0.99778	0.996177	---	---	---	Mm.7563 // full length
1435382_at	1	1		1	3	1.23	0.996177	0.908843	Ndn	necdin	Chr:7 28.0 cM	Mm.13849 // full length
1428054_at	1	1		1	3	1.23	0.856998	0.908843	Slc8a2	solute carrier family 8 (sodium/calcium exchanger), member 2	Chr:7 4.0 cM	Mm.261624 // full length
1434369_a_at	1	1		1	3	1.23	0.835968	0.856998	Cryab	crystallin, alpha B	Chr:9 29.0 cM	Mm.2720 // full length
1425993_a_at	1	1		1	3	1.22	0.996177	0.97477	Hsp105	heat shock protein 105	Chr:5 88.0 cM	Mm.32191 // full length
1418072_at	1	1		1	3	1.22	0.856998	0.761547	Hist1h2bc	histone 1, H2bc	Chr:13 A3.1	Mm.18625 // full length
1423648_at	1	1		1	3	1.22	0.856998	0.97477	P5-pending	protein disulfide isomerase-related protein	Chr:12 A1.2	Mm.4514 // full length
1455913_x_at	1	1		1	3	1.2	0.95442	0.934667	Ttr	transthyretin	Chr:18 7.0 cM	Mm.221032 // full length
1460645_at	1	1		1	3	1.2	0.92257	0.97957	Chordc1	cysteine and histidine-rich domain (CHORD)-containing, zinc-binding protein 1	Chr:9 A2	Mm.45068 // ---
1437698_at	1	1		1	3	1.2	0.703144	0.856998	---	Mus musculus transcribed sequences	---	Mm.27661 // ---
1448143_at	1	1		1	3	1.19	0.671679	0.671679	Aldh2	aldehyde dehydrogenase 2, mitochondrial	Chr:5 F-G1	Mm.261587 // full length
1435328_at	1	1		1	3	1.18	0.969058	0.835968	Cyhr1	cysteine and histidine rich 1	Chr:15 D3	Mm.222825 // full length
1435974_at	1	1		1	3	1.18	0.703144	0.95442	9630036L12Rik	RIKEN cDNA 9630036L12 gene	Chr:X C2	Mm.17681 // ---
1423844_s_at	1	1		1	3	1.17	0.876127	0.835968	Cbs	cystathionine beta-synthase	Chr:17 17.4 cM	Mm.99613 // full length
1459737_s_at	1	1		1	3	1.15	0.671679	0.983573	Ttr	transthyretin	Chr:18 7.0 cM	Mm.20948 // full length
1454608_x_at	1	1		1	3	1.09	0.788202	0.998327	Ttr	transthyretin	Chr:18 7.0 cM	Mm.6424 // full length
1455387_at	1	1		1	3	1.08	0.893388	0.92257	---	Mus musculus mRNA for mKIAA1321 protein	---	Mm.178 // full length
1429764_at	1	1		1	3	-1.02	0.535424	0.893388	1500005K14Rik	RIKEN cDNA 1500005K14 gene	Chr:11 B5	Mm.226805 // full length
1451021_a_at	1	1		1	3	-1.15	-0.5	-0.92257	Klf5	Kruppel-like factor 5	Chr:14 E2.1	Mm.41333 // ---
1426826_at	1	1		1	3	-1.16	-0.733153	-0.761547	Rbm16	RNA binding motif protein 16	Chr:17 A1	Mm.29947 // full length
1423259_at	1	1		1	3	-1.17	-0.934667	-0.991816	Idb4	inhibitor of DNA binding 4	Chr:13 31.0 cM	Mm.251931 // full length
1422660_at	1	1		1	3	-1.18	-0.991816	-0.989602	Rbm3	RNA binding motif protein 3	Chr:X 2.0 cM	Mm.5601 // ---
1428942_at	1	1		1	3	-1.18	-0.962316	-0.996177	Mt2	metallothionein 2	Chr:8 45.0 cM	--- // ---
1449025_at	1	1		1	3	-1.19	-0.908843	-0.945245	Ifit3	interferon-induced protein with tetratricopeptide repeats 3	Chr:19 C1	Mm.203976 // full length
1416022_at	1	1		1	3	-1.2	-0.92257	-0.97957	Fabp5	fatty acid binding protein 5, epidermal	Chr:3 A1-3	Mm.233470 // full length
1434613_at	1	1		1	3	-1.21	-0.989602	-0.993604	3010002C02Rik	RIKEN cDNA 3010002C02 gene	Chr:16	Mm.10516 // full length
1436033_at	1	1		1	3	-1.21	-0.876127	-0.893388	BC031353	cDNA sequence BC031353	Chr:9 D	Mm.273801 // ---
1449335_at	1	1		1	3	-1.22	-0.92257	-0.813028	Timp3	tissue inhibitor of metalloproteinase 3	Chr:10 47.0 cM	Mm.86642 // full length
1449851_at	1	1		1	3	-1.22	-0.703144	-0.97957	Per1	period homolog 1 (Drosophila)	Chr:11 B	Mm.34339 // ---
1451355_at	1	1		1	3	-1.22	-0.671679	-0.835968	CRG-L1	cancer related gene-liver 1	Chr:4 C4	Mm.41038 // full length
1423946_at	1	1		1	3	-1.23	-0.605162	-0.570569	Pdlim2	PDZ and LIM domain 2	Chr:14 D1	Mm.2108 // full length
1421895_at	1	1		1	3	-1.23	-0.535424	-0.99778	Eif2s3x	eukaryotic translation initiation factor 2, subunit 3, structural gene X-linked	Chr:X 32.0 cM	Mm.260456 // full length
1437226_x_at	1	1		1	3	-1.24	-0.991816	-0.991816	Mlp	MARCKS-like protein	Chr:4 59.0 cM	Mm.21322 // est
1434949_at	1	1		1	3	-1.24	-0.97477	-0.983573	1200015K23Rik	RIKEN cDNA 1200015K23 gene	Chr:9 E3.3	Mm.26805 // est
1437347_at	1	1		1	3	-1.24	-0.945245	-0.97477	Ednrb	endothelin receptor type B	Chr:14 51.0 cM	Mm.22650 // full length
1424568_at	1	1		1	3	-1.24	-0.908843	-0.945245	6330415F13Rik	RIKEN cDNA 6330415F13 gene	Chr:3 F2.2	Mm.85429 // full length
1419710_at	1	1		1	3	-1.24	-0.856998	-0.92257	Nxph3	neurexophilin 3	Chr:11 D	Mm.100923 // full length
1436263_at	1	1		1	3	-1.24	-0.671679	-0.908843	Mobp	myelin-associated oligodendrocytic basic protein	Chr:9 69.0 cM	Mm.138044 // est
1451280_at	1	1		1	3	-1.24	-0.638946	-0.761547	0710001E13Rik	RIKEN cDNA 0710001E13 gene	Chr:9 F3	Mm.259733 // ---
1452670_at	1	1		1	3	-1.25	-0.535424	-0.908843	Myl9	myosin, light polypeptide 9, regulatory	Chr:2 H1	Mm.1971 // full length
1444441_at	1	1		1	3	-1.26	-0.788202	-0.983573	---	Mus musculus transcribed sequences	---	Mm.400 // full length
1443954_at	1	1		1	3	-1.26	-0.671679	-0.813028	Rad18	RAD18 homolog (S. cerevisiae)	Chr:6 F	Mm.77787 // ---
1441598_at	1	1		1	3	-1.26	-0.570569	-0.5	Tmeff2	transmembrane protein with EGF-like and two follistatin-like domains 2	Chr:1 C1.1	Mm.28465 // full length
1426122_a_at	1	1		1	3	-1.27	-0.733153	-0.671679	Coro6-pending	coronin, actin binding protein 6	Chr:11 B5	Mm.261669 // full length
1419754_at	1	1		1	3	-1.28	-0.995037	-0.986884	Myo5a	myosin Va	Chr:9 42.0 cM	Mm.44841 // ---
1435952_at	1	1		1	3	-1.29	-0.97477	-0.969058	Tgfb1i4	transforming growth factor beta 1 induced transcript 4	Chr:14 42.0 cM	--- // ---
1421594_a_at	1	1		1	3	-1.29	-0.945245	-0.788202	Sytl2	synaptotagmin-like 2	Chr:7 D3	Mm.52265 // full length
1415997_at	1	1		1	3	-1.29	-0.788202	-0.998327	Txnip	thioredoxin interacting protein	---	Mm.216435 // ---
1416200_at	1	1		1	3	-1.29	-0.703144	-0.934667	9230117N10Rik	RIKEN cDNA 9230117N10 gene	Chr:19 C1	Mm.2621 // full length
1437924_at	1	1		1	3	-1.29	-0.535424	-0.945245	Son	Son cell proliferation protein	Chr:16 64.0 cM	Mm.22708 // full length
1437218_at	1	1		1	3	-1.32	-0.788202	-0.733153	Fn1	fibronectin 1	Chr:1 36.1 cM	Mm.260863 // full length
1440443_at	1	1		1	3	-1.32	-0.761547	-0.893388	---	Mus musculus 0 day neonate lung cDNA, RIKEN full-length enriched library, clone:E030016H06 product:unknown EST, full insert sequence	---	Mm.197387 // full length
1448181_at	1	1		1	3	-1.32	-0.638946	-0.996177	Klf15	Kruppel-like factor 15	Chr:6 D1	Mm.79559 // ---
1434025_at	1	1		1	3	-1.33	-0.835968	-0.962316	Klf5	Kruppel-like factor 5	Chr:14 E2.1	Mm.262252 // full length
1426913_at	1	1		1	3	-1.35	-0.671679	-0.969058	Lss	lanosterol synthase	Chr:10 41.1 cM	Mm.25683 // est
1428379_at	1	1		1	3	-1.36	-0.788202	-0.97477	Slc17a6	solute carrier family 17 (sodium-dependent inorganic phosphate cotransporter), member 6	Chr:7 B3	Mm.150153 // ---
1426387_x_at	1	1		1	3	-1.41	-0.893388	-0.95442	---	Mus musculus cDNA clone MGC:65558 IMAGE:6485174, complete cds	---	Mm.33908 // full length
1418697_at		1	1	1	3	-1.57	-0.361056	-0.638946	Temt	thioether S-methyltransferase	Chr:6 B3	Mm.5137 // full length
1429286_at		1	1	1	3	-1.65	-0.464577	-0.638946	1190003M12Rik	RIKEN cDNA 1190003M12 gene	Chr:6 D1	Mm.7356 // full length
1443959_at			1	1	2	6.93	0.00643719	0.361056	C230095G01Rik	RIKEN cDNA C230095G01 gene	Chr:6 F1	Mm.23304 // full length
1437397_at		1		1	2	1.89	0.297013	0.535424	AI987712	expressed sequence AI987712	Chr:15 A1	Mm.22891 // ---
1419464_at			1	1	2	1.85	0.00499685	0.429432	2810046M22Rik	RIKEN cDNA 2810046M22 gene	Chr:5 A3	Mm.215394 // full length
1427410_at			1	1	2	1.74	0.238642	0.429432	Dleu2	deleted in lymphocytic leukemia, 2	Chr:14	Mm.41560 // full length
1431491_at			1	1	2	1.52	0.124079	0.297013	9430087N24Rik	RIKEN cDNA 9430087N24 gene	---	Mm.41676 // est
1418932_at		1		1	2	1.46	0.429432	0.605162	Nfil3	nuclear factor, interleukin 3, regulated	Chr:13 32.0 cM	Mm.197639 // full length
1442359_at		1		1	2	1.43	0.0776118	0.671679	---	Mus musculus transcribed sequence with strong similarity to protein ref:NP_286085.1 (E. coli) beta-D-galactosidase [Escherichia coli O157:H7 EDL933]	---	Mm.29891 // full length
1422948_s_at	1	1			2	1.39	0.570569	0.535424	Hist1h3a	histone 1, H3a	Chr:13 A3.1	Mm.86910 // full length
1421896_at		1		1	2	1.38	0.297013	0.671679	Elk1	ELK1, member of ETS oncogene family	Chr:X 6.2 cM	Mm.34199 // full length
1432547_at		1		1	2	1.37	0.328323	0.703144	C030005H24Rik	RIKEN cDNA C030005H24 gene	Chr:13 A5	Mm.182359 // full length
1432130_a_at			1	1	2	1.37	0.394839	0.394839	2700016E08Rik	RIKEN cDNA 2700016E08 gene	Chr:3 A3	Mm.180924 // full length
1417419_at		1		1	2	1.36	0.328323	0.5	Ccnd1	cyclin D1	Chr:7 72.3 cM	Mm.30245 // full length
1452218_at		1		1	2	1.34	0.211998	0.733153	BC018601	cDNA sequence BC018601	Chr:11 A1	Mm.32053 // full length
1450381_a_at	1	1			2	1.32	0.570569	0.570569	Bcl6	B-cell leukemia/lymphoma 6	Chr:16 13.9 cM	Mm.34131 // ---
1431182_at		1		1	2	1.32	0.394839	0.934667	Hspa8	heat shock protein 8	Chr:9 24.0 cM	Mm.184060 // full length
1456195_x_at	1	1			2	1.31	0.813028	0.535424	Itgb5	integrin beta 5	Chr:16 A1	Mm.220843 // full length
1433681_x_at	1	1			2	1.31	0.733153	0.788202	Capn3	calpain 3	Chr:2 67.2 cM	Mm.129047 // full length
1449234_at		1		1	2	1.31	0.0913493	0.703144	Car15	carbonic anhydrase 15	Chr:16 A1	Mm.219449 // ---
1426472_at		1		1	2	1.3	0.238642	0.5	Zfp52	zinc finger protein 52	Chr:17 9.9 cM	Mm.2769 // full length
1435265_at	1			1	2	1.29	0.671679	0.394839	---	Mus musculus transcribed sequences	---	Mm.29385 // full length
1426727_s_at		1		1	2	1.29	0.464577	0.671679	D17Ertd808e	DNA segment, Chr 17, ERATO Doi 808, expressed	Chr:17 20.5 cM	Mm.33497 // ---
1426513_at		1		1	2	1.28	0.124079	0.835968	2810480G15Rik	Riken cDNA 2810480G15 gene	Chr:6 A3.3	Mm.45361 // full length
1438915_at		1		1	2	1.27	0.238642	0.703144	5830467J12Rik	RIKEN cDNA 5830467J12 gene	---	Mm.195392 // full length
1425099_a_at		1		1	2	1.27	0.106812	0.671679	Arntl	aryl hydrocarbon receptor nuclear translocator-like	Chr:7 52.0 cM	Mm.209711 // full length
1426043_a_at		1		1	2	1.27	0.0913493	0.535424	Capn3	calpain 3	Chr:2 67.2 cM	Mm.55075 // full length
1452540_a_at	1	1			2	1.26	0.908843	0.605162	Hist1h2bp	histone 1, H2bp	Chr:13 A3.1	--- // ---
1438009_at	1			1	2	1.26	0.671679	0.106812	Hist1h2af	histone 1, H2af	Chr:13 A3.1	Mm.11778 // full length
1449966_s_at	1	1			2	1.26	0.605162	0.535424	1500031K13Rik	RIKEN cDNA 1500031K13 gene	Chr:14 C2	Mm.218846 // full length
1434340_at	1	1			2	1.26	0.535424	0.835968	1110020P15Rik	RIKEN cDNA 1110020P15 gene	Chr:11	Mm.132890 // ---
1417955_at		1		1	2	1.26	0.394839	0.893388	2600016J21Rik	RIKEN cDNA 2600016J21 gene	Chr:9 F2	Mm.207457 // full length
1416382_at		1		1	2	1.26	0.328323	0.856998	Ctsc	cathepsin C	Chr:7 D3-E1.1	Mm.131090 // ---
1423152_at	1	1			2	1.24	0.638946	0.605162	Vapb	vesicle-associated membrane protein, associated protein B and C	Chr:2 103.0 cM	Mm.200406 // ---
1451322_at	1	1			2	1.24	-0.605162	-0.535424	2310016A09Rik	RIKEN cDNA 2310016A09 gene	Chr:15 B2	Mm.267374 // full length
1450974_at		1		1	2	1.24	0.267022	0.962316	Timp4	tissue inhibitor of metalloproteinase 4	Chr:6 46.0 cM	Mm.154610 // full length
1435911_s_at		1		1	2	1.24	0.0913493	0.813028	Slc2a12	solute carrier family 2, member 12	Chr:10 A3	Mm.133186 // full length
1441453_at		1		1	2	1.24	0.0776118	0.703144	---	Mus musculus 10 days neonate cerebellum cDNA, RIKEN full-length enriched library, clone:B930030E13 product:hypothetical protein, full insert sequence	---	Mm.7373 // full length
1428394_at	1	1			2	1.23	0.605162	0.761547	Lrrc8	leucine-rich repeat-containing 8	Chr:2 B	Mm.3868 // full length
1424159_at	1	1			2	1.23	0.535424	0.535424	1300010M03Rik	RIKEN cDNA 1300010M03 gene	Chr:11 D	Mm.68506 // est
1424996_at	1	1			2	1.23	0.535424	0.908843	---	Mus musculus cDNA clone MGC:28609 IMAGE:4218551, complete cds	---	Mm.249921 // ---
1428055_at		1		1	2	1.23	0.143211	0.535424	---	Mus musculus cDNA for MBII-343 snoRNA.	---	Mm.8385 // full length
1438251_x_at	1	1			2	1.22	0.945245	0.945245	Prss11	protease, serine, 11 (Igf binding)	Chr:7 F3	Mm.76983 // full length
1430037_at	1	1			2	1.22	0.856998	0.535424	Snx27	sorting nexin family member 27	Chr:3 F2.1	Mm.258352 // full length
1423343_at	1	1			2	1.22	0.813028	0.638946	Slco1c1	solute carrier organic anion transporter family, member 1c1	Chr:6 G2	Mm.25284 // ---
1428794_at	1	1			2	1.22	0.671679	0.671679	2810012G08Rik	RIKEN cDNA 2810012G08 gene	Chr:11 B2	Mm.29924 // full length
1426726_at	1	1			2	1.22	0.535424	0.813028	D17Ertd808e	DNA segment, Chr 17, ERATO Doi 808, expressed	Chr:17 20.5 cM	Mm.9638 // full length
1449135_at		1		1	2	1.22	0.267022	0.733153	Sox18	SRY-box containing gene 18	Chr:2 96.0 cM	Mm.33477 // full length
1424900_at	1	1			2	1.21	0.671679	0.813028	Slc29a4	solute carrier family 29 (nucleoside transporters), member 4	Chr:5 G2	Mm.70546 // full length
1428872_at	1	1			2	1.21	0.570569	0.535424	4121402D02Rik	RIKEN cDNA 4121402D02 gene	Chr:11 D	Mm.142343 // full length
1434199_at	1	1			2	1.2	0.97477	0.97477	Tcte1	t-complex-associated testis expressed 1	Chr:17 23.5 cM	Mm.2212 // full length
1435867_at	1	1			2	1.2	0.92257	0.97957	---	Mus musculus transcribed sequences	---	Mm.179091 // full length
1436049_at	1	1			2	1.2	0.605162	0.813028	Mettl3	methyltransferase-like 3	Chr:14 C1	Mm.89982 // full length
1443119_at	1	1			2	1.2	0.570569	0.605162	6330570A01Rik	RIKEN cDNA 6330570A01 gene	Chr:6	Mm.110818 // full length
1441259_s_at	1	1			2	1.2	0.535424	0.638946	Wdr10	WD repeat domain 10	Chr:6 E3	Mm.229654 // full length
1423566_a_at	1	1			2	1.19	0.995037	0.962316	Hsp105	heat shock protein 105	Chr:5 88.0 cM	Mm.206417 // full length
1416756_at	1	1			2	1.19	0.893388	0.876127	Dnajb1	DnaJ (Hsp40) homolog, subfamily B, member 1	Chr:8 C2	Mm.221301 // full length
1427580_a_at	1	1			2	1.19	0.835968	0.945245	Rian	RNA imprinted and accumulated in nucleus	Chr:12 54.5 cM	Mm.288015 // ---
1417839_at	1	1			2	1.19	0.703144	0.638946	Cldn5	claudin 5	Chr:16 11.65 cM	Mm.193073 // full length
1426805_at	1	1			2	1.19	0.535424	0.788202	Smarca4	SWI/SNF related, matrix associated, actin dependent regulator of chromatin, subfamily a, member 4	Chr:9 6.0 cM	Mm.151072 // est
1438039_at		1		1	2	1.19	0.267022	0.570569	---	Mus musculus, clone IMAGE:3964622, mRNA	---	Mm.2137 // full length
1433785_at	1	1			2	1.18	0.997076	0.945245	Mobp	myelin-associated oligodendrocytic basic protein	Chr:9 69.0 cM	Mm.22626 // full length
1455956_x_at	1	1			2	1.18	0.962316	0.813028	Ccnd2	cyclin D2	Chr:6 61.1 cM	Mm.257826 // full length
1436205_at	1	1			2	1.18	0.856998	0.856998	9430096I18Rik	RIKEN cDNA 9430096I18 gene	Chr:17 C	Mm.2547 // full length
1456633_at	1	1			2	1.18	0.638946	0.671679	6330504P12Rik	RIKEN cDNA 6330504P12 gene	Chr:19 B	Mm.13725 // full length
1447585_s_at	1	1			2	1.18	0.570569	0.92257	Mrps6	mitochondrial ribosomal protein S6	Chr:16 A1	Mm.121973 // ---
1460674_at	1	1			2	1.18	0.535424	0.638946	Mpra-pending	membrane progestin receptor alpha	Chr:4 D3	Mm.227183 // full length
1457716_at	1	1			2	1.18	0.5	0.535424	Za20d1	zinc finger, A20 domain containing 1	Chr:3 F2.1	Mm.56742 // full length
1455690_at	1	1			2	1.17	0.934667	0.92257	---	Mus musculus transcribed sequences	---	Mm.206631 // full length
1428525_at	1	1			2	1.17	0.908843	0.813028	4930488B01Rik	RIKEN cDNA 4930488B01 gene	Chr:7 A1	Mm.25117 // full length
1424480_s_at	1	1			2	1.17	0.788202	0.991816	Akt2	thymoma viral proto-oncogene 2	Chr:7 6.5 cM	Mm.86813 // full length
1456170_x_at	1	1			2	1.17	0.638946	0.535424	Calr	calreticulin	Chr:8 37.0 cM	Mm.33908 // full length
1428620_at	1	1			2	1.16	0.908843	0.95442	Ensa	endosulfine alpha	Chr:3 F2.1	Mm.252161 // full length
1433806_x_at	1	1			2	1.16	0.835968	0.962316	Calr	calreticulin	Chr:8 37.0 cM	Mm.93367 // ---
1435657_at	1	1			2	1.16	0.703144	0.671679	---	Mus musculus transcribed sequence with weak similarity to protein ref:NP_081764.1 (M.musculus) RIKEN cDNA 5730493B19 [Mus musculus]	---	Mm.3123 // full length
1424922_a_at	1	1			2	1.16	0.5	0.605162	Brd4	bromodomain containing 4	Chr:17 20.0 cM	Mm.253518 // full length
1427359_at	1	1			2	1.16	0.5	0.535424	A630082K20Rik	RIKEN cDNA A630082K20 gene	Chr:6 B1	Mm.34990 // ---
1417606_a_at	1	1			2	1.15	0.945245	0.97477	Calr	calreticulin	Chr:8 37.0 cM	Mm.204806 // ---
1425679_a_at	1	1			2	1.15	0.813028	0.934667	Mapk8ip	mitogen activated protein kinase 8 interacting protein	Chr:2 E1	Mm.26865 // full length
1436166_at	1	1			2	1.15	0.638946	0.638946	4933409N07Rik	RIKEN cDNA 4933409N07 gene	Chr:8 B1.1	Mm.258352 // full length
1451994_s_at	1	1			2	1.14	0.908843	0.934667	3930401K13Rik	RIKEN cDNA 3930401K13 gene	Chr:16 3.4 cM	Mm.101990 // full length
1426522_at	1	1			2	1.14	0.856998	0.908843	Hadhb	hydroxyacyl-Coenzyme A dehydrogenase/3-ketoacyl-Coenzyme A thiolase/enoyl-Coenzyme A hydratase (trifunctional protein), beta subunit	Chr:5 B1	Mm.7524 // full length
1433722_at	1	1			2	1.14	0.856998	0.95442	5730522G15Rik	RIKEN cDNA 5730522G15 gene	Chr:7 C	Mm.230010 // full length
1435824_at	1	1			2	1.14	0.535424	0.813028	Yy1	YY1 transcription factor	Chr:12 53.0 cM	Mm.183257 // full length
1435745_at	1	1			2	1.14	0.535424	0.945245	5031439G07Rik	RIKEN cDNA 5031439G07 gene	Chr:15 E2	Mm.32081 // ---
1419725_at	1	1			2	1.14	0.5	0.761547	Slc26a4	solute carrier family 26, member 4	Chr:12 A2	Mm.4173 // full length
1446805_at	1	1			2	1.14	0.5	0.605162	---	Mus musculus transcribed sequences	---	Mm.3074 // full length
1425937_a_at	1	1			2	1.13	0.835968	0.638946	Clp1-pending	cardiac lineage protein 1	Chr:11 E1	Mm.141312 // full length
1434205_at	1	1			2	1.13	0.671679	0.638946	2610043M05Rik	RIKEN cDNA 2610043M05 gene	Chr:12	Mm.33881 // full length
1425623_a_at	1	1			2	1.13	0.605162	0.835968	Cbs	cystathionine beta-synthase	Chr:17 17.4 cM	Mm.269736 // full length
1449075_at	1	1			2	1.13	0.605162	0.605162	C85658	expressed sequence C85658	Chr:12 C3	Mm.44226 // full length
1421116_a_at	1	1			2	1.12	0.908843	0.835968	Rtn4	reticulon 4	Chr:11 A3.3	Mm.114846 // est
1434745_at	1	1			2	1.12	0.813028	0.671679	---	Mus musculus cDNA clone IMAGE:4911844, partial cds	---	Mm.101990 // full length
1418744_s_at	1	1			2	1.12	0.703144	0.638946	Tesc-pending	tescalcin	Chr:5 64.0 cM	Mm.30012 // full length
1460567_at	1	1			2	1.12	0.535424	0.788202	9930116O05Rik	RIKEN cDNA 9930116O05 gene	Chr:9 D	Mm.100187 // full length
1442068_at	1			1	2	1.09	0.570569	0.464577	---	Mus musculus 10 days neonate cortex cDNA, RIKEN full-length enriched library, clone:A830018D22 product:unknown EST, full insert sequence	---	Mm.156870 // ---
1440371_at	1	1			2	1.08	0.605162	0.813028	---	Mus musculus transcribed sequences	---	Mm.18203 // full length
1440235_at		1		1	2	1.06	0.297013	0.761547	Itga10	integrin, alpha 10	Chr:3 F2.1	Mm.77432 // full length
1454172_at		1		1	2	-1.04	0.0131838	0.535424	6720425J07Rik	RIKEN cDNA 6720425J07 gene	---	Mm.22831 // full length
1424271_at	1	1			2	-1.06	-0.856998	-0.856998	Dcamkl1	double cortin and calcium/calmodulin-dependent protein kinase-like 1	Chr:3 C	Mm.2769 // full length
1425197_at		1		1	2	-1.07	-0.143211	-0.605162	Ptpn2	protein tyrosine phosphatase, non-receptor type 2	Chr:18 E2	Mm.28108 // full length
1423684_at	1	1			2	-1.08	-0.92257	-0.945245	Hnrpk	heterogeneous nuclear ribonucleoprotein K	Chr:13 B1	Mm.3459 // full length
1436621_at	1	1			2	-1.08	-0.671679	-0.570569	---	Mus musculus 12 days embryo spinal ganglion cDNA, RIKEN full-length enriched library, clone:D130061K21 product:unknown EST, full insert sequence	---	Mm.951 // full length
1427060_at	1	1			2	-1.09	-0.671679	-0.5	Mapk3	mitogen activated protein kinase 3	Chr:7 61.0 cM	Mm.28223 // full length
1454717_at	1	1			2	-1.09	-0.638946	-0.638946	BC016493	cDNA sequence BC016493	Chr:7 A3	Mm.240548 // full length
1421280_at	1	1			2	-1.1	-0.570569	-0.761547	Gabra1	gamma-aminobutyric acid (GABA-A) receptor, subunit alpha 1	Chr:11 19.0 cM	Mm.268302 // full length
1460573_at	1	1			2	-1.1	-0.535424	-0.5	AI848100	expressed sequence AI848100	Chr:1 H2.1	Mm.221298 // full length
1460261_at		1		1	2	-1.1	-0.0655027	-0.934667	Dlgh4	discs, large homolog 4 (Drosophila)	Chr:11 B3	Mm.33388 // ---
1449885_at	1	1			2	-1.11	-0.761547	-0.788202	Tm4sf10	transmembrane 4 superfamily member 10	Chr:X A7.3	Mm.273960 // est
1437335_x_at	1	1			2	-1.11	-0.570569	-0.570569	1110008P04Rik	RIKEN cDNA 1110008P04 gene	Chr:15 E1	Mm.160172 // full length
1460360_at	1	1			2	-1.11	-0.570569	-0.5	2410004D18Rik	RIKEN cDNA 2410004D18 gene	Chr:19 A	Mm.2137 // full length
1427107_at		1		1	2	-1.11	-0.328323	-0.570569	Slc16a11	solute carrier family 16 (monocarboxylic acid transporters), member 11	Chr:11 B3	Mm.28310 // ---
1439293_at		1		1	2	-1.11	-0.0655027	-0.5	C130047D21Rik	RIKEN cDNA C130047D21 gene	---	Mm.26377 // full length
1436095_at	1	1			2	-1.12	-0.813028	-0.989602	B230399N07	hypothetical protein B230399N07	Chr:4 E2	Mm.253711 // ---
1449465_at	1	1			2	-1.12	-0.671679	-0.893388	Reln	reelin	Chr:5 8.0 cM	Mm.27469 // full length
1423571_at	1	1			2	-1.12	-0.638946	-0.993604	Edg1	endothelial differentiation sphingolipid G-protein-coupled receptor 1	Chr:3 G1	Mm.2769 // full length
1429204_at	1	1			2	-1.12	-0.605162	-0.788202	2900075A18Rik	RIKEN cDNA 2900075A18 gene	Chr:16 A3	Mm.22970 // full length
1448443_at	1	1			2	-1.12	-0.570569	-0.934667	Serpini1	serine (or cysteine) proteinase inhibitor, clade I, member 1	Chr:3 E3	Mm.30262 // full length
1458899_at		1		1	2	-1.12	0.0205209	-0.535424	AA939927	expressed sequence AA939927	Chr:3 G1	Mm.4504 // full length
1435977_at	1	1			2	-1.13	-0.97957	-0.761547	2700022B06Rik	RIKEN cDNA 2700022B06 gene	---	Mm.24004 // full length
1415922_s_at	1	1			2	-1.13	-0.893388	-0.893388	Mlp	MARCKS-like protein	Chr:4 59.0 cM	Mm.22216 // full length
1421789_s_at	1	1			2	-1.13	-0.761547	-0.996177	Arf3	ADP-ribosylation factor 3	Chr:15 F2	Mm.32794 // full length
1439463_x_at	1	1			2	-1.13	-0.605162	-0.703144	Hmgb1	high mobility group box 1	Chr:5 83.0 cM	Mm.2137 // full length
1424567_at	1	1			2	-1.14	-0.788202	-0.989602	6330415F13Rik	RIKEN cDNA 6330415F13 gene	Chr:3 F2.2	Mm.26587 // full length
1433443_a_at	1	1			2	-1.14	-0.761547	-0.991816	Hmgcs1	3-hydroxy-3-methylglutaryl-Coenzyme A synthase 1	---	Mm.61526 // full length
1448720_at	1	1			2	-1.14	-0.671679	-0.92257	2610040E16Rik	RIKEN cDNA 2610040E16 gene	Chr:3 H4	Mm.100144 // full length
1415800_at	1	1			2	-1.14	-0.605162	-0.856998	Gja1	gap junction membrane channel protein alpha 1	Chr:10 29.0 cM	Mm.56769 // full length
1425114_at	1	1			2	-1.14	-0.535424	-0.638946	C030034J04Rik	RIKEN cDNA C030034J04 gene	Chr:7 F2	Mm.27469 // full length
1455552_at	1	1			2	-1.14	-0.5	-0.638946	5730436L13Rik	RIKEN cDNA 5730436L13 gene	Chr:2 A3	Mm.61526 // full length
1420749_a_at		1		1	2	-1.14	-0.00823338	-0.535424	Pou6f1	POU domain, class 6, transcription factor 1	Chr:15 56.6 cM	Mm.63192 // ---
1428301_at	1	1			2	-1.15	-0.893388	-0.962316	2610042L04Rik	RIKEN cDNA 2610042L04 gene	Chr:14	Mm.3459 // full length
1455771_at	1	1			2	-1.15	-0.893388	-0.995037	Bzrap1	benzodiazapine receptor associated protein 1	Chr:11 C	Mm.28740 // ---
1435407_at	1	1			2	-1.15	-0.876127	-0.998327	---	Mus musculus adult male medulla oblongata cDNA, RIKEN full-length enriched library, clone:6332404K23 product:unknown EST, full insert sequence	---	Mm.30245 // full length
1415756_a_at	1	1			2	-1.15	-0.856998	-0.962316	Snap25bp	synaptosomal-associated protein 25 binding protein	Chr:3 F1	Mm.128512 // full length
1451840_at	1	1			2	-1.15	-0.856998	-0.535424	Calp-pending	calsenilin-like protein	Chr:5 B3	Mm.28697 // full length
1428649_at	1	1			2	-1.15	-0.788202	-0.703144	2310038O07Rik	RIKEN cDNA 2310038O07 gene	Chr:10 D2	Mm.30245 // full length
1428754_at	1	1			2	-1.15	-0.703144	-0.97957	3300001M20Rik	RIKEN cDNA 3300001M20 gene	Chr:2 F2	Mm.31186 // full length
1416983_s_at	1	1			2	-1.15	-0.671679	-0.761547	Foxo1	forkhead box O1	Chr:3 22.5 cM	Mm.229532 // full length
1418298_s_at	1	1			2	-1.15	-0.638946	-0.945245	Dpysl4	dihydropyrimidinase-like 4	Chr:7 F4	Mm.33764 // full length
1417960_at	1	1			2	-1.15	-0.535424	-0.945245	Cpeb1	cytoplasmic polyadenylation element binding protein 1	Chr:7 D1	Mm.77432 // full length
1438118_x_at	1	1			2	-1.15	-0.535424	-0.788202	Vim	vimentin	Chr:2 7.0 cM	Mm.203965 // ---
1429088_at	1	1			2	-1.15	-0.535424	-0.671679	Lbh-pending	limb-bud and heart	---	Mm.28223 // full length
1441247_at		1		1	2	-1.15	-0.124079	-0.535424	---	Mus musculus transcribed sequences	---	Mm.289809 // est
1423260_at	1	1			2	-1.16	-0.983573	-0.989602	Idb4	inhibitor of DNA binding 4	Chr:13 31.0 cM	Mm.108562 // est
1450713_at	1	1			2	-1.16	-0.95442	-0.996177	Cspg5	chondroitin sulfate proteoglycan 5	Chr:9 33.1	Mm.31416 // ---
1450928_at	1	1			2	-1.16	-0.788202	-0.788202	Idb4	inhibitor of DNA binding 4	Chr:13 31.0 cM	Mm.20927 // full length
1424457_at	1	1			2	-1.16	-0.638946	-0.945245	Apbb3	amyloid beta (A4) precursor protein-binding, family B, member 3	Chr:18 B2	Mm.30245 // full length
1449629_s_at	1	1			2	-1.16	-0.638946	-0.945245	---	Mus musculus transcribed sequences	---	Mm.214466 // est
1428239_at	1	1			2	-1.16	-0.605162	-0.969058	2810455F06Rik	RIKEN cDNA 2810455F06 gene	Chr:2 A1	Mm.21534 // full length
1440946_at	1	1			2	-1.16	-0.605162	-0.934667	---	Mus musculus adult male medulla oblongata cDNA, RIKEN full-length enriched library, clone:6332404K23 product:unknown EST, full insert sequence	---	Mm.213005 // ---
1440156_s_at	1	1			2	-1.16	-0.535424	-0.945245	---	Mus musculus transcribed sequences	---	Mm.24700 // full length
1416958_at	1	1			2	-1.17	-0.97477	-0.962316	Nr1d2	nuclear receptor subfamily 1, group D, member 2	Chr:14 A1	Mm.209145 // est
1434637_x_at	1	1			2	-1.17	-0.835968	-0.733153	Sin3b	transcriptional regulator, SIN3B (yeast)	Chr:8 33.0 cM	Mm.135991 // ---
1452997_at	1	1			2	-1.17	-0.813028	-0.983573	2610005L07Rik	RIKEN cDNA 2610005L07 gene	Chr:6 B2.3	Mm.28223 // full length
1437992_x_at	1	1			2	-1.17	-0.761547	-0.813028	Gja1	gap junction membrane channel protein alpha 1	Chr:10 29.0 cM	Mm.38496 // full length
1433478_at	1	1			2	-1.17	-0.703144	-0.788202	Noc4	neighbor of Cox4	Chr:8 64.0 cM	Mm.26751 // full length
1416702_at	1	1			2	-1.17	-0.535424	-0.97477	Serpini1	serine (or cysteine) proteinase inhibitor, clade I, member 1	Chr:3 E3	Mm.15781 // full length
1426314_at		1		1	2	-1.17	-0.0655027	-0.761547	Ednrb	endothelin receptor type B	Chr:14 51.0 cM	Mm.258724 // est
1456160_at		1		1	2	-1.17	-0.143211	-0.570569	---	Mus musculus transcribed sequences	---	Mm.9671 // full length
1433445_x_at	1	1			2	-1.18	-0.788202	-0.761547	Hmgcs1	3-hydroxy-3-methylglutaryl-Coenzyme A synthase 1	---	Mm.234823 // full length
1434115_at	1	1			2	-1.18	-0.788202	-0.97477	Cdh13	cadherin 13	Chr:8 64.0 cM	Mm.1504 // full length
1427320_at	1	1			2	-1.18	-0.671679	-0.788202	Copg2as2	coatomer protein complex, subunit gamma 2, antisense 2	Chr:6 A3.3	Mm.741 // full length
1417327_at	1	1			2	-1.18	-0.638946	-0.671679	Cav2	caveolin 2	Chr:6 A2	Mm.258965 // full length
1460510_a_at	1	1			2	-1.18	-0.535424	-0.671679	1500041J02Rik	RIKEN cDNA 1500041J02 gene	Chr:1 C1.2	Mm.28150 // full length
1433446_at		1		1	2	-1.18	-0.297013	-0.856998	Hmgcs1	3-hydroxy-3-methylglutaryl-Coenzyme A synthase 1	---	Mm.1211 // full length
1442445_at		1		1	2	-1.18	-0.0913493	-0.835968	2610027H17Rik	RIKEN cDNA 2610027H17 gene	---	Mm.250681 // full length
1422631_at		1		1	2	-1.18	-0.143211	-0.5	Ahr	aryl-hydrocarbon receptor	Chr:12 18.0 cM	Mm.265963 // full length
1416021_a_at	1	1			2	-1.19	-0.97957	-0.986884	Fabp5	fatty acid binding protein 5, epidermal	Chr:3 A1-3	Mm.45563 // full length
1441445_at	1	1			2	-1.19	-0.945245	-0.835968	---	Mus musculus 16 days embryo head cDNA, RIKEN full-length enriched library, clone:C130011B08 product:period homolog 3 (Drosophila), full insert sequence	---	Mm.17898 // full length
1451285_at	1	1			2	-1.19	-0.908843	-0.945245	Fus	fusion, derived from t(12;16) malignant liposarcoma (human)	Chr:7 F3	Mm.22216 // full length
1428342_at	1	1			2	-1.19	-0.761547	-0.761547	C730034D20Rik	RIKEN cDNA C730034D20 gene	Chr:1 H6	Mm.34385 // full length
1453122_at	1	1			2	-1.19	-0.570569	-0.97477	4921533L14Rik	RIKEN cDNA 4921533L14 gene	Chr:1 A5	Mm.22663 // full length
1436038_a_at	1	1			2	-1.19	-0.535424	-0.638946	Dscr5	Down syndrome critical region homolog 5 (human)	Chr:16 C3-C4	Mm.70945 // full length
1427983_at	1	1			2	-1.2	-0.945245	-0.638946	BC028839	cDNA sequence BC028839	Chr:X A4	Mm.28405 // full length
1455039_a_at	1	1			2	-1.2	-0.876127	-0.876127	Sin3b	transcriptional regulator, SIN3B (yeast)	Chr:8 33.0 cM	Mm.3645 // full length
1429040_at	1	1			2	-1.2	-0.856998	-0.945245	2610005L07Rik	RIKEN cDNA 2610005L07 gene	Chr:6 B2.3	Mm.130775 // est
1418561_at	1	1			2	-1.2	-0.761547	-0.876127	Sf3b1	splicing factor 3b, subunit 1	Chr:1 28.9 cM	Mm.340 // full length
1435627_x_at	1	1			2	-1.2	-0.671679	-0.5	Mlp	MARCKS-like protein	Chr:4 59.0 cM	Mm.4871 // full length
1448997_at	1	1			2	-1.2	-0.605162	-0.671679	Pscd1	pleckstrin homology, Sec7 and coiled-coil domains 1	Chr:11 E2	Mm.17668 // est
1449248_at	1	1			2	-1.2	-0.605162	-0.788202	Clcn2	chloride channel 2	Chr:16 16.0 cM	Mm.194781 // ---
1436088_at		1		1	2	-1.2	-0.464577	-0.945245	0910001A06Rik	RIKEN cDNA 0910001A06 gene	Chr:15 D1	Mm.109600 // full length
1429055_at		1		1	2	-1.2	-0.361056	-0.856998	4930506M07Rik	RIKEN cDNA 4930506M07 gene	Chr:19 D3	Mm.40037 // full length
1458428_at		1		1	2	-1.2	-0.0549129	-0.761547	C030030G16Rik	RIKEN cDNA C030030G16 gene	Chr:2 A3	Mm.264096 // ---
1434951_at		1		1	2	-1.2	-0.328323	-0.703144	1200015K23Rik	RIKEN cDNA 1200015K23 gene	Chr:9 E3.3	Mm.1693 // full length
1436735_at		1		1	2	-1.2	-0.143211	-0.703144	AU022521	expressed sequence AU022521	Chr:16 A1	Mm.4504 // full length
1435001_at	1	1			2	-1.21	-0.908843	-0.945245	Ivns1abp	influenza virus NS1A binding protein	Chr:1 G2	Mm.274409 // full length
1433685_a_at	1	1			2	-1.21	-0.638946	-0.761547	A730008H23	hypothetical protein A730008H23	---	Mm.204 // full length
1450628_at	1	1			2	-1.21	-0.535424	-0.97477	Slc2a8	solute carrier family 2, (facilitated glucose transporter), member 8	Chr:2 24.0 cM	Mm.193099 // full length
1416846_a_at		1		1	2	-1.21	-0.0378146	-0.856998	Semcap3-pending	semaF cytoplasmic domain associated protein 3	Chr:6 D3	Mm.49689 // full length
1445124_at		1		1	2	-1.21	-0.328323	-0.535424	---	Mus musculus adult retina cDNA, RIKEN full-length enriched library, clone:A930009L07 product:unknown EST, full insert sequence	---	Mm.23758 // full length
1424248_at	1	1			2	-1.22	-0.962316	-0.761547	0710001E13Rik	RIKEN cDNA 0710001E13 gene	Chr:9 F3	Mm.149186 // est
1433444_at	1	1			2	-1.22	-0.95442	-0.813028	Hmgcs1	3-hydroxy-3-methylglutaryl-Coenzyme A synthase 1	---	Mm.150857 // full length
1448254_at	1	1			2	-1.22	-0.535424	-0.703144	Ptn	pleiotrophin	Chr:6 13.5 cM	Mm.61526 // full length
1460383_at	1	1			2	-1.22	-0.5	-0.95442	Gnao	guanine nucleotide binding protein, alpha o	Chr:8 45.0 cM	Mm.34118 // full length
1428083_at		1		1	2	-1.23	-0.361056	-0.993604	2310043N10Rik	RIKEN cDNA 2310043N10 gene	---	Mm.22025 // full length
1439042_at		1		1	2	-1.23	-0.297013	-0.908843	Adcyap1r1	adenylate cyclase activating polypeptide 1 receptor 1	Chr:6 B3	Mm.180054 // ---
1429642_at		1		1	2	-1.23	-0.0776118	-0.788202	2810002D23Rik	RIKEN cDNA 2810002D23 gene	Chr:6 E3	Mm.41389 // full length
1454952_s_at		1		1	2	-1.23	-0.106812	-0.761547	2810487N22Rik	RIKEN cDNA 2810487N22 gene	Chr:9 A4	Mm.32794 // full length
1460228_at	1	1			2	-1.24	-0.813028	-0.856998	Usf2	upstream transcription factor 2	Chr:7 11.0 cM	Mm.741 // full length
1424355_a_at	1	1			2	-1.24	-0.671679	-0.945245	Sin3b	transcriptional regulator, SIN3B (yeast)	Chr:8 33.0 cM	Mm.103028 // ---
1436087_at	1	1			2	-1.24	-0.605162	-0.876127	6430601K09Rik	RIKEN cDNA 6430601K09 gene	Chr:1 E2.3	Mm.39298 // full length
1445562_at		1		1	2	-1.24	-0.211998	-0.671679	---	Mus musculus transcribed sequences	---	Mm.16421 // full length
1449368_at	1	1			2	-1.25	-0.876127	-0.993604	Dcn	decorin	Chr:10 55.0 cM	--- // ---
1456096_at	1			1	2	-1.25	-0.570569	-0.464577	6430573F11Rik	RIKEN cDNA 6430573F11 gene	Chr:8 A4	Mm.213005 // ---
1428114_at		1		1	2	-1.25	-0.394839	-0.638946	Slc14a1	solute carrier family 14 (urea transprorter), member 1	Chr:18 E3	Mm.177761 // full length
1456019_at	1			1	2	-1.26	-0.5	-0.429432	3230401L03Rik	RIKEN cDNA 3230401L03 gene	Chr:9 A1	Mm.4504 // full length
1428889_at		1		1	2	-1.26	-0.394839	-0.962316	1810020C19Rik	RIKEN cDNA 1810020C19 gene	Chr:2 E1	Mm.45019 // full length
1435353_a_at	1	1			2	-1.27	-0.671679	-0.856998	---	Mus musculus cDNA clone MGC:65558 IMAGE:6485174, complete cds	---	Mm.142872 // full length
1436538_at		1		1	2	-1.27	-0.106812	-0.535424	Lrp2bp-pending	low density lipoprotein receptor-related protein 2 binding protein	Chr:8 B1.1	Mm.4914 // full length
1419088_at		1		1	2	-1.27	-0.361056	-0.5	Timp3	tissue inhibitor of metalloproteinase 3	Chr:10 47.0 cM	Mm.41560 // full length
1456634_at		1		1	2	-1.28	-0.106812	-0.605162	9830001H06Rik	RIKEN cDNA 9830001H06 gene	Chr:2 H1	Mm.143768 // full length
1438427_at		1		1	2	-1.28	-0.143211	-0.535424	4932442K08Rik	RIKEN cDNA 4932442K08 gene	Chr:17 A2	Mm.194781 // ---
1451566_at	1	1			2	-1.3	-0.761547	-0.993604	BC005471	cDNA sequence BC005471	Chr:9 A3	Mm.29125 // full length
1440896_at		1		1	2	-1.3	-0.211998	-0.983573	---	Mus musculus 3 days neonate thymus cDNA, RIKEN full-length enriched library, clone:A630068L15 product:unknown EST, full insert sequence	---	Mm.24737 // full length
1448276_at		1		1	2	-1.3	-0.238642	-0.95442	Tm4sf7	transmembrane 4 superfamily member 7	Chr:7 F5	Mm.40461 // full length
1430798_x_at		1		1	2	-1.3	-0.211998	-0.856998	Mrpl15	mitochondrial ribosomal protein L15	Chr:1 A2	Mm.31915 // full length
1426795_at		1		1	2	-1.3	-0.0457245	-0.671679	Ptprs	protein tyrosine phosphatase, receptor type, S	Chr:17 33.8 cM	Mm.200213 // full length
1450468_at		1		1	2	-1.31	-0.143211	-0.856998	Myoc	myocilin	Chr:1 83.6 cM	Mm.250414 // full length
1459537_at		1		1	2	-1.31	-0.211998	-0.761547	---	Mus musculus transcribed sequences	---	Mm.23565 // full length
1425428_at		1		1	2	-1.31	-0.429432	-0.638946	Hif3a	hypoxia inducible factor 3, alpha subunit	Chr:7 A1	Mm.20443 // full length
1418610_at		1		1	2	-1.32	-0.0165062	-0.962316	Slc17a6	solute carrier family 17 (sodium-dependent inorganic phosphate cotransporter), member 6	Chr:7 B3	Mm.3057 // full length
1426612_at		1		1	2	-1.33	-0.361056	-0.893388	1110005A05Rik	RIKEN cDNA 1110005A05 gene	Chr:9 36.0 cM	Mm.103812 // full length
1430295_at		1		1	2	-1.35	-0.0913493	-0.835968	Gna13	guanine nucleotide binding protein, alpha 13	Chr:11 68.0 cM	Mm.89673 // full length
1442845_at	1	1			2	-1.37	-0.535424	-0.5	C130075A20Rik	RIKEN cDNA C130075A20 gene	---	Mm.101856 // est
1433529_at		1		1	2	-1.38	-0.187179	-0.856998	E430002G05Rik	RIKEN cDNA E430002G05 gene	Chr:2 E2	Mm.982 // full length
1417943_at	1	1			2	-1.39	-0.535424	-0.605162	Gng4	guanine nucleotide binding protein (G protein), gamma 4 subunit	Chr:13 7.0 cM	Mm.40192 // ---
1415854_at		1		1	2	-1.42	-0.211998	-0.671679	Kitl	kit ligand	Chr:10 57.0 cM	Mm.27971 // full length
1422860_at		1		1	2	-1.44	-0.0913493	-0.813028	5033428E16Rik	RIKEN cDNA 5033428E16 gene	Chr:10 D1	Mm.259625 // full length
1444749_at		1		1	2	-1.44	-0.238642	-0.570569	---	Mus musculus adult male hippocampus cDNA, RIKEN full-length enriched library, clone:C630010M09 product:unknown EST, full insert sequence	---	Mm.31199 // ---
1435723_at		1		1	2	-1.48	-0.187179	-0.535424	Eln	elastin	Chr:5 75.0 cM	Mm.35491 // ---
1441430_at			1	1	2	-1.49	-0.0655027	-0.361056	---	Mus musculus transcribed sequences	---	Mm.87130 // full length
1416560_at		1		1	2	-1.51	-0.429432	-0.876127	Slc13a3	solute carrier family 13 (sodium-dependent dicarboxylate transporter), member 3	Chr:2 H3	Mm.790 // full length
1423271_at	1	1			2	-1.58	-0.761547	-0.788202	Gjb2	gap junction membrane channel protein beta 2	Chr:14 21.0 cM	Mm.147226 // full length
1453387_at			1	1	2	-1.86	-0.211998	-0.0776118	4833432E10Rik	RIKEN cDNA 4833432E10 gene	Chr:12 A1.1	Mm.268172 // full length
AFFX-r2-Ec-bioD-5_at	1				1	#N/A	0.733153	0.0253339	---	---	---	Mm.208973 // ---
AFFX-BioC-3_at	1				1	#N/A	0.686277	0.148149	---	---	---	Mm.207460 // full length
AFFX-r2-Ec-bioC-3_at	1				1	#N/A	0.671679	0.328323	---	---	---	Mm.72009 // full length
AFFX-r2-Ec-bioD-3_at	1				1	#N/A	0.570569	0.0165062	---	---	---	Mm.21397 // full length
1444741_at			1		1	60.01	0.0104557	-0.00823338	4930403D09Rik	RIKEN cDNA 4930403D09 gene	---	Mm.133120 // full length
1422812_at			1		1	11.19	0.0776118	-0.00168756	Cxcr6	chemokine (C-X-C motif) receptor 6	Chr:9 71.4 cM	Mm.20874 // full length
1445762_at			1		1	7.9	0.00643719	-0.0253339	---	Mus musculus transcribed sequences	---	Mm.172586 // est
1422760_at			1		1	7.8	0.0457245	-0.0131838	Padi4	peptidyl arginine deiminase, type IV	Chr:4 D3-28.3	Mm.137488 // full length
1433160_at			1		1	7.7	0.0310587	-0.0165062	1700008N17Rik	RIKEN cDNA 1700008N17 gene	---	Mm.203976 // full length
1450364_a_at			1		1	6.53	0.0104557	0.0253339	Havcr1	hepatitis A virus cellular receptor 1	Chr:11 B1.1	Mm.26898 // full length
1449487_at			1		1	6.45	0.00823338	0.00385092	1700112P19Rik	RIKEN cDNA 1700112P19 gene	Chr:8 A2	Mm.227482 // ---
1459458_at			1		1	5.08	0.00823338	-0.00168756	---	Mus musculus transcribed sequences	---	Mm.273930 // ---
1443971_x_at			1		1	4.91	0.0549129	-0.00168756	---	Mus musculus adult male colon cDNA, RIKEN full-length enriched library, clone:9030019P22 product:CDNA FLJ32798 FIS, CLONE TESTI2002498, MODERATELY SIMILAR TO DANIO RERIO P55-RELATED MAGUK PROTEIN DLG3 (DLG3) MRNA homolog [Homo sapiens], full insert s ...	---	Mm.208670 // est
1422190_at			1		1	4.8	0.00643719	0.0253339	C5r1	complement component 5, receptor 1	Chr:7 3.9 cM	Mm.8042 // full length
1434798_at			1		1	4.56	0.0655027	-0.00168756	Atp6v0d2	ATPase, H+ transporting, V0 subunit D, isoform 2	Chr:4 A3	Mm.159418 // ---
1443383_at			1		1	4.45	0.0776118	0.0104557	---	Mus musculus transcribed sequence with moderate similarity to protein pir:S12207 (M.musculus) S12207 hypothetical protein (B2 element) - mouse	---	Mm.77737 // est
1454512_at			1		1	4.34	0.00499685	0.0104557	9430018C23Rik	RIKEN cDNA 9430018C23 gene	---	Mm.159244 // ---
1421497_at			1		1	3.95	0.00499685	-0.00168756	Gpha2	glycoprotein hormone alpha 2	Chr:19 A	Mm.89955 // full length
1441393_at			1		1	3.85	0.00643719	0.0776118	---	Mus musculus transcribed sequence with weak similarity to protein ref:NP_081764.1 (M.musculus) RIKEN cDNA 5730493B19 [Mus musculus]	---	Mm.288224 // ---
1425708_at			1		1	3.85	0.0776118	-0.00643719	Rnf17	ring finger protein 17	Chr:14 C1	Mm.22216 // full length
1448205_at			1		1	3.84	0.00643719	0.0310587	Ccnb1	cyclin B1	Chr:13 D1	Mm.209424 // est
1432368_at			1		1	3.78	0.00294638	-0.00823338	4930594M17Rik	RIKEN cDNA 4930594M17 gene	---	Mm.158401 // ---
1449756_at			1		1	3.58	0.00499685	0.0205209	1700025B16Rik	RIKEN cDNA 1700025B16 gene	Chr:2 36.0 cM	Mm.44193 // full length
1426154_s_at			1		1	3.51	0.0104557	-0.00168756	Mup1	major urinary protein 1	Chr:4 27.8 cM	Mm.16749 // full length
1420200_at			1		1	3.34	0.0131838	0.00294638	---	Mus musculus transcribed sequence	---	--- // ---
1449952_s_at			1		1	3.33	-0.00168756	-0.00168756	Disp-pending	distal intestinal serine protease	Chr:17 A3	Mm.87122 // full length
1437103_at			1		1	3.3	0.00643719	-0.00168756	C330012H03Rik	RIKEN cDNA C330012H03 gene	Chr:16 A1	Mm.120807 // full length
1451059_at			1		1	3.18	0.00823338	0.0205209	4933409D10Rik	RIKEN cDNA 4933409D10 gene	Chr:18 D1	Mm.142568 // full length
1420126_at			1		1	3.12	0.0165062	-0.00168756	---	Mus musculus transcribed sequences	---	Mm.22270 // full length
1425098_at			1		1	3.05	0.106812	0.0104557	Zfp106	zinc finger protein 106	Chr:2 67.2 cM	Mm.32411 // full length
1445053_at			1		1	2.88	0.00499685	0.00223798	---	Mus musculus transcribed sequences	---	Mm.34696 // est
1443735_at			1		1	2.87	0.0253339	-0.00168756	---	Mus musculus cDNA clone IMAGE:30046293, partial cds	---	Mm.227860 // ---
1447457_at			1		1	2.83	0.0104557	-0.0165062	---	Mus musculus transcribed sequences	---	Mm.26114 // est
1431456_at			1		1	2.8	-0.00168756	-0.00168756	4931439C15Rik	RIKEN cDNA 4931439C15 gene	---	Mm.195555 // ---
1420019_at			1		1	2.78	0.00499685	-0.00168756	Tm4sf3	transmembrane 4 superfamily member 3	Chr:10 D2	Mm.24953 // ---
1454101_at			1		1	2.77	-0.0549129	-0.00168756	4933401P06Rik	RIKEN cDNA 4933401P06 gene	---	Mm.158267 // ---
1436565_at			1		1	2.77	0.0253339	0.00643719	---	Mus musculus transcribed sequence with moderate similarity to protein prf:2110253A (M.musculus) 2110253A carcinoembryonic antigen [Mus musculus]	---	Mm.19298 // full length
1459559_at			1		1	2.71	-0.00168756	-0.00168756	---	---	---	Mm.32629 // est
1436720_s_at			1		1	2.66	0.00499685	0.00823338	---	Mus musculus cDNA clone MGC:60746 IMAGE:30049894, complete cds	---	Mm.32675 // full length
1447692_x_at			1		1	2.65	0.0131838	-0.00168756	Map3k7ip1	mitogen-activated protein kinase kinase kinase 7 interacting protein 1	Chr:15 E1	Mm.103279 // est
1438364_x_at			1		1	2.52	0.0131838	0.0165062	Ang4-pending	angiogenin 4	Chr:14 C1	Mm.28722 // full length
1440960_at			1		1	2.37	0.187179	-0.00168756	---	---	---	Mm.212834 // est
1443329_at			1		1	2.33	0.00643719	-0.00168756	---	Mus musculus transcribed sequences	---	Mm.223747 // ---
1451761_at			1		1	2.31	-0.0131838	-0.0205209	Hoxb4	homeo box B4	Chr:11 56.0 cM	Mm.22367 // full length
1445320_at			1		1	2.29	-0.00168756	-0.00168756	---	Mus musculus 12 days embryo spinal ganglion cDNA, RIKEN full-length enriched library, clone:D130033J21 product:unknown EST, full insert sequence	---	Mm.229630 // ---
1429744_at			1		1	2.29	-0.00168756	-0.00168756	4931407G18Rik	RIKEN cDNA 4931407G18 gene	Chr:5 E1	Mm.273003 // ---
1432363_at			1		1	2.17	0.00643719	-0.00168756	2410018E23Rik	RIKEN cDNA 2410018E23 gene	Chr:8 B3.3	Mm.136919 // ---
1437554_at			1		1	2.16	0.0549129	0.106812	Plec1	plectin 1	Chr:15 44.0 cM	Mm.273717 // est
1452986_at			1		1	2.12	0.0131838	0.0165062	Hgd	homogentisate 1, 2-dioxygenase	Chr:16 27.3 cM	Mm.276257 // full length
1458503_at			1		1	2.11	0.0131838	-0.00168756	---	Mus musculus transcribed sequence with strong similarity to protein ref:NP_066273.1 (H.sapiens) B-cell CLL/lymphoma 7A; B-cell CLL/lymphoma-7 [Homo sapiens]	---	Mm.23278 // full length
1439753_x_at			1		1	2.06	-0.00168756	0.00499685	Six4	sine oculis-related homeobox 4 homolog (Drosophila)	Chr:12 C3	Mm.117398 // full length
1460374_at			1		1	2.03	0.0104557	0.0131838	Adam2	a disintegrin and metalloprotease domain 2	Chr:14 28.0 cM	Mm.155144 // est
1440319_at			1		1	2.01	0.0549129	-0.00168756	---	Mus musculus transcribed sequences	---	Mm.181485 // ---
1459309_at			1		1	1.99	0.0549129	-0.00823338	D5Bwg0860e	DNA segment, Chr 5, Brigham & Women's Genetics 0860 expressed	Chr:5 48.0 cM	Mm.122705 // ---
1453907_at			1		1	1.98	0.0378146	0.211998	C030041B07Rik	RIKEN cDNA C030041B07 gene	---	Mm.50930 // full length
1439157_at			1		1	1.98	0.0549129	-0.00168756	D330012D11Rik	RIKEN cDNA D330012D11 gene	Chr:11 B1.2	Mm.104669 // est
1435370_a_at			1		1	1.96	0.0205209	0.00499685	Ces3	carboxylesterase 3	Chr:8 C5	Mm.159627 // ---
1454108_at			1		1	1.95	0.0205209	0.0131838	4930524O08Rik	RIKEN cDNA 4930524O08 gene	Chr:9 E3.1	Mm.78049 // ---
1444293_at			1		1	1.93	0.0165062	-0.0104557	---	Mus musculus, clone IMAGE:1328084, mRNA	---	Mm.207566 // est
1446050_at			1		1	1.92	0.0913493	0.00643719	---	Mus musculus transcribed sequences	---	Mm.173541 // est
1430963_at			1		1	1.91	0.0104557	-0.0165062	2210021I22Rik	RIKEN cDNA 2210021I22 gene	---	Mm.272787 // full length
1442227_at			1		1	1.9	0.0205209	0.0310587	---	Mus musculus 12 days embryo spinal ganglion cDNA, RIKEN full-length enriched library, clone:D130046P21 product:unknown EST, full insert sequence	---	Mm.59607 // est
1441494_at			1		1	1.9	0.0913493	0.0549129	---	Mus musculus 16 days neonate thymus cDNA, RIKEN full-length enriched library, clone:A130055K14 product:unknown EST, full insert sequence	---	Mm.133294 // est
1459945_at			1		1	1.89	0.0165062	0.00499685	---	Mus musculus adult male corpora quadrigemina cDNA, RIKEN full-length enriched library, clone:B230215A15 product:hypothetical protein, full insert sequence	---	Mm.101492 // ---
1419427_at			1		1	1.89	0.0913493	0.0131838	Csf3	colony stimulating factor 3 (granulocyte)	Chr:11 57.0 cM	Mm.1238 // full length
1419769_at			1		1	1.87	0.0131838	-0.00168756	Cd22	CD22 antigen	Chr:7 9.0 cM	Mm.269989 // full length
1442168_at				1	1	1.87	0.0165062	-0.00168756	A230071A22Rik	RIKEN cDNA A230071A22 gene	---	Mm.225303 // ---
1431649_at			1		1	1.86	0.0205209	0.00499685	4933421E18Rik	RIKEN cDNA 4933421E18 gene	Chr:12 A3	Mm.1985 // full length
1418613_at			1		1	1.86	0.0104557	-0.00499685	Kcnj1	potassium inwardly-rectifying channel, subfamily J, member 1	Chr:9 A4	Mm.153837 // full length
1460340_at			1		1	1.85	0.00823338	-0.0104557	---	Mus musculus transcribed sequences	---	Mm.37819 // full length
1449475_at			1		1	1.85	0.0165062	-0.0131838	Atp12a	ATPase, H+/K+ transporting, nongastric, alpha polypeptide	---	Mm.172577 // est
1444906_at			1		1	1.85	0.0104557	-0.00168756	---	Mus musculus transcribed sequences	---	Mm.31843 // ---
1453472_a_at			1		1	1.84	0.0655027	0.0776118	4930560D03Rik	RIKEN cDNA 4930560D03 gene	Chr:1 H3	Mm.17771 // full length
1425926_a_at				1	1	1.83	0.0457245	0.297013	Otx2	orthodenticle homolog 2 (Drosophila)	Chr:14 19.0 cM	Mm.134516 // full length
1419969_at			1		1	1.82	-0.00168756	-0.0131838	C77370	expressed sequence C77370	Chr:X D	Mm.260994 // full length
1459121_at			1		1	1.81	0.0457245	-0.00168756	---	Mus musculus 9 days embryo whole body cDNA, RIKEN full-length enriched library, clone:D030030M01 product:unknown EST, full insert sequence	---	Mm.38082 // est
1454400_at			1		1	1.79	0.0655027	-0.00168756	4632432E15Rik	RIKEN cDNA 4632432E15 gene	---	Mm.159964 // ---
1422908_at			1		1	1.78	-0.00168756	-0.00168756	Atp1b4	ATPase, (Na+)/K+ transporting, beta 4 polypeptide	Chr:X A3.1	Mm.124289 // full length
1455561_at			1		1	1.77	0.0378146	0.0165062	Cn1-pending	carnosinase 1	Chr:18 E4	Mm.158475 // ---
1416047_at			1		1	1.74	-0.00168756	0.0253339	0610025O11Rik	RIKEN cDNA 0610025O11 gene	Chr:10 A2	Mm.26625 // full length
1429471_at				1	1	1.74	0.0104557	0.0205209	1110017D15Rik	RIKEN cDNA 1110017D15 gene	Chr:4 A5	Mm.272307 // ---
1450252_at			1		1	1.72	0.00643719	0.00385092	Onecut1	one cut domain, family member 1	Chr:9 42.0 cM	Mm.253424 // full length
1432292_at			1		1	1.72	0.0378146	0.0205209	4930504C09Rik	RIKEN cDNA 4930504C09 gene	---	Mm.260884 // ---
1429442_at			1		1	1.72	0.0655027	0.00823338	4921503C21Rik	RIKEN cDNA 4921503C21 gene	Chr:2 E5	Mm.25679 // ---
1431090_at			1		1	1.7	0.0310587	0.0253339	1500011L16Rik	RIKEN cDNA 1500011L16 gene	Chr:4 E2	Mm.60650 // full length
1419219_at			1		1	1.69	0.0131838	-0.00168756	Cyp4f18	cytochrome P450, family 4, subfamily f, polypeptide 18	Chr:8 B3.3	Mm.137441 // full length
1443675_at			1		1	1.67	0.0549129	0.0165062	---	Mus musculus transcribed sequences	---	Mm.168854 // ---
1440878_at			1		1	1.67	0.0104557	0.0165062	---	Mus musculus transcribed sequences	---	Mm.210317 // full length
1446110_at			1		1	1.66	0.0104557	0.0253339	---	Mus musculus transcribed sequences	---	Mm.129938 // ---
1437440_at			1		1	1.66	0.0776118	-0.00168756	---	Mus musculus transcribed sequences	---	Mm.259316 // full length
1459755_x_at			1		1	1.64	-0.00168756	-0.00168756	---	Mus musculus transcribed sequences	---	Mm.151960 // est
1445617_at				1	1	1.62	-0.00168756	0.464577	---	Mus musculus transcribed sequences	---	Mm.2354 // est
1431841_at			1		1	1.59	0.00643719	0.0205209	4930434E21Rik	RIKEN cDNA 4930434E21 gene	Chr:5 G3	Mm.118233 // ---
1426415_a_at			1		1	1.59	0.106812	0.0104557	Trim25	tripartite motif protein 25	Chr:11 C	Mm.237772 // full length
1459870_x_at			1		1	1.58	0.0776118	-0.00168756	---	Mus musculus transcribed sequences	---	Mm.207980 // est
1460518_at			1		1	1.57	0.0378146	0.0205209	E130119H09Rik	RIKEN cDNA E130119H09 gene	Chr:13 B1	Mm.173687 // est
1429135_at				1	1	1.57	0.0378146	0.361056	1110059M19Rik	RIKEN cDNA 1110059M19 gene	Chr:X A3.3	Mm.23496 // ---
1424152_at			1		1	1.56	0.0165062	0.0131838	Sall4	sal-like 4 (Drosophila)	Chr:2 H3	Mm.34045 // full length
1450702_at			1		1	1.53	0.0165062	0.0253339	Hfe	hemochromatosis	Chr:13 15.0 cM	Mm.233863 // ---
1422053_at			1		1	1.53	0.0205209	0.361056	Inhba	inhibin beta-A	Chr:13 10.0 cM	Mm.71920 // full length
1436176_at			1		1	1.52	0.143211	0.267022	Syt11	synaptotagmin 11	Chr:3 F1	Mm.159525 // ---
1449009_at				1	1	1.51	0.297013	0.0549129	Tgtp	T-cell specific GTPase	Chr:11 B1.2	Mm.15793 // full length
1418589_a_at			1		1	1.5	0.0457245	0.0776118	Mlf1	myeloid leukemia factor 1	Chr:3 31.0 cM	Mm.10414 // full length
1455965_at			1		1	1.49	0.297013	0.124079	Adamts4	a disintegrin-like and metalloprotease (reprolysin type) with thrombospondin type 1 motif, 4	Chr:1 92.3 cM	Mm.158547 // ---
1456923_at				1	1	1.44	0.328323	0.211998	Trpm3	transient receptor potential cation channel, subfamily M, member 3	Chr:19 B	Mm.252161 // full length
1438978_x_at			1		1	1.43	0.106812	0.0776118	Ndn	necdin	Chr:7 28.0 cM	Mm.233844 // full length
1444572_at				1	1	1.43	0.0913493	0.0457245	Mmd2	monocyte to macrophage differentiation-associated 2	Chr:5 G2	Mm.48712 // full length
1458877_at				1	1	1.42	0.187179	0.464577	---	Mus musculus transcribed sequences	---	Mm.102048 // est
1426001_at				1	1	1.42	-0.00168756	0.211998	Eomes	eomesodermin homolog (Xenopus laevis)	Chr:9 67.0 cM	Mm.200692 // full length
1425008_a_at				1	1	1.42	-0.00168756	0.0655027	Ifi203	interferon activated gene 203	Chr:1 95.2 cM	Mm.245007 // full length
1444874_at				1	1	1.41	0.0131838	0.0913493	---	---	---	--- // ---
1425079_at		1			1	1.4	0.0131838	0.92257	Tm6sf2	transmembrane 6 superfamily member 2	Chr:8 B3.3	Mm.288374 // full length
1424561_at				1	1	1.4	0.0457245	0.297013	Ece2	endothelin converting enzyme 2	Chr:16 B1	Mm.98665 // full length
1460693_a_at	1				1	1.39	0.570569	0.0165062	Col9a3	procollagen, type IX, alpha 3	Chr:2 108.0 cM	Mm.133714 // ---
1458711_at				1	1	1.38	0.394839	0.429432	---	Mus musculus transcribed sequences	---	Mm.212400 // est
1416147_at		1			1	1.37	0.0205209	0.92257	Hspa4	heat shock protein 4	Chr:11 29.0 cM	Mm.275506 // ---
1451287_s_at				1	1	1.37	-0.00168756	0.143211	2810003C17Rik	RIKEN cDNA 2810003C17 gene	Chr:2 B	Mm.24838 // full length
1448169_at				1	1	1.37	0.0655027	0.0378146	Krt1-18	keratin complex 1, acidic, gene 18	Chr:15 58.86 cM	Mm.22479 // full length
1436675_at				1	1	1.36	-0.00168756	0.00499685	4931433A13	hypothetical protein 4931433A13	Chr:3 H2	Mm.235040 // full length
1444356_at			1		1	1.35	0.361056	0.00823338	---	Mus musculus transcribed sequences	---	Mm.270280 // ---
1457825_x_at		1			1	1.34	0.124079	0.605162	Tcn2	transcobalamin 2	Chr:11 3.0 cM	Mm.4504 // full length
1428536_at		1			1	1.32	0.124079	0.535424	Kcng4	potassium voltage-gated channel, subfamily G, member 4	Chr:8 E1	Mm.250738 // full length
1421119_at		1			1	1.32	-0.0253339	-0.703144	Kif21b	kinesin family member 21B	Chr:1 76.0 cM	Mm.229322 // full length
1456812_at				1	1	1.32	0.0776118	0.267022	Abcd2	ATP-binding cassette, sub-family D (ALD), member 2	Chr:15 E-F	Mm.4817 // full length
1446090_at				1	1	1.31	0.0776118	0.267022	---	Mus musculus adult male diencephalon cDNA, RIKEN full-length enriched library, clone:9330157K13 product:unknown EST, full insert sequence	---	Mm.156040 // ---
1439465_x_at				1	1	1.31	0.0165062	0.328323	2310016E02Rik	RIKEN cDNA 2310016E02 gene	Chr:5 B1	Mm.21450 // full length
1427873_at				1	1	1.31	0.143211	0.164242	---	---	---	--- // ---
1426366_at				1	1	1.31	0.267022	0.464577	Eif2c2	eukaryotic translation initiation factor 2C, 2	Chr:15 D3	Mm.26266 // full length
1457316_at				1	1	1.29	0.394839	0.394839	Mtap6	microtubule-associated protein 6	Chr:7 E2-F1	Mm.86654 // full length
1439939_at				1	1	1.29	0.00385092	0.124079	E030042N06Rik	RIKEN cDNA E030042N06 gene	---	Mm.210054 // ---
1435872_at				1	1	1.29	0.0205209	0.267022	Pim1	proviral integration site 1	Chr:17 16.4 cM	Mm.269678 // full length
1416468_at	1				1	1.28	0.813028	0.238642	Aldh1a1	aldehyde dehydrogenase family 1, subfamily A1	Chr:19 12.0 cM	Mm.154109 // full length
1454159_a_at		1			1	1.28	0.00823338	0.605162	Igfbp2	insulin-like growth factor binding protein 2	Chr:1 36.1 cM	Mm.27943 // full length
1455290_at				1	1	1.28	0.106812	0.106812	D6Ertd365e	DNA segment, Chr 6, ERATO Doi 365, expressed	Chr:6 26.0 cM	Mm.28920 // ---
1436550_at				1	1	1.28	0.211998	0.124079	Fbxo30	F-box protein 30	Chr:10 A1	Mm.276229 // full length
1445632_at		1			1	1.27	0.0776118	0.605162	Ogdh	oxoglutarate dehydrogenase (lipoamide)	Chr:11 A1	Mm.30029 // full length
1455703_at				1	1	1.27	0.0253339	0.297013	Akt2	thymoma viral proto-oncogene 2	Chr:7 6.5 cM	Mm.177194 // full length
1432673_at				1	1	1.27	0.124079	0.143211	2300010F08Rik	RIKEN cDNA 2300010F08 gene	---	Mm.158767 // ---
1454375_at		1			1	1.26	0.297013	0.761547	5730458M16Rik	RIKEN cDNA 5730458M16 gene	---	Mm.22288 // full length
1455614_at		1			1	1.26	0.0457245	0.570569	---	Mus musculus cDNA clone MGC:67313 IMAGE:5715769, complete cds	---	Mm.260092 // full length
1433551_at				1	1	1.26	0.238642	0.164242	9430073I07	hypothetical protein 9430073I07	Chr:8 E1	Mm.133187 // full length
1452462_a_at		1			1	1.25	0.267022	0.908843	Banp	Btg3 associated nuclear protein	Chr:8 66.0 cM	Mm.3064 // full length
1446771_at				1	1	1.25	0.394839	0.0549129	Tuba8	tubulin, alpha 8	Chr:6 F1	Mm.32884 // full length
1447800_x_at	1				1	1.24	0.761547	0.464577	Tcn2	transcobalamin 2	Chr:11 3.0 cM	Mm.246260 // est
1450051_at				1	1	1.24	0.143211	0.0131838	Atrx	alpha thalassemia/mental retardation syndrome X-linked homolog (human)	Chr:X 43.8 cM	Mm.10141 // full length
1442358_at				1	1	1.24	0.0378146	0.238642	---	Mus musculus transcribed sequences	---	Mm.37739 // est
1440870_at				1	1	1.24	0.0131838	0.361056	---	Mus musculus 16 days embryo head cDNA, RIKEN full-length enriched library, clone:C130046D04 product:unclassifiable, full insert sequence	---	Mm.257785 // ---
1430393_at				1	1	1.24	0.0205209	0.361056	---	---	---	--- // ---
1415923_at	1				1	1.23	0.908843	0.328323	Ndn	necdin	Chr:7 28.0 cM	Mm.46401 // full length
1435160_at		1			1	1.23	0.394839	0.962316	1110064P04Rik	RIKEN cDNA 1110064P04 gene	Chr:11 A3.2	Mm.2046 // full length
1451509_at		1			1	1.23	0.143211	0.835968	4921516M08Rik	RIKEN cDNA 4921516M08 gene	Chr:13 D1	Mm.27785 // full length
1448079_at		1			1	1.23	0.394839	0.638946	1110031E24Rik	RIKEN cDNA 1110031E24 gene	Chr:8 E1	Mm.44187 // full length
1424715_at		1			1	1.23	0.0549129	0.605162	0610039N19Rik	RIKEN cDNA 0610039N19 gene	Chr:6 C1	Mm.27256 // full length
1420912_at		1			1	1.23	0.187179	0.570569	Laf4l	lymphoid nuclear protein related to AF4-like	Chr:11 B1.3	Mm.44245 // full length
1448821_at				1	1	1.23	0.0104557	0.0104557	Tyr	tyrosinase	Chr:7 44.0 cM	Mm.1365 // full length
1457899_at	1				1	1.22	0.856998	0.238642	---	Mus musculus transcribed sequence with moderate similarity to protein ref:NP_008995.1 (H.sapiens) serine/threonine kinase with Dbl- and pleckstrin homology domain [Homo sapiens]	---	Mm.83615 // full length
1452733_at		1			1	1.22	0.267022	0.835968	2810473M14Rik	RIKEN cDNA 2810473M14 gene	Chr:2 F2	Mm.261984 // full length
1435140_at		1			1	1.22	0.394839	0.671679	Ide	insulin degrading enzyme	Chr:19 25.0 cM	Mm.229565 // ---
1445862_at	1				1	1.21	0.5	0.297013	BC031575	cDNA sequence BC031575	Chr:16 A1	Mm.23065 // full length
1417533_a_at		1			1	1.21	0.464577	0.813028	Itgb5	integrin beta 5	Chr:16 A1	Mm.10516 // full length
1429139_at		1			1	1.21	0.0655027	0.813028	2900060B22Rik	RIKEN cDNA 2900060B22 gene	---	Mm.270597 // est
1452279_at		1			1	1.21	0.0378146	0.570569	Pfc	properdin factor, complement	Chr:X 6.2 cM	Mm.196219 // full length
1449493_at				1	1	1.21	0.187179	0.187179	Insl5	insulin-like 5	Chr:4 49.5 cM	Mm.100163 // full length
1446798_at				1	1	1.21	0.0165062	0.0205209	---	Mus musculus transcribed sequence with weak similarity to protein ref:NP_081764.1 (M.musculus) RIKEN cDNA 5730493B19 [Mus musculus]	---	Mm.210311 // est
1443306_at				1	1	1.21	0.0549129	0.394839	---	Mus musculus 0 day neonate cerebellum cDNA, RIKEN full-length enriched library, clone:C230004E12 product:hypothetical protein, full insert sequence	---	Mm.80674 // ---
1420499_at				1	1	1.21	0.00643719	0.164242	Gch	GTP cyclohydrolase 1	Chr:14 19.5 cM	Mm.10651 // full length
1454693_at	1				1	1.2	0.893388	0.464577	---	Mus musculus transcribed sequences	---	Mm.3063 // full length
1457432_at	1				1	1.2	0.638946	0.0913493	Prox1	prospero-related homeobox 1	Chr:1 106.3 cM	Mm.3050 // ---
1457092_at	1				1	1.2	0.570569	0.0253339	C630007B19Rik	RIKEN cDNA C630007B19 gene	Chr:6 D3	Mm.195310 // full length
1436148_at	1				1	1.2	0.535424	0.106812	---	Mus musculus transcribed sequences	---	Mm.116700 // full length
1447863_s_at	1				1	1.2	0.5	0.0776118	---	Mus musculus transcribed sequence with moderate similarity to protein sp:P43354 (H.sapiens) NR42_HUMAN Orphan nuclear receptor NURR1 (Immediate-early response protein NOT) (Transcriptionally inducible nuclear receptor)	---	Mm.34139 // full length
1438672_at		1			1	1.2	0.464577	0.835968	Parvb	parvin, beta	Chr:15 E2	Mm.44644 // full length
1427912_at		1			1	1.2	0.297013	0.733153	Cbr3	carbonyl reductase 3	Chr:16 67.2 cM	Mm.275714 // full length
1451397_at		1			1	1.2	0.187179	0.671679	Tnrc15	trinucleotide repeat containing 15	Chr:1 D	Mm.3063 // full length
1448200_at		1			1	1.2	0.361056	0.638946	Tcn2	transcobalamin 2	Chr:11 3.0 cM	Mm.157746 // full length
1442307_at		1			1	1.2	0.124079	0.535424	---	Mus musculus transcribed sequences	---	Mm.63244 // full length
1449037_at				1	1	1.2	0.361056	0.297013	Crem	cAMP responsive element modulator	Chr:18 A	Mm.5244 // full length
1441608_at				1	1	1.2	0.0205209	0.0776118	---	Mus musculus transcribed sequence with weak similarity to protein ref:NP_174461.1 (A.thaliana) unknown protein [Arabidopsis thaliana]	---	Mm.131901 // est
1436070_at		1			1	1.19	0.361056	0.535424	Glo1	glyoxalase 1	Chr:17 16.0 cM	Mm.380 // full length
1458508_at		1			1	1.19	0.0655027	0.535424	Matr3	matrin 3	Chr:18 15.0 cM	Mm.29904 // full length
1446150_at				1	1	1.19	0.0165062	0.0549129	---	Mus musculus 16 days embryo head cDNA, RIKEN full-length enriched library, clone:C130070I23 product:unclassifiable, full insert sequence	---	Mm.209267 // ---
1441107_at				1	1	1.19	0.0913493	0.211998	Dmrta2	doublesex and mab-3 related transcription factor like family A2	Chr:4 C7	Mm.32825 // full length
1429032_at				1	1	1.19	-0.00168756	0.0205209	4921517J23Rik	RIKEN cDNA 4921517J23 gene	Chr:7 E3	Mm.37406 // full length
1427135_at	1				1	1.18	0.671679	0.124079	AI450757	expressed sequence AI450757	Chr:13 D1	Mm.260658 // full length
1429768_at	1				1	1.18	0.671679	0.394839	Dtna	dystrobrevin alpha	Chr:18 18.0 cM	Mm.37974 // full length
1427136_s_at	1				1	1.18	0.535424	0.106812	AI450757	expressed sequence AI450757	Chr:13 D1	Mm.33466 // full length
1434139_at	1				1	1.18	0.535424	0.0776118	5330431N24Rik	RIKEN cDNA 5330431N24 gene	Chr:6 F3	Mm.23978 // full length
1455452_x_at		1			1	1.18	0.0310587	0.856998	---	Mus musculus mRNA similar to hypothetical protein MGC2376 (cDNA clone MGC:37717 IMAGE:5066294), complete cds	---	Mm.4885 // full length
1433847_at		1			1	1.18	-0.00168756	0.671679	D330017J20Rik	RIKEN cDNA D330017J20 gene	Chr:6 A3.3	Mm.180136 // full length
1425700_at		1			1	1.18	0.238642	0.638946	Grm1	glutamate receptor, metabotropic 1	Chr:10 A1	Mm.200518 // full length
1435348_at		1			1	1.18	0.464577	0.605162	---	Mus musculus 15 days embryo head cDNA, RIKEN full-length enriched library, clone:D930009K15 product:unknown EST, full insert sequence	---	Mm.31416 // ---
1416192_at		1			1	1.18	0.429432	0.570569	Napa	N-ethylmaleimide sensitive fusion protein attachment protein alpha	Chr:7 A1	Mm.17799 // full length
1460399_at		1			1	1.18	0.124079	0.535424	BC018601	cDNA sequence BC018601	Chr:11 A1	Mm.103450 // ---
1436897_at	1				1	1.17	0.703144	0.238642	Mfhas1	malignant fibrous histiocytoma amplified sequence 1	Chr:8 20.0 cM	Mm.30209 // full length
1457132_at	1				1	1.17	0.703144	0.394839	---	Mus musculus transcribed sequences	---	Mm.272030 // ---
1426544_a_at	1				1	1.17	0.671679	0.143211	2700016E08Rik	RIKEN cDNA 2700016E08 gene	Chr:3 A3	Mm.197551 // full length
1434114_at	1				1	1.17	0.671679	0.143211	---	Mus musculus cDNA clone MGC:65661 IMAGE:6414260, complete cds	---	Mm.46488 // full length
1436132_at		1			1	1.17	0.361056	0.703144	D430036N24Rik	RIKEN cDNA D430036N24 gene	Chr:2 H2	Mm.26587 // full length
1454879_s_at		1			1	1.17	0.297013	0.671679	1700052N19Rik	RIKEN cDNA 1700052N19 gene	Chr:10 A1	Mm.70945 // full length
1455681_at		1			1	1.17	0.143211	0.671679	Zfp369	zinc finger protein 369	Chr:13 B3	Mm.59174 // est
1419300_at		1			1	1.17	0.328323	0.605162	Flt1	FMS-like tyrosine kinase 1	Chr:5 82.0 cM	Mm.41277 // full length
1425661_at		1			1	1.17	0.187179	0.570569	2310010M10Rik	RIKEN cDNA 2310010M10 gene	Chr:14 C2	Mm.46653 // full length
1455187_at				1	1	1.17	0.0253339	0.0457245	C230087D24	hypothetical protein C230087D24	Chr:4 D3	Mm.31068 // ---
1451204_at				1	1	1.17	-0.00294638	0.124079	4933425F03Rik	RIKEN cDNA 4933425F03 gene	Chr:14 D1	Mm.83840 // full length
1437066_at	1				1	1.16	0.969058	0.429432	---	Mus musculus transcribed sequences	---	Mm.218851 // full length
1416836_at	1				1	1.16	0.638946	0.0776118	Lrp10	low-density lipoprotein receptor-related protein 10	Chr:14 C1	Mm.28410 // ---
1448023_at	1				1	1.16	0.570569	0.361056	E530005C20Rik	RIKEN cDNA E530005C20 gene	Chr:16 A1	Mm.117068 // full length
1445372_at	1				1	1.16	0.535424	0.0165062	---	Mus musculus transcribed sequences	---	Mm.10801 // full length
1456150_at		1			1	1.16	0.238642	0.856998	A630082K20Rik	RIKEN cDNA A630082K20 gene	Chr:6 B1	Mm.277092 // full length
1418476_at		1			1	1.16	0.211998	0.671679	Crlf1	cytokine receptor-like factor 1	Chr:8 0.0 cM	Mm.29423 // full length
1452849_at		1			1	1.16	0.361056	0.638946	Sin3b	transcriptional regulator, SIN3B (yeast)	Chr:8 33.0 cM	Mm.22383 // full length
1421897_at		1			1	1.16	0.238642	0.535424	Elk1	ELK1, member of ETS oncogene family	Chr:X 6.2 cM	Mm.9221 // full length
1416713_at		1			1	1.16	0.238642	0.5	2700055K07Rik	RIKEN cDNA 2700055K07 gene	Chr:8 D3	Mm.9944 // full length
1436031_at		1			1	1.16	0.328323	0.5	B430218L07Rik	RIKEN cDNA B430218L07 gene	Chr:4 C6	Mm.4032 // full length
1427568_a_at				1	1	1.16	0.106812	0.106812	4921524P20Rik	RIKEN cDNA 4921524P20 gene	Chr:3 E1	Mm.35794 // full length
1456069_at	1				1	1.15	0.703144	0.164242	Dtna	dystrobrevin alpha	Chr:18 18.0 cM	Mm.30262 // full length
1436085_at	1				1	1.15	0.5	0.124079	---	Mus musculus transcribed sequences	---	Mm.2454 // full length
1435536_at		1			1	1.15	0.124079	0.788202	1110056G13Rik	RIKEN cDNA 1110056G13 gene	Chr:4	Mm.108952 // full length
1416322_at		1			1	1.15	0.0378146	0.570569	Prelp	proline arginine-rich end leucine-rich repeat	Chr:1 74.3 cM	Mm.181852 // full length
1459411_at				1	1	1.15	0.0776118	0.0131838	---	Mus musculus 16 days neonate thymus cDNA, RIKEN full-length enriched library, clone:A130067M18 product:unknown EST, full insert sequence	---	Mm.207863 // ---
1448598_at	1				1	1.14	0.945245	0.394839	Mmp17	matrix metalloproteinase 17	Chr:5 72.5 cM	Mm.39490 // full length
1423180_at	1				1	1.14	0.703144	0.0776118	Kcnb1	potassium voltage gated channel, Shab-related subfamily, member 1	Chr:2 97.0 cM	Mm.27561 // full length
1419100_at	1				1	1.14	0.671679	0.297013	Serpina3n	serine (or cysteine) proteinase inhibitor, clade A, member 3N	Chr:12 E	Mm.13148 // full length
1422684_a_at	1				1	1.14	0.671679	0.0913493	Sec8	SEC8 (S. cerevisiae)	Chr:6 12.0 cM	Mm.36851 // full length
1456423_at	1				1	1.14	0.671679	0.394839	---	Mus musculus, Similar to methyl-CpG binding domain protein 5, clone IMAGE:6465222, mRNA	---	Mm.182328 // full length
1436584_at	1				1	1.14	0.535424	0.211998	Spry2	sprouty homolog 2 (Drosophila)	Chr:14 51.0 cM	Mm.160091 // ---
1448653_at	1				1	1.14	0.535424	0.164242	Eed	embryonic ectoderm development	Chr:7 47.0 cM	Mm.210527 // ---
1436157_at	1				1	1.14	0.535424	0.361056	---	Mus musculus 13 days embryo male testis cDNA, RIKEN full-length enriched library, clone:6030444E22 product:weakly similar to CDNA FLJ10590 FIS, CLONE NT2RP2004392, WEAKLY SIMILAR TO MNN4 PROTEIN [Homo sapiens], full insert sequence	---	Mm.3064 // full length
1448229_s_at		1			1	1.14	0.394839	0.813028	Ccnd2	cyclin D2	Chr:6 61.1 cM	Mm.160015 // ---
1452091_a_at		1			1	1.14	0.394839	0.703144	2810480G15Rik	Riken cDNA 2810480G15 gene	Chr:6 A3.3	Mm.35783 // ---
1449084_s_at		1			1	1.14	0.164242	0.671679	Sh3d19	SH3 domain protein D19	Chr:3 F1	Mm.39905 // full length
1457637_at		1			1	1.14	0.0549129	0.638946	---	Mus musculus 13 days embryo male testis cDNA, RIKEN full-length enriched library, clone:6030456H24 product:unknown EST, full insert sequence	---	Mm.21495 // full length
1423894_a_at		1			1	1.14	0.0655027	0.605162	6330580J24Rik	RIKEN cDNA 6330580J24 gene	Chr:9 F2	Mm.687 // full length
1448363_at		1			1	1.14	0.0913493	0.535424	Yap	yes-associated protein	Chr:9 A1	Mm.54139 // ---
1456946_at		1			1	1.14	-0.00168756	0.535424	4831416G18Rik	RIKEN cDNA 4831416G18 gene	Chr:10 B4	Mm.45124 // ---
1433485_x_at		1			1	1.14	0.211998	0.5	Gpr56	G protein-coupled receptor 56	Chr:8 45.0 cM	Mm.27830 // full length
1456962_at				1	1	1.14	0.00643719	0.124079	Cntn2	contactin 2	Chr:1 E4	Mm.260861 // ---
1451729_at				1	1	1.14	0.00823338	0.0655027	Bmpr1a	bone morphogenetic protein receptor, type 1A	Chr:14 13.0 cM	Mm.140965 // full length
1418664_at	1				1	1.13	0.893388	0.394839	Mpdz	multiple PDZ domain protein	Chr:4 38.6 cM	Mm.7 // full length
1448992_at	1				1	1.13	0.703144	0.328323	Ina	internexin neuronal intermediate filament protein, alpha	Chr:19 C3	Mm.170002 // full length
1443327_at	1				1	1.13	0.671679	0.361056	D130043K22	hypothetical protein D130043K22	Chr:13 A3.1	Mm.40802 // full length
1444004_at	1				1	1.13	0.570569	0.328323	D130005M13	hypothetical protein D130005M13	Chr:X A3.3	Mm.27897 // full length
1442614_at		1			1	1.13	0.0205209	0.856998	Il1rap	interleukin 1 receptor accessory protein	Chr:16 A1	Mm.29213 // ---
1424440_at		1			1	1.13	0.0165062	0.761547	Mrps6	mitochondrial ribosomal protein S6	Chr:16 A1	Mm.215034 // full length
1428485_at		1			1	1.13	0.0913493	0.761547	2310047E01Rik	RIKEN cDNA 2310047E01 gene	Chr:9 C	Mm.29358 // full length
1435475_at		1			1	1.13	0.0310587	0.733153	---	Mus musculus, Similar to hypothetical protein DKFZp564L2423, clone IMAGE:2654285, mRNA	---	Mm.246871 // ---
1417810_a_at		1			1	1.13	0.0378146	0.671679	Pacsin2	protein kinase C and casein kinase substrate in neurons 2	Chr:15 E1	Mm.138219 // full length
1423849_a_at		1			1	1.13	0.0310587	0.671679	Clk3	CDC-like kinase 3	Chr:9 B	Mm.133061 // ---
1451196_at		1			1	1.13	0.328323	0.5	2310076K21Rik	RIKEN cDNA 2310076K21 gene	Chr:17 E2	Mm.16766 // full length
1430314_at				1	1	1.13	0.0165062	0.0310587	4933437F05Rik	RIKEN cDNA 4933437F05 gene	Chr:12 D2	Mm.79198 // ---
1416871_at				1	1	1.13	0.164242	0.0913493	Adam8	a disintegrin and metalloprotease domain 8	Chr:7 F3-F5	Mm.15969 // full length
1423584_at	1				1	1.12	0.671679	0.106812	Igfbp7	insulin-like growth factor binding protein 7	Chr:5 D	Mm.100641 // full length
1437491_at	1				1	1.12	0.671679	0.238642	Bicd2	bicaudal D homolog 2 (Drosophila)	Chr:13 A5	Mm.259214 // full length
1418587_at	1				1	1.12	0.605162	0.187179	Traf3	Tnf receptor-associated factor 3	Chr:12 55.0 cM	Mm.3141 // full length
1420667_at	1				1	1.12	0.605162	0.297013	Doc2b	double C2, beta	Chr:11 B5	Mm.43375 // full length
1454860_x_at	1				1	1.12	0.570569	0.328323	Dad1	defender against cell death 1	Chr:14 24.0 cM	Mm.227281 // ---
1428268_at	1				1	1.12	0.5	0.267022	6330404E20Rik	RIKEN cDNA 6330404E20 gene	Chr:18 B2	Mm.28366 // full length
1423686_a_at		1			1	1.12	0.429432	0.703144	1110020C13Rik	RIKEN cDNA 1110020C13 gene	Chr:15 F3	Mm.246478 // ---
1416749_at	1				1	1.11	0.945245	0.394839	Prss11	protease, serine, 11 (Igf binding)	Chr:7 F3	Mm.127823 // full length
1416362_a_at	1				1	1.11	0.856998	0.0253339	Fkbp4	FK506 binding protein 4	Chr:6 F3	Mm.23747 // full length
1433786_x_at	1				1	1.11	0.671679	0.143211	Serf2	small EDRK-rich factor 2	Chr:2	Mm.3594 // full length
1418154_at	1				1	1.11	0.570569	0.00823338	N4bp1-pending	Nedd4 binding protein 1	Chr:8 C3	Mm.46470 // ---
1432195_s_at	1				1	1.11	0.535424	0.211998	Ccnl2	cyclin L2	Chr:4 83.0 cM	Mm.40802 // full length
1448569_at		1			1	1.11	0.267022	0.638946	Cd8b	CD8 antigen, beta chain	Chr:6 30.5 cM	Mm.22560 // full length
1417575_at		1			1	1.11	0.0655027	0.605162	4930586I02Rik	RIKEN cDNA 4930586I02 gene	Chr:12 E	Mm.29125 // full length
1428196_a_at		1			1	1.11	0.0457245	0.535424	1200015F23Rik	RIKEN cDNA 1200015F23 gene	Chr:2 E5	Mm.9653 // full length
1444199_at		1			1	1.11	0.143211	0.5	2310011G17Rik	RIKEN cDNA 2310011G17 gene	---	Mm.206505 // full length
1424854_at				1	1	1.11	0.0378146	0.0378146	Hist1h4i	histone 1, H4i	---	Mm.14775 // ---
1453421_at	1				1	1.1	0.570569	0.394839	AW550801	expressed sequence AW550801	Chr:11 B5	Mm.276565 // est
1415987_at	1				1	1.1	0.535424	0.297013	Hdlbp	high density lipoprotein (HDL) binding protein	Chr:1 55.3 cM	Mm.2878 // full length
1423818_a_at	1				1	1.1	0.535424	0.328323	Arl6ip1	ADP-ribosylation factor-like 6 interacting protein 1	Chr:7 F1	Mm.29865 // full length
1430648_at	1				1	1.1	0.535424	-0.00168756	2810451E09Rik	RIKEN cDNA 2810451E09 gene	Chr:9	Mm.125693 // ---
1424252_at		1			1	1.1	0.464577	0.733153	Hnrpdl	heterogeneous nuclear ribonucleoprotein D-like	Chr:5 54.0 cM	Mm.151962 // full length
1434466_at		1			1	1.1	0.143211	0.671679	3322401A10Rik	RIKEN cDNA 3322401A10 gene	Chr:10 C1	Mm.125521 // full length
1449099_at		1			1	1.1	0.328323	0.605162	Lrba	LPS-responsive beige-like anchor	---	Mm.41807 // ---
1448948_at		1			1	1.1	-0.0310587	-0.535424	Rga	recombination activating gene 1 gene activation	Chr:3 F1	Mm.125521 // full length
1435444_at	1				1	1.09	0.813028	0.00823338	9130025P16Rik	RIKEN cDNA 9130025P16 gene	Chr:1 H3	Mm.220327 // full length
1434834_at	1				1	1.09	0.671679	0.0776118	2310063P06Rik	RIKEN cDNA 2310063P06 gene	Chr:11 D	Mm.22056 // full length
1428902_at	1				1	1.09	0.638946	0.0165062	1110020P09Rik	RIKEN cDNA 1110020P09 gene	Chr:10 C1	Mm.6424 // full length
1415708_at	1				1	1.09	0.5	0.0165062	AI316828	expressed sequence AI316828	Chr:11	Mm.29385 // full length
1435730_at		1			1	1.09	0.00643719	0.876127	---	Mus musculus transcribed sequences	---	Mm.20863 // full length
1434009_at		1			1	1.09	0.238642	0.671679	6430596G11Rik	RIKEN cDNA 6430596G11 gene	Chr:7 A1	Mm.268302 // full length
1418311_at		1			1	1.09	0.0131838	0.638946	Fn3k	fructosamine 3 kinase	Chr:11 E2	Mm.247287 // full length
1451978_at				1	1	1.09	0.00385092	0.143211	Loxl	lysyl oxidase-like	Chr:9 33.0 cM	Mm.21049 // full length
1442302_at				1	1	1.09	-0.00168756	-0.0776118	---	Mus musculus transcribed sequences	---	Mm.190233 // est
1448682_at	1				1	1.08	0.856998	0.143211	Dnclc1	dynein, cytoplasmic, light chain 1	Chr:5 F	Mm.7241 // full length
1415929_at	1				1	1.08	0.813028	0.0655027	Map1lc3	microtubule-associated protein 1 light chain 3	Chr:8 E1	Mm.208445 // full length
1419719_at	1				1	1.08	0.788202	0.394839	Gabrb1	gamma-aminobutyric acid (GABA-A) receptor, subunit beta 1	Chr:5 40.0 cM	Mm.353 // full length
1440817_x_at	1				1	1.08	0.671679	0.143211	G630024C07Rik	RIKEN cDNA G630024C07 gene	Chr:7 F3	Mm.34990 // ---
1422480_at	1				1	1.08	0.605162	0.394839	Snx3	sorting nexin 3	Chr:10 25.5 cM	Mm.34617 // ---
1424147_at	1				1	1.08	0.605162	0.267022	Ahsa1	AHA1, activator of heat shock 90kDa protein ATPase homolog 1 (yeast)	Chr:12 D2	Mm.26865 // full length
1415764_at	1				1	1.08	0.535424	0.143211	5730454B08Rik	RIKEN cDNA 5730454B08 gene	Chr:1 E4	Mm.4512 // full length
1417524_at	1				1	1.08	0.535424	0.0165062	Cnil	cornichon-like (Drosophila)	Chr:14 18.0 cM	Mm.27785 // full length
1454672_at	1				1	1.08	0.535424	0.143211	AI847934	expressed sequence AI847934	Chr:14	Mm.25720 // full length
1455108_at	1				1	1.08	0.535424	0.361056	Eif4el3	eukaryotic translation initiation factor 4E like 3	Chr:1 22.2	Mm.12177 // full length
1416288_at		1			1	1.08	0.394839	0.733153	Dnaja1	DnaJ (Hsp40) homolog, subfamily A, member 1	Chr:5 21.0 cM	Mm.13799 // full length
1423927_at		1			1	1.08	-0.124079	-0.761547	Slc35b1	solute carrier family 35, member B1	Chr:17 B3	Mm.4381 // full length
1444180_at				1	1	1.08	0.00823338	0.297013	---	Mus musculus 12 days embryo spinal ganglion cDNA, RIKEN full-length enriched library, clone:D130055E11 product:unknown EST, full insert sequence	---	Mm.168814 // ---
1435669_at	1				1	1.07	0.671679	0.143211	---	Mus musculus mRNA similar to zinc finger protein (cDNA clone MGC:51479 IMAGE:4012958), complete cds	---	Mm.41628 // est
1456487_at	1				1	1.07	0.671679	0.361056	Adcy1	adenylate cyclase 1	Chr:11 A2	Mm.41928 // full length
1448880_at	1				1	1.07	0.5	0.0776118	Ube2l3	ubiquitin-conjugating enzyme E2L 3	Chr:16 10.2 cM	Mm.127681 // full length
1419285_s_at		1			1	1.07	0.328323	0.638946	Cyhr1	cysteine and histidine rich 1	Chr:15 D3	Mm.182227 // full length
1434086_at		1			1	1.07	-0.0457245	-0.638946	AI790205	expressed sequence AI790205	Chr:2 B	Mm.831 // full length
1446586_at				1	1	1.07	0.0655027	0.211998	---	Mus musculus 15 days embryo male testis cDNA, RIKEN full-length enriched library, clone:8030463A06 product:hypothetical protein, full insert sequence	---	Mm.116289 // ---
1436757_a_at	1				1	1.06	0.671679	-0.00168756	Cox6b	cytochrome c oxidase, subunit VIb	Chr:7 10.0 cM	Mm.684 // full length
1434755_at		1			1	1.06	0.464577	0.856998	E130012P22Rik	RIKEN cDNA E130012P22 gene	Chr:9 C	Mm.289661 // ---
1458370_at		1			1	1.06	0.238642	0.761547	6330415A20Rik	RIKEN cDNA 6330415A20 gene	---	Mm.65655 // full length
1417130_s_at		1			1	1.06	-0.0549129	-0.605162	Angptl4	angiopoietin-like 4	Chr:17 B1	Mm.21105 // full length
1439410_x_at	1				1	1.05	0.535424	-0.00168756	3010027G13Rik	RIKEN cDNA 3010027G13 gene	Chr:11 E1	Mm.27093 // ---
1423274_at	1				1	1.05	0.5	0.0253339	Ddx26	DEAD/H (Asp-Glu-Ala-Asp/His) box polypeptide 26	Chr:3 F2.2	Mm.28646 // full length
1451027_at		1			1	1.05	0.394839	0.638946	Baiap2	brain-specific angiogenesis inhibitor 1-associated protein 2	Chr:11 E2	Mm.1268 // full length
1426195_a_at	1				1	1.04	0.969058	0.0913493	Cst3	cystatin C	Chr:2 84.0 cM	Mm.22062 // full length
1438370_x_at	1				1	1.04	0.671679	0.0253339	Stk11	serine/threonine kinase 11	Chr:10 C1	Mm.253424 // full length
1419737_a_at	1				1	1.04	0.605162	0.124079	Ldh1	lactate dehydrogenase 1, A chain	Chr:7 23.5 cM	Mm.268014 // full length
1421960_at	1				1	1.03	0.535424	-0.00168756	2810429O05Rik	RIKEN cDNA 2810429O05 gene	Chr:12 1.0 cM	Mm.28220 // full length
1451347_at		1			1	1.03	0.143211	0.638946	Doc2a	double C2, alpha	Chr:7 F4	Mm.138911 // ---
1455300_at	1				1	1.02	-0.761547	-0.429432	E130014J05Rik	RIKEN cDNA E130014J05 gene	Chr:3 G3	Mm.32787 // full length
1423231_at		1			1	1.02	0.0310587	0.570569	Nrgn	neurogranin	Chr:9 17.0 cM	Mm.20914 // full length
1426778_at	1				1	1.01	0.570569	0.0253339	Dag1	dystroglycan 1	Chr:9 60.0 cM	Mm.32741 // ---
1419063_at		1			1	1.01	0.0776118	0.638946	Ugt8	UDP-glucuronosyltransferase 8	Chr:3 E3-F1	Mm.193925 // full length
1455214_at		1			1	1	0.267022	0.945245	Mitf	microphthalmia-associated transcription factor	Chr:6 40.0 cM	Mm.8308 // ---
1449869_at				1	1	-1	0.0104557	0.00823338	Vpreb1	pre-B lymphocyte gene 1	Chr:16 9.8 cM	Mm.5008 // full length
1437916_at		1			1	-1.01	-0.0165062	-0.570569	---	Mus musculus transcribed sequence with weak similarity to protein pir:I58401 (M.musculus) I58401 protein-tyrosine kinase (EC 2.7.1.112) JAK3 - mouse	---	Mm.209903 // full length
1427058_at		1			1	-1.03	-0.0253339	-0.761547	Eif4a1	eukaryotic translation initiation factor 4A1	Chr:11 39.0 cM	Mm.24449 // full length
1434456_at		1			1	-1.03	-0.106812	-0.671679	MGC68340	Unknown (protein for MGC:68340)	Chr:5 A1-h	Mm.20245 // full length
1448536_at		1			1	-1.03	-0.00168756	-0.570569	Lsm3	LSM3 homolog, U6 small nuclear RNA associated (S. cerevisiae)	Chr:6 D1	Mm.153895 // ---
1426747_at		1			1	-1.03	-0.0913493	-0.5	Abcf3	ATP-binding cassette, sub-family F (GCN20), member 3	Chr:16 22.0 cM	Mm.12665 // full length
1426451_at	1				1	-1.04	-0.605162	-0.124079	C530005A01Rik	RIKEN cDNA C530005A01 gene	Chr:2 F1	Mm.3464 // full length
1453583_at	1				1	-1.04	-0.5	-0.106812	8430405D05Rik	RIKEN cDNA 8430405D05 gene	Chr:11 B4	Mm.29857 // full length
1417740_at		1			1	-1.04	-0.0253339	-0.605162	Cdc37l	cell division cycle 37 homolog (S. cerevisiae)-like	Chr:19 C1	Mm.4914 // full length
1451104_a_at		1			1	-1.04	-0.0253339	-0.605162	Snrp70	U1 small nuclear ribonucleoprotein polypeptide A	Chr:7 23.0 cM	Mm.3142 // full length
1422635_at		1			1	-1.04	-0.0253339	-0.570569	Ache	acetylcholinesterase	Chr:5 77.0 cM	Mm.80984 // full length
1434661_at		1			1	-1.04	-0.00168756	-0.535424	Syngr1	synaptogyrin 1	Chr:15 E1	Mm.87525 // full length
1434727_at		1			1	-1.04	-0.0253339	-0.535424	2900042E01Rik	RIKEN cDNA 2900042E01 gene	Chr:9 A4	Mm.6680 // full length
1451596_a_at				1	1	-1.04	-0.00168756	-0.187179	Sphk1	sphingosine kinase 1	Chr:11 E2	Mm.20944 // full length
1455821_x_at		1			1	-1.05	-0.143211	-0.813028	C1qbp	complement component 1, q subcomponent binding protein	Chr:11 37.0 cM	Mm.218425 // est
1417733_at		1			1	-1.05	-0.0253339	-0.788202	2610509H23Rik	RIKEN cDNA 2610509H23 gene	Chr:10 A4	Mm.200922 // ---
1433932_x_at		1			1	-1.05	-0.0253339	-0.788202	C030046I01Rik	RIKEN cDNA C030046I01 gene	Chr:10 C1	Mm.33956 // full length
1428382_at		1			1	-1.05	-0.0165062	-0.703144	5930405J04Rik	RIKEN cDNA 5930405J04 gene	Chr:10 D3	Mm.29925 // full length
1427020_at		1			1	-1.05	-0.361056	-0.671679	C130058N24Rik	RIKEN cDNA C130058N24 gene	Chr:14 D1	Mm.4933 // full length
1431177_a_at		1			1	-1.05	-0.00168756	-0.671679	Rpl10a	ribosomal protein L10A	Chr:17 A3.3	Mm.234200 // full length
1436025_at		1			1	-1.05	-0.0253339	-0.671679	C330012F17Rik	RIKEN cDNA C330012F17 gene	Chr:11 A3.3	Mm.41600 // ---
1416251_at		1			1	-1.05	-0.0457245	-0.638946	Mcm6	minichromosome maintenance deficient 6 (MIS5 homolog, S. pombe) (S. cerevisiae)	Chr:1 E3	Mm.76746 // full length
1428068_at		1			1	-1.05	-0.00168756	-0.570569	1110030L07Rik	RIKEN cDNA 1110030L07 gene	Chr:15 E2	Mm.125743 // est
1433487_at		1			1	-1.05	-0.00168756	-0.570569	Clcn3	chloride channel 3	Chr:8 32.2 cM	Mm.36529 // ---
1417429_at		1			1	-1.05	-0.164242	-0.535424	Fmo1	flavin containing monooxygenase 1	Chr:1 H2.1	Mm.5903 // full length
1426437_s_at		1			1	-1.05	-0.124079	-0.535424	Hdac3	histone deacetylase 3	Chr:18 17.0 cM	Mm.151791 // full length
1433519_at		1			1	-1.05	-0.267022	-0.535424	2700010L10Rik	RIKEN cDNA 2700010L10 gene	Chr:1 E4	Mm.260878 // full length
1448225_at		1			1	-1.05	-0.0131838	-0.535424	Gpaa1	GPI anchor attachment protein 1	Chr:15 E	Mm.87452 // ---
1415967_at		1			1	-1.05	-0.143211	-0.5	Ndufv1	NADH dehydrogenase (ubiquinone) flavoprotein 1	Chr:16 38.8 cM	Mm.34871 // full length
1423760_at				1	1	-1.05	-0.00385092	-0.0655027	Cd44	CD44 antigen	Chr:2 56.0 cM	Mm.24138 // full length
1455228_at		1			1	-1.06	0.0253339	-0.638946	C130020C13Rik	RIKEN cDNA C130020C13 gene	---	Mm.41396 // full length
1426572_at		1			1	-1.06	-0.0205209	-0.570569	Me2	malic enzyme 2, NAD(+)-dependent, mitochondrial	Chr:18 E2	Mm.41033 // ---
1434453_at		1			1	-1.06	-0.0776118	-0.535424	MGC62420	hypothetical protein MGC62420	Chr:13	Mm.27561 // full length
1418268_at		1			1	-1.06	-0.00499685	-0.5	Htr3a	5-hydroxytryptamine (serotonin) receptor 3A	Chr:9 A5.3	Mm.39533 // full length
1436358_at	1				1	-1.07	-0.671679	-0.238642	Atpaf1	ATP synthase mitochondrial F1 complex assembly factor 1	Chr:4 D1	Mm.197534 // full length
1448869_a_at	1				1	-1.07	-0.535424	-0.464577	Mrps16	mitochondrial ribosomal protein S16	---	Mm.104540 // full length
1442166_at		1			1	-1.07	-0.187179	-0.97477	Cpne5	copine V	Chr:17 A3.3	Mm.37338 // full length
1449110_at		1			1	-1.07	-0.267022	-0.934667	Arhb	ras homolog gene family, member AB	Chr:12 A1.1	Mm.15711 // full length
1437449_at		1			1	-1.07	-0.0913493	-0.893388	B430319G23	hypothetical protein B430319G23	Chr:11 D	Mm.21697 // full length
1420610_at		1			1	-1.07	-0.106812	-0.856998	Prkacb	protein kinase, cAMP dependent, catalytic, beta	Chr:3 H3	Mm.31204 // ---
1455549_at		1			1	-1.07	-0.394839	-0.835968	A930010O20	hypothetical protein A930010O20	Chr:2 C3	Mm.11204 // full length
1451895_a_at		1			1	-1.07	-0.0310587	-0.788202	---	---	---	Mm.26524 // ---
1456825_at		1			1	-1.07	-0.187179	-0.733153	---	Mus musculus 13 days embryo lung cDNA, RIKEN full-length enriched library, clone:D430008B02 product:unknown EST, full insert sequence	---	Mm.40329 // full length
1424434_at		1			1	-1.07	-0.106812	-0.671679	BC024814	cDNA sequence BC024814	Chr:16 A1	Mm.29963 // full length
1452434_s_at		1			1	-1.07	-0.0253339	-0.671679	Dgcr6	DiGeorge syndrome critical region gene 6	Chr:16 10.71 cM	Mm.4524 // full length
1451064_a_at		1			1	-1.07	-0.0253339	-0.638946	Psat1	phosphoserine aminotransferase 1	Chr:19 32.5 cM	Mm.55075 // full length
1452545_a_at		1			1	-1.07	-0.00168756	-0.638946	Itgb1	integrin beta 1 (fibronectin receptor beta)	Chr:8 E2	Mm.28752 // full length
1416013_at		1			1	-1.07	-0.00168756	-0.605162	Pld3	phospholipase D3	Chr:7 A3	Mm.264096 // ---
1434160_at		1			1	-1.07	-0.0253339	-0.605162	A730014M16Rik	RIKEN cDNA A730014M16 gene	Chr:7 D2	Mm.46969 // full length
1427478_at		1			1	-1.07	-0.0253339	-0.570569	Usp12	ubiquitin specific protease 12	Chr:5 G3	Mm.28803 // full length
1419257_at		1			1	-1.07	-0.464577	-0.570569	Tcea1	transcription elongation factor A (SII) 1	Chr:1 A2	Mm.116284 // full length
1448488_at		1			1	-1.07	-0.0104557	-0.535424	Mrps5	mitochondrial ribosomal protein S5	Chr:2 F1	Mm.111845 // full length
1434303_at		1			1	-1.07	-0.0776118	-0.535424	9430025M21Rik	RIKEN cDNA 9430025M21 gene	---	Mm.260790 // full length
1448857_a_at		1			1	-1.07	-0.0131838	-0.5	Zdhhc12	zinc finger, DHHC domain containing 12	Chr:2 B	Mm.220946 // full length
1444508_s_at				1	1	-1.07	-0.0131838	-0.143211	BC004091	cDNA sequence BC004091	Chr:2 A3	Mm.33761 // full length
1435152_at	1				1	-1.08	-0.671679	-0.143211	Leng8-pending	leukocyte receptor cluster (LRC) member 8	Chr:7 A1	Mm.20948 // full length
1422594_at	1				1	-1.08	-0.638946	-0.429432	5730470L24Rik	RIKEN cDNA 5730470L24 gene	Chr:3 F2.2	Mm.2137 // full length
1436221_at		1			1	-1.08	-0.0913493	-0.934667	3110063L10Rik	RIKEN cDNA 3110063L10 gene	Chr:1	Mm.4871 // full length
1428662_a_at		1			1	-1.08	-0.00168756	-0.908843	2300002F06Rik	RIKEN cDNA 2300002F06 gene	---	Mm.5112 // full length
1449048_s_at		1			1	-1.08	-0.0165062	-0.893388	Rab4a	RAB4A, member RAS oncogene family	Chr:8 67.5 cM	Mm.3906 // full length
1452969_at		1			1	-1.08	-0.00499685	-0.893388	2810442I22Rik	RIKEN cDNA 2810442I22 gene	Chr:10 C3	Mm.21848 // full length
1427005_at		1			1	-1.08	-0.00168756	-0.876127	Snk	serum-inducible kinase	Chr:13 D2.2	Mm.28834 // full length
1434626_at		1			1	-1.08	-0.0549129	-0.813028	---	Mus musculus adult male testis cDNA, RIKEN full-length enriched library, clone:4930430B22 product:hypothetical Pseudouridine synthase containing protein, full insert sequence	---	Mm.22891 // ---
1416562_at		1			1	-1.08	-0.0205209	-0.788202	Gad1	glutamic acid decarboxylase 1	Chr:2 43.0 cM	Mm.227616 // full length
1439548_at		1			1	-1.08	-0.0165062	-0.788202	Rap2b	RAP2B, member of RAS oncogene family	Chr:3 E1	Mm.80699 // ---
1430978_at		1			1	-1.08	-0.0549129	-0.703144	Rps25	ribosomal protein S25	Chr:9 A5.2	Mm.268885 // full length
1416794_at		1			1	-1.08	-0.00168756	-0.671679	Arl6ip2	ADP-ribosylation factor-like 6 interacting protein 2	Chr:17 E3	Mm.274634 // full length
1421059_a_at		1			1	-1.08	-0.0205209	-0.671679	Alg2	asparagine-linked glycosylation 2 homolog (yeast, alpha-1,3-mannosyltransferase)	Chr:4 B1	Mm.29283 // full length
1435630_s_at		1			1	-1.08	-0.0913493	-0.671679	Acat2	acetyl-Coenzyme A acetyltransferase 2	Chr:17 7.55 cM	Mm.29963 // full length
1431285_at		1			1	-1.08	-0.0165062	-0.671679	Mgrn1	mahogunin, ring finger 1	Chr:16 2.0 cM	Mm.44513 // full length
1435579_at		1			1	-1.08	-0.0131838	-0.671679	---	Mus musculus transcribed sequences	---	Mm.258404 // full length
1459807_x_at		1			1	-1.08	-0.0205209	-0.671679	---	Mus musculus transcribed sequences	---	Mm.38200 // ---
1418021_at		1			1	-1.08	-0.0378146	-0.638946	C4	complement component 4 (within H-2S)	Chr:17 18.8 cM	Mm.178175 // ---
1420651_at		1			1	-1.08	-0.361056	-0.638946	Ate1	arginine-tRNA-protein transferase 1	Chr:7 F3	Mm.182757 // est
1423757_x_at		1			1	-1.08	-0.00168756	-0.638946	Igfbp4	insulin-like growth factor binding protein 4	Chr:11 D	Mm.196189 // full length
1429022_at		1			1	-1.08	-0.0253339	-0.638946	2900024I10Rik	RIKEN cDNA 2900024I10 gene	Chr:6	Mm.25694 // ---
1444345_at		1			1	-1.08	-0.328323	-0.638946	---	Mus musculus transcribed sequences	---	Mm.29493 // full length
1419164_at		1			1	-1.08	-0.106812	-0.605162	Zfp260	zinc finger protein 260	Chr:7 A3	Mm.79466 // ---
1424072_at		1			1	-1.08	-0.124079	-0.605162	2010107G23Rik	RIKEN cDNA 2010107G23 gene	Chr:10 B4	Mm.7233 // full length
1437405_a_at		1			1	-1.08	-0.394839	-0.605162	Igfbp4	insulin-like growth factor binding protein 4	Chr:11 D	Mm.218669 // full length
1428971_at		1			1	-1.08	-0.394839	-0.570569	5730405I09Rik	RIKEN cDNA 5730405I09 gene	Chr:18 A1	Mm.218657 // full length
1434290_at		1			1	-1.08	-0.0104557	-0.570569	E330008O22Rik	RIKEN cDNA E330008O22 gene	Chr:2 B	Mm.28825 // full length
1426094_at		1			1	-1.08	-0.0131838	-0.535424	Rhbdl	rhomboid, veinlet-like 1 (Drosophila)	Chr:17 A3.3	Mm.17958 // full length
1437185_s_at		1			1	-1.08	-0.0165062	-0.535424	Tmsb10	thymosin, beta 10	Chr:2 18.0 cM	Mm.233031 // full length
1451836_at		1			1	-1.08	-0.00168756	-0.535424	A630041N19	hypothetical protein A630041N19	Chr:5	Mm.204959 // est
1439153_at		1			1	-1.08	-0.211998	-0.535424	BC025007	cDNA sequence BC025007	Chr:13 A5	Mm.24245 // full length
1448541_at		1			1	-1.08	-0.143211	-0.5	Kns2	kinesin 2	Chr:12 57.0 cM	Mm.34816 // full length
1434713_at		1			1	-1.08	-0.0549129	-0.5	AI452372	expressed sequence AI452372	Chr:15 E1	Mm.4669 // full length
1433903_at				1	1	-1.08	-0.00823338	-0.143211	AU021838	expressed sequence AU021838	Chr:12 C1	Mm.268180 // ---
1448568_a_at		1			1	-1.09	-0.143211	-0.856998	Slc20a1	solute carrier family 20, member 1	Chr:2 73.0 cM	Mm.16620 // full length
1421606_a_at		1			1	-1.09	-0.328323	-0.835968	Sult4a1	sulfotransferase family 4A, member 1	Chr:15 E2	Mm.121361 // ---
1421053_at		1			1	-1.09	-0.0776118	-0.813028	Kif1a	kinesin family member 1A	Chr:1 D	Mm.21762 // full length
1434283_at		1			1	-1.09	-0.00643719	-0.813028	Desrt	developmentally and sexually retarded with transient immune abnormalities	Chr:10 B5.2	Mm.24506 // full length
1422793_at		1			1	-1.09	-0.143211	-0.761547	Pafah1b2	platelet-activating factor acetylhydrolase, isoform 1b, alpha2 subunit	Chr:9 A5.3	Mm.171334 // full length
1416536_at		1			1	-1.09	-0.0253339	-0.638946	9430059D04Rik	RIKEN cDNA 9430059D04 gene	Chr:10 C1	Mm.209227 // est
1416790_a_at		1			1	-1.09	-0.00385092	-0.638946	Tdg	thymine DNA glycosylase	Chr:10 43.0 cM	Mm.59170 // est
1419028_at		1			1	-1.09	-0.0205209	-0.638946	Ppp1r1c	protein phosphatase 1, regulatory (inhibitor) subunit 1C	Chr:9 59.0 cM	Mm.126694 // ---
1424070_at		1			1	-1.09	-0.00168756	-0.638946	Napg	N-ethylmaleimide sensitive fusion protein attachment protein gamma	Chr:18 D3	Mm.78875 // full length
1455636_at		1			1	-1.09	-0.106812	-0.638946	Lsamp	limbic system-associated membrane protein	Chr:16 A1	Mm.29525 // full length
1427144_at		1			1	-1.09	-0.106812	-0.570569	2810036L13Rik	RIKEN cDNA 2810036L13 gene	Chr:17 E3	Mm.131009 // est
1452065_at		1			1	-1.09	-0.0104557	-0.535424	BC027127	cDNA sequence BC027127	Chr:11 A2	Mm.94135 // full length
1426225_at		1			1	-1.09	-0.00168756	-0.5	Rbp4	retinol binding protein 4, plasma	Chr:19 38.0 cM	Mm.22960 // full length
1436057_at		1			1	-1.09	-0.0549129	-0.5	Gtl2	GTL2, imprinted maternally expressed untranslated mRNA	Chr:12 54.0 cM	Mm.28483 // full length
1455905_at		1			1	-1.09	-0.429432	-0.5	2610507B11Rik	RIKEN cDNA 2610507B11 gene	Chr:11 B5	Mm.70062 // ---
1428412_at		1			1	-1.09	-0.00499685	-0.5	1810073M23Rik	RIKEN cDNA 1810073M23 gene	Chr:19 C3	Mm.160095 // ---
1435566_s_at		1			1	-1.09	-0.00823338	-0.5	Araf	raf-related oncogene	Chr:X 6.2 cM	Mm.272720 // est
1436077_a_at	1				1	-1.1	-0.671679	-0.394839	3322402E17Rik	RIKEN cDNA 3322402E17 gene	Chr:8 B3.3	Mm.153963 // full length
1455047_at	1				1	-1.1	-0.605162	-0.267022	Fbxo3	F-box only protein 3	Chr:2 E2	Mm.193395 // full length
1437071_at	1				1	-1.1	-0.535424	-0.187179	Atp5j	ATP synthase, H+ transporting, mitochondrial F0 complex, subunit F	Chr:9 4.0 cM	Mm.27887 // full length
1439087_a_at		1			1	-1.1	-0.106812	-0.908843	1500004A08Rik	RIKEN cDNA 1500004A08 gene	Chr:11 A1	Mm.2115 // full length
1423051_at		1			1	-1.1	-0.106812	-0.813028	Hnrpu	heterogeneous nuclear ribonucleoprotein U	Chr:1 H4	Mm.170515 // full length
1425846_a_at		1			1	-1.1	-0.394839	-0.813028	Caln1	calneuron 1	Chr:5 G2	Mm.215394 // full length
1429023_at		1			1	-1.1	-0.143211	-0.813028	2900042E01Rik	RIKEN cDNA 2900042E01 gene	Chr:9 A4	Mm.196634 // full length
1447821_at		1			1	-1.1	-0.0253339	-0.788202	---	Mus musculus transcribed sequences	---	Mm.196728 // full length
1423997_at		1			1	-1.1	-0.00823338	-0.761547	D3Jfr1	DNA segment, Chr 3, MJeffers 1	Chr:3 48.5 cM	Mm.20242 // full length
1426905_a_at		1			1	-1.1	-0.211998	-0.761547	1200006L06Rik	RIKEN cDNA 1200006L06 gene	Chr:2 C3	Mm.140760 // full length
1425176_at		1			1	-1.1	-0.00168756	-0.671679	C1ql-pending	C1q-like	Chr:2 A1	Mm.227930 // est
1426904_s_at		1			1	-1.1	-0.0776118	-0.671679	1200006L06Rik	RIKEN cDNA 1200006L06 gene	Chr:2 C3	Mm.117828 // est
1428109_at		1			1	-1.1	-0.0253339	-0.671679	Vps11	vacuolar protein sorting 11 (yeast)	Chr:9 A5.2	Mm.183016 // full length
1429958_x_at		1			1	-1.1	-0.328323	-0.671679	9030612I22Rik	RIKEN cDNA 9030612I22 gene	Chr:17 A3.3	Mm.4712 // full length
1452024_a_at		1			1	-1.1	-0.0253339	-0.638946	Ldb1	LIM domain binding 1	Chr:19 46.0 cM	Mm.173718 // full length
1452257_at		1			1	-1.1	-0.106812	-0.638946	Bdh	3-hydroxybutyrate dehydrogenase (heart, mitochondrial)	Chr:16 A1	Mm.24670 // full length
1441629_at		1			1	-1.1	-0.0131838	-0.638946	---	Mus musculus transcribed sequences	---	Mm.193274 // full length
1460434_at		1			1	-1.1	-0.00643719	-0.605162	4833415N24Rik	RIKEN cDNA 4833415N24 gene	Chr:X A7.2	Mm.86692 // full length
1449420_at		1			1	-1.1	-0.0253339	-0.570569	Pde1b	phosphodiesterase 1B, Ca2+-calmodulin dependent	Chr:15 F3	Mm.27582 // full length
1450875_at		1			1	-1.1	-0.0253339	-0.570569	Gpr37	G protein-coupled receptor 37	Chr:6 7.2 cM	Mm.1457 // full length
1435388_at		1			1	-1.1	-0.00168756	-0.570569	4930447P04Rik	RIKEN cDNA 4930447P04 gene	Chr:2 A3	Mm.40907 // full length
1443847_x_at		1			1	-1.1	-0.00643719	-0.570569	---	Mus musculus transcribed sequences	---	Mm.44100 // full length
1420123_at		1			1	-1.1	-0.238642	-0.535424	9130410M22Rik	RIKEN cDNA 9130410M22 gene	Chr:9 F2	Mm.30049 // full length
1428851_at		1			1	-1.1	-0.429432	-0.535424	1300014I06Rik	RIKEN cDNA 1300014I06 gene	Chr:13 A3.3	Mm.259213 // full length
1439380_x_at		1			1	-1.1	-0.238642	-0.5	Gtl2	GTL2, imprinted maternally expressed untranslated mRNA	Chr:12 54.0 cM	Mm.246440 // full length
1454823_at	1				1	-1.11	-0.761547	-0.429432	3110035P10Rik	RIKEN cDNA 3110035P10 gene	Chr:13 A1	Mm.42710 // full length
1418057_at	1				1	-1.11	-0.638946	-0.394839	Tiam1	T-cell lymphoma invasion and metastasis 1	Chr:16 61.8 cM	Mm.34356 // ---
1430541_at	1				1	-1.11	-0.535424	-0.0165062	Fbxo6a	F-box only protein 6a	Chr:4 E2	Mm.86813 // full length
1428910_at		1			1	-1.11	-0.361056	-0.983573	2310022B05Rik	RIKEN cDNA 2310022B05 gene	Chr:8 E2	Mm.61526 // full length
1429981_a_at		1			1	-1.11	-0.0253339	-0.945245	4933426K21Rik	RIKEN cDNA 4933426K21 gene	Chr:6 F2	Mm.29330 // full length
1417411_at		1			1	-1.11	-0.0549129	-0.934667	Nap1l5-pending	nucleosome assembly protein 1-like 5	Chr:6 B3	Mm.2596 // full length
1437829_s_at		1			1	-1.11	-0.0205209	-0.92257	Eef2k	eukaryotic elongation factor-2 kinase	Chr:7 F2	Mm.260293 // ---
1436665_a_at		1			1	-1.11	-0.0655027	-0.893388	Ltbp4	latent transforming growth factor beta binding protein 4	Chr:7 A3	Mm.33780 // full length
1417988_at		1			1	-1.11	-0.361056	-0.856998	Resp18	regulated endocrine-specific protein 18	Chr:1 C4	Mm.253798 // full length
1450846_at		1			1	-1.11	-0.0655027	-0.813028	Bzw1	basic leucine zipper and W2 domains 1	Chr:1 C1.3	Mm.152165 // est
1455714_at		1			1	-1.11	-0.124079	-0.703144	MGC67359	Unknown (protein for MGC:67359)	Chr:2 H1	Mm.2154 // full length
1423900_at		1			1	-1.11	-0.0776118	-0.605162	Gtl6	gene trap locus 6	Chr:9	Mm.34363 // full length
1455766_at		1			1	-1.11	-0.143211	-0.605162	Gabra1	gamma-aminobutyric acid (GABA-A) receptor, subunit alpha 1	Chr:11 19.0 cM	Mm.29909 // ---
1417133_at		1			1	-1.11	-0.143211	-0.570569	Pmp22	peripheral myelin protein	Chr:11 34.45 cM	Mm.20465 // full length
1425006_a_at		1			1	-1.11	-0.143211	-0.570569	Vrk1	vaccinia related kinase 1	Chr:12 E	Mm.216325 // full length
1428852_at		1			1	-1.11	-0.124079	-0.570569	Dock3	dedicator of cyto-kinesis 3	Chr:9 F1	Mm.24670 // full length
1436919_at		1			1	-1.11	-0.297013	-0.570569	Tp53i11	tumor protein p53 inducible protein 11	Chr:2 E1	Mm.20521 // full length
1446147_at		1			1	-1.11	-0.394839	-0.535424	C79248	expressed sequence C79248	Chr:2	Mm.275130 // ---
1416457_at		1			1	-1.11	-0.00385092	-0.535424	Ddah2	dimethylarginine dimethylaminohydrolase 2	Chr:17 B1	Mm.35039 // full length
1448341_a_at		1			1	-1.11	-0.00168756	-0.535424	Stxbp2	syntaxin binding protein 2	Chr:8 2.0 cM	Mm.131285 // ---
1450839_at		1			1	-1.11	-0.267022	-0.535424	D0H4S114	DNA segment, human D4S114	Chr:18 B1	Mm.67216 // full length
1439725_at		1			1	-1.11	-0.0776118	-0.535424	---	Mus musculus transcribed sequences	---	Mm.4831 // full length
1440248_at		1			1	-1.11	-0.164242	-0.535424	D130060C09Rik	RIKEN cDNA D130060C09 gene	Chr:2 E5	Mm.20317 // full length
1456116_at		1			1	-1.11	-0.106812	-0.535424	Catnd2	catenin delta 2	Chr:15 B2	Mm.229965 // full length
1418107_at		1			1	-1.11	-0.00168756	-0.5	Tcea2	transcription elongation factor A (SII), 2	Chr:2 103.0 cM	Mm.4452 // full length
1418768_at		1			1	-1.11	-0.0131838	-0.5	Opa1	optic atrophy 1 homolog (human)	Chr:16 A1	Mm.41446 // full length
1423971_at		1			1	-1.11	-0.143211	-0.5	2410044K02Rik	RIKEN cDNA 2410044K02 gene	Chr:13 B1	Mm.22538 // full length
1450756_s_at		1			1	-1.11	-0.00499685	-0.5	Cul3	cullin 3	Chr:1 C5	Mm.118933 // ---
1448397_at				1	1	-1.11	-0.00643719	-0.297013	Gjb6	gap junction membrane channel protein beta 6	Chr:14 22.5 cM	Mm.25652 // full length
1442039_at				1	1	-1.11	-0.124079	-0.238642	Tox	thymocyte selection-associated HMG box gene	Chr:4 A1	Mm.87051 // full length
1431696_at				1	1	-1.11	-0.211998	-0.164242	4632413K17Rik	RIKEN cDNA 4632413K17 gene	Chr:10 D3	Mm.13774 // full length
1429041_at				1	1	-1.11	-0.0104557	-0.361056	2610005L07Rik	RIKEN cDNA 2610005L07 gene	Chr:6 B2.3	Mm.213005 // ---
1415993_at	1				1	-1.12	-0.813028	-0.464577	Sqle	squalene epoxidase	Chr:15 D1	Mm.44641 // est
1448498_at		1			1	-1.12	-0.0165062	-0.908843	Rps6ka4	ribosomal protein S6 kinase, polypeptide 4	Chr:19 A	Mm.64201 // full length
1426963_at		1			1	-1.12	-0.464577	-0.856998	6720425G15Rik	RIKEN cDNA 6720425G15 gene	Chr:12 F1	Mm.24651 // ---
1425327_at		1			1	-1.12	-0.124079	-0.835968	BC008163	cDNA sequence BC008163	Chr:4 D2.3	--- // ---
1448259_at		1			1	-1.12	-0.0253339	-0.835968	Fstl	follistatin-like	Chr:16 27.3 cM	Mm.266790 // full length
1456632_at		1			1	-1.12	-0.0253339	-0.835968	D930021L15Rik	RIKEN cDNA D930021L15 gene	---	Mm.260747 // full length
1420506_a_at		1			1	-1.12	-0.124079	-0.813028	Stxbp1	syntaxin binding protein 1	Chr:2 B	Mm.229532 // full length
1454775_at		1			1	-1.12	-0.0131838	-0.813028	Hdac10	histone deacetylase 10	Chr:15 E3	Mm.6844 // ---
1440962_at		1			1	-1.12	-0.0205209	-0.788202	Slc8a3	solute carrier family 8 (sodium/calcium exchanger), member 3	Chr:12 41.0 cM	Mm.27965 // full length
1438437_a_at		1			1	-1.12	-0.0457245	-0.761547	4933439C10Rik	RIKEN cDNA 4933439C10 gene	Chr:11 B1.3	Mm.26321 // full length
1420088_at		1			1	-1.12	-0.124079	-0.733153	Nfkbia	nuclear factor of kappa light chain gene enhancer in B-cells inhibitor, alpha	Chr:12 C1-C3	Mm.4235 // full length
1433936_at		1			1	-1.12	-0.143211	-0.733153	0610010E21Rik	RIKEN cDNA 0610010E21 gene	Chr:7 A3	Mm.250414 // full length
1423041_a_at		1			1	-1.12	-0.328323	-0.703144	Bzw1	basic leucine zipper and W2 domains 1	Chr:1 C1.3	Mm.21762 // full length
1424633_at		1			1	-1.12	-0.143211	-0.671679	Camk1g	calcium/calmodulin-dependent protein kinase I gamma	Chr:1 H6	Mm.46719 // full length
1450184_s_at		1			1	-1.12	-0.211998	-0.671679	Tef	thyrotroph embryonic factor	Chr:15 46.7 cM	Mm.28076 // full length
1450520_at		1			1	-1.12	-0.0655027	-0.671679	Cacng3	calcium channel, voltage-dependent, gamma subunit 3	---	Mm.33832 // full length
1442121_at		1			1	-1.12	-0.143211	-0.671679	Ppp1r1c	protein phosphatase 1, regulatory (inhibitor) subunit 1C	Chr:9 59.0 cM	Mm.45140 // ---
1447951_at		1			1	-1.12	-0.0205209	-0.638946	---	Mus musculus 9.5 days embryo parthenogenote cDNA, RIKEN full-length enriched library, clone:B130017C05 product:unknown EST, full insert sequence	---	Mm.24543 // full length
1424068_at		1			1	-1.12	-0.0549129	-0.605162	9130410M22Rik	RIKEN cDNA 9130410M22 gene	Chr:9 F2	Mm.167971 // full length
1448524_s_at		1			1	-1.12	-0.187179	-0.605162	Ssr4	signal sequence receptor, delta	Chr:X 29.5 cM	Mm.198803 // full length
1427797_s_at		1			1	-1.12	-0.0549129	-0.570569	---	---	---	Mm.156027 // ---
1435221_at		1			1	-1.12	-0.0205209	-0.570569	3110052D19Rik	RIKEN cDNA 3110052D19 gene	Chr:6 D3	Mm.94711 // est
1454767_at		1			1	-1.12	-0.0549129	-0.570569	D2Bwg1423e	DNA segment, Chr 2, Brigham & Women's Genetics 1423 expressed	Chr:2 20.0 cM	Mm.230301 // full length
1416378_at		1			1	-1.12	-0.124079	-0.535424	Pnkp	polynucleotide kinase 3'- phosphatase	Chr:7 B3	Mm.2875 // full length
1448274_at		1			1	-1.12	-0.328323	-0.535424	C1qbp	complement component 1, q subcomponent binding protein	Chr:11 37.0 cM	Mm.267511 // full length
1429390_at		1			1	-1.12	-0.464577	-0.535424	C130099A20Rik	RIKEN cDNA C130099A20 gene	Chr:9 E3.3	Mm.127875 // est
1459223_at		1			1	-1.12	-0.124079	-0.535424	B930095G15Rik	RIKEN cDNA B930095G15 gene	Chr:14 E5	Mm.27444 // full length
1422537_a_at		1			1	-1.12	-0.361056	-0.5	Idb2	inhibitor of DNA binding 2	Chr:12 7.0 cM	Mm.3532 // full length
1422573_at		1			1	-1.12	-0.0913493	-0.5	Ampd3	AMP deaminase 3	Chr:7 52.0 cM	Mm.200506 // full length
1436902_x_at		1			1	-1.12	-0.0165062	-0.5	Tmsb10	thymosin, beta 10	Chr:2 18.0 cM	Mm.82682 // ---
1435976_at		1			1	-1.12	-0.0165062	-0.5	Pex14	peroxisomal biogenesis factor 14	Chr:4 E2	Mm.208621 // ---
1451048_at				1	1	-1.12	-0.143211	-0.124079	Metap2	methionine aminopeptidase 2	Chr:10 C2	Mm.19170 // full length
1432916_at				1	1	-1.12	-0.00168756	-0.00499685	5730407I07Rik	RIKEN cDNA 5730407I07 gene	---	Mm.158393 // ---
1438957_x_at	1				1	-1.13	-0.856998	-0.124079	Cds2	CDP-diacylglycerol synthase (phosphatidate cytidylyltransferase) 2	Chr:2 73.0 cM	Mm.56097 // full length
1415741_at	1				1	-1.13	-0.638946	-0.394839	Tparl	TPA regulated locus	Chr:5 42.0 cM	Mm.275376 // full length
1427186_a_at	1				1	-1.13	-0.638946	-0.361056	Mef2a	myocyte enhancer factor 2A	Chr:7 33.0 cM	Mm.150314 // ---
1416211_a_at		1			1	-1.13	-0.0253339	-0.969058	Ptn	pleiotrophin	Chr:6 13.5 cM	Mm.28649 // full length
1424796_at		1			1	-1.13	-0.00499685	-0.945245	1700054N08Rik	RIKEN cDNA 1700054N08 gene	Chr:8 E2	Mm.247315 // full length
1425467_a_at		1			1	-1.13	-0.328323	-0.945245	Plp	proteolipid protein (myelin)	Chr:X 56.0 cM	Mm.2436 // full length
1440856_at		1			1	-1.13	-0.297013	-0.945245	Mapk8	mitogen activated protein kinase 8	Chr:14 A3	Mm.193925 // full length
1451457_at		1			1	-1.13	-0.429432	-0.856998	Sc5d	sterol-C5-desaturase (fungal ERG3, delta-5-desaturase) homolog (S. cerevisae)	Chr:9 A5.1	Mm.28930 // full length
1421471_at		1			1	-1.13	-0.0913493	-0.813028	Npy1r	neuropeptide Y receptor Y1	Chr:8 33.0 cM	Mm.12858 // full length
1451216_at		1			1	-1.13	-0.00168756	-0.813028	Noa36-pending	nucleolar autoantigen	Chr:8 C2	Mm.119462 // full length
1428964_at		1			1	-1.13	-0.0131838	-0.813028	Slc25a18	solute carrier family 25 (mitochondrial carrier), member 18	Chr:6 54.0 cM	Mm.170515 // full length
1435425_at		1			1	-1.13	-0.0310587	-0.813028	---	Mus musculus 3 days neonate thymus cDNA, RIKEN full-length enriched library, clone:A630020M02 product:unknown EST, full insert sequence	---	Mm.27469 // full length
1435744_at		1			1	-1.13	-0.211998	-0.733153	6720401G13Rik	RIKEN cDNA 6720401G13 gene	Chr:X A4	Mm.73682 // full length
1421297_a_at		1			1	-1.13	-0.187179	-0.703144	Cacna1c	calcium channel, voltage-dependent, L type, alpha 1C subunit	Chr:6 56.0 cM	Mm.267056 // full length
1448844_at		1			1	-1.13	-0.297013	-0.703144	1810044O22Rik	RIKEN cDNA 1810044O22 gene	Chr:8 D3	Mm.196520 // full length
1417529_at		1			1	-1.13	-0.143211	-0.671679	Rab33a	RAB33A, member of RAS oncogene family	Chr:X A4	Mm.27155 // full length
1424306_at		1			1	-1.13	-0.211998	-0.671679	Elovl4	elongation of very long chain fatty acids (FEN1/Elo2, SUR4/Elo3, yeast)-like 4	Chr:9 E3.1	Mm.111789 // full length
1448256_at		1			1	-1.13	-0.00168756	-0.671679	Gosr1	golgi SNAP receptor complex member 1	Chr:11 B5	Mm.9336 // full length
1450712_at		1			1	-1.13	-0.187179	-0.671679	Kcnj9	potassium inwardly-rectifying channel, subfamily J, member 9	Chr:1 94.2 cM	Mm.22795 // full length
1451762_a_at		1			1	-1.13	-0.00823338	-0.671679	Kif1b	kinesin family member 1B	Chr:4 70.9 cM	Mm.29902 // full length
1455893_at		1			1	-1.13	-0.328323	-0.605162	2610028F08Rik	RIKEN cDNA 2610028F08 gene	Chr:15 B3.1	Mm.2981 // full length
1455940_x_at		1			1	-1.13	-0.106812	-0.605162	Wdr6	WD repeat domain 6	Chr:9 F2	Mm.41572 // full length
1453787_at		1			1	-1.13	-0.143211	-0.605162	D2Bwg1356e	DNA segment, Chr 2, Brigham & Women's Genetics 1356 expressed	Chr:2 77.0 cM	--- // ---
1455163_at		1			1	-1.13	-0.297013	-0.605162	AA407526	expressed sequence AA407526	Chr:5 C3.1	Mm.29651 // full length
1424699_at		1			1	-1.13	-0.0131838	-0.570569	BC006583	cDNA sequence BC006583	Chr:6 A3.3	Mm.23639 // full length
1450440_at		1			1	-1.13	-0.297013	-0.570569	Gfra1	glial cell line derived neurotrophic factor family receptor alpha 1	Chr:19 D2-D3	Mm.29545 // full length
1435464_at		1			1	-1.13	-0.0655027	-0.570569	5430439C17Rik	RIKEN cDNA 5430439C17 gene	Chr:5 C3.1	Mm.183110 // full length
1415910_s_at		1			1	-1.13	-0.106812	-0.535424	2810413N20Rik	RIKEN cDNA 2810413N20 gene	Chr:8 C5	Mm.3532 // full length
1428559_at		1			1	-1.13	-0.0165062	-0.535424	6330410P18Rik	RIKEN cDNA 6330410P18 gene	Chr:1 E2.1	Mm.65363 // est
1436470_at		1			1	-1.13	-0.0165062	-0.535424	Rims2	regulating synaptic membrane exocytosis 2	Chr:15 16.0 cM	Mm.5026 // full length
1440483_at		1			1	-1.13	-0.0776118	-0.535424	---	Mus musculus transcribed sequences	---	Mm.31402 // full length
1418472_at		1			1	-1.13	-0.143211	-0.5	Aspa	aspartoacylase (aminoacylase) 2	Chr:11 B4	Mm.41531 // full length
1452248_at		1			1	-1.14	-0.0378146	-0.991816	BC023181	cDNA sequence BC023181	Chr:4 E2	Mm.37392 // full length
1453470_a_at		1			1	-1.14	-0.124079	-0.95442	Gna13	guanine nucleotide binding protein, alpha 13	Chr:11 68.0 cM	--- // ---
1444510_at		1			1	-1.14	-0.297013	-0.856998	---	---	---	Mm.26939 // full length
1425732_a_at		1			1	-1.14	-0.143211	-0.788202	Mxi1	Max interacting protein 1	Chr:19 49.5 cM	Mm.203965 // ---
1423689_a_at		1			1	-1.14	-0.164242	-0.761547	1810037C22Rik	RIKEN cDNA 1810037C22 gene	Chr:2 A3	Mm.265 // full length
1456748_a_at		1			1	-1.14	-0.211998	-0.761547	Nipsnap1	4-nitrophenylphosphatase domain and non-neuronal SNAP25-like protein homolog 1 (C. elegans)	Chr:4 23.1 cM	Mm.234823 // full length
1427123_s_at		1			1	-1.14	-0.328323	-0.733153	Copg2as2	coatomer protein complex, subunit gamma 2, antisense 2	Chr:6 A3.3	Mm.22795 // full length
1435781_at		1			1	-1.14	-0.267022	-0.733153	2310038O07Rik	RIKEN cDNA 2310038O07 gene	Chr:10 D2	Mm.83949 // full length
1423418_at		1			1	-1.14	-0.143211	-0.703144	Fdps	farnesyl diphosphate synthetase	Chr:3 42.6 cM	Mm.44135 // full length
1448914_a_at		1			1	-1.14	-0.00643719	-0.703144	Csf1	colony stimulating factor 1 (macrophage)	Chr:3 51.0 cM	Mm.20931 // full length
1450376_at		1			1	-1.14	-0.187179	-0.671679	Mxi1	Max interacting protein 1	Chr:19 49.5 cM	Mm.20469 // full length
1416908_s_at		1			1	-1.14	-0.394839	-0.570569	Tsn	translin	Chr:1 E2.3	Mm.88367 // full length
1425605_a_at		1			1	-1.14	-0.0165062	-0.570569	Lmbr1	limb region 1	Chr:5 15.8 cM	Mm.40020 // full length
1427559_a_at		1			1	-1.14	-0.00168756	-0.535424	Atf2	activating transcription factor 2	Chr:2 C3	Mm.151653 // full length
1448887_x_at		1			1	-1.14	-0.143211	-0.5	Fxc1	fractured callus expressed transcript 1	Chr:7 E3	Mm.3731 // full length
1459560_at				1	1	-1.14	-0.0205209	-0.0913493	---	Mus musculus transcribed sequence with strong similarity to protein ref:NP_079026.1 (H.sapiens) hypothetical protein FLJ11857 [Homo sapiens]	---	Mm.213316 // est
1435770_at	1				1	-1.15	-0.638946	-0.361056	D2Bwg1356e	DNA segment, Chr 2, Brigham & Women's Genetics 1356 expressed	Chr:2 77.0 cM	Mm.46150 // full length
1429385_at	1				1	-1.15	-0.605162	-0.328323	1700012F10Rik	RIKEN cDNA 1700012F10 gene	Chr:11 E1	Mm.27506 // full length
1418326_at		1			1	-1.15	-0.0549129	-0.92257	Slc7a5	solute carrier family 7 (cationic amino acid transporter, y+ system), member 5	Chr:8 65.0 cM	Mm.188832 // ---
1422662_at		1			1	-1.15	-0.143211	-0.908843	Lgals8	lectin, galactose binding, soluble 8	Chr:13 8.0 cM	Mm.4762 // full length
1426999_at		1			1	-1.15	-0.143211	-0.856998	1700016A15Rik	RIKEN cDNA 1700016A15 gene	Chr:12 A2	Mm.214758 // full length
1426980_s_at		1			1	-1.15	-0.394839	-0.733153	E130012A19Rik	RIKEN cDNA E130012A19 gene	Chr:11 D	Mm.24719 // full length
1423539_at		1			1	-1.15	-0.0655027	-0.703144	Pms2	postmeiotic segregation increased 2 (S. cerevisiae)	Chr:5 82.0 cM	Mm.78923 // full length
1420477_at		1			1	-1.15	-0.0913493	-0.671679	Nap1l1	nucleosome assembly protein 1-like 1	Chr:10 D1	Mm.24201 // full length
1428228_at		1			1	-1.15	-0.00385092	-0.638946	Pgm3	phosphoglucomutase 3	Chr:9 48.0 cM	Mm.11473 // full length
1426100_a_at		1			1	-1.15	-0.0655027	-0.535424	Tk2	thymidine kinase 2, mitochondrial	Chr:8 D3	Mm.4919 // full length
1438650_x_at		1			1	-1.15	-0.361056	-0.535424	Gja1	gap junction membrane channel protein alpha 1	Chr:10 29.0 cM	Mm.34199 // full length
1423378_at		1			1	-1.15	-0.394839	-0.5	Adam23	a disintegrin and metalloprotease domain 23	Chr:1 31.5 cM	Mm.20354 // full length
1444540_at				1	1	-1.15	-0.0549129	-0.211998	---	Mus musculus transcribed sequences	---	Mm.156695 // est
1444268_at				1	1	-1.15	-0.00168756	-0.0776118	BC004004	cDNA sequence BC004004	Chr:17 A3.3	Mm.202395 // full length
1442634_at				1	1	-1.15	-0.0549129	-0.297013	---	Mus musculus transcribed sequences	---	Mm.101820 // est
1438112_at				1	1	-1.15	-0.00499685	-0.211998	---	Mus musculus transcribed sequence	---	Mm.255276 // est
1416959_at		1			1	-1.16	-0.0378146	-0.989602	Nr1d2	nuclear receptor subfamily 1, group D, member 2	Chr:14 A1	Mm.35754 // full length
1418794_at		1			1	-1.16	-0.297013	-0.97957	Cds2	CDP-diacylglycerol synthase (phosphatidate cytidylyltransferase) 2	Chr:2 73.0 cM	Mm.16757 // full length
1449296_a_at		1			1	-1.16	-0.124079	-0.835968	Cnp1	cyclic nucleotide phosphodiesterase 1	Chr:11 60.0 cM	Mm.237280 // full length
1448306_at		1			1	-1.16	-0.361056	-0.761547	Nfkbia	nuclear factor of kappa light chain gene enhancer in B-cells inhibitor, alpha	Chr:12 C1-C3	Mm.87319 // full length
1447669_s_at		1			1	-1.16	-0.106812	-0.761547	Gng4	guanine nucleotide binding protein (G protein), gamma 4 subunit	Chr:13 7.0 cM	Mm.268718 // ---
1421378_s_at		1			1	-1.16	-0.187179	-0.733153	Abcc1	ATP-binding cassette, sub-family C (CFTR/MRP), member 1	Chr:16 A1	Mm.220962 // full length
1428542_at		1			1	-1.16	-0.143211	-0.733153	2010003J03Rik	RIKEN cDNA 2010003J03 gene	Chr:19 A	Mm.22218 // full length
1435644_at		1			1	-1.16	-0.0131838	-0.733153	G431001E03Rik	RIKEN cDNA G431001E03 gene	Chr:11 A4	Mm.3438 // full length
1436182_at		1			1	-1.16	-0.0776118	-0.703144	Satb1	special AT-rich sequence binding protein 1	Chr:17 C	Mm.220818 // full length
1434036_at		1			1	-1.16	-0.0205209	-0.671679	Mtss1	metastasis suppressor 1	Chr:15 D1	Mm.299 // full length
1448440_x_at		1			1	-1.16	0.0205209	-0.671679	Il25	interleukin 25	Chr:17 37.0 cM	Mm.2006 // full length
1433687_at		1			1	-1.16	-0.211998	-0.638946	AI662250	expressed sequence AI662250	Chr:17 D	Mm.22248 // full length
1426526_s_at		1			1	-1.16	-0.0776118	-0.605162	Ovgp1	oviductal glycoprotein 1	Chr:3 F3	Mm.1237 // full length
1429884_at		1			1	-1.16	-0.394839	-0.605162	Fnbp2	formin binding protein 2	Chr:1 E4	Mm.12914 // full length
1428400_at		1			1	-1.16	-0.394839	-0.605162	2200002K05Rik	RIKEN cDNA 2200002K05 gene	Chr:9 A2	Mm.36817 // full length
1428375_at		1			1	-1.16	-0.0655027	-0.570569	4932415G12Rik	RIKEN cDNA 4932415G12 gene	Chr:10 C2	Mm.976 // full length
1443401_at		1			1	-1.16	0.0253339	-0.570569	---	Mus musculus 10 days neonate cerebellum cDNA, RIKEN full-length enriched library, clone:B930025K11 product:unclassifiable, full insert sequence	---	Mm.200894 // ---
1434844_at		1			1	-1.16	-0.394839	-0.535424	---	Mus musculus cDNA clone IMAGE:5697926, partial cds	---	Mm.28943 // full length
1428487_s_at		1			1	-1.16	-0.124079	-0.535424	1500041J02Rik	RIKEN cDNA 1500041J02 gene	Chr:1 C1.2	Mm.95695 // full length
1421015_s_at		1			1	-1.16	-0.0457245	-0.5	Pole3	polymerase (DNA directed), epsilon 3 (p17 subunit)	Chr:4 B3	Mm.200506 // full length
1452179_at		1			1	-1.16	-0.361056	-0.5	D530048A03Rik	RIKEN cDNA D530048A03 gene	Chr:3 B	Mm.208336 // ---
1435092_at				1	1	-1.16	-0.361056	-0.464577	Arl4	ADP-ribosylation factor-like 4	Chr:12 25.0 cM	Mm.12723 // full length
1450761_s_at		1			1	-1.17	-0.124079	-0.97957	Rims2	regulating synaptic membrane exocytosis 2	Chr:15 16.0 cM	Mm.10694 // full length
1453851_a_at		1			1	-1.17	-0.0310587	-0.893388	Gadd45g	growth arrest and DNA-damage-inducible 45 gamma	Chr:13 A5	Mm.100980 // full length
1418025_at		1			1	-1.17	-0.0165062	-0.835968	Bhlhb2	basic helix-loop-helix domain containing, class B2	Chr:6 E-F1	Mm.81010 // est
1424644_at		1			1	-1.17	-0.238642	-0.813028	Tbcc	tubulin-specific chaperone c	Chr:17 C	Mm.16958 // full length
1421633_a_at		1			1	-1.17	-0.106812	-0.761547	Crtl1	cartilage link protein 1	Chr:13 C3	Mm.2950 // full length
1422906_at		1			1	-1.17	-0.429432	-0.703144	Abcg2	ATP-binding cassette, sub-family G (WHITE), member 2	Chr:6 28.5 cM	Mm.258771 // full length
1417088_at		1			1	-1.17	-0.00168756	-0.671679	Zfp346	zinc finger protein 346	---	Mm.252497 // full length
1427900_at		1			1	-1.17	-0.0165062	-0.671679	BC028795	cDNA sequence BC028795	Chr:2 B	Mm.154580 // full length
1454015_a_at		1			1	-1.17	-0.0310587	-0.671679	Cdh13	cadherin 13	Chr:8 64.0 cM	Mm.29884 // full length
1454770_at		1			1	-1.17	-0.106812	-0.638946	Cckbr	cholecystokinin B receptor	Chr:7 50.0 cM	Mm.260433 // full length
1456900_at		1			1	-1.17	-0.361056	-0.605162	---	Mus musculus transcribed sequences	---	Mm.28842 // full length
1452894_at		1			1	-1.17	-0.394839	-0.570569	Elavl4	ELAV (embryonic lethal, abnormal vision, Drosophila)-like 4 (Hu antigen D)	Chr:4 49.5 cM	Mm.13194 // full length
1437214_at		1			1	-1.17	-0.297013	-0.535424	Lrrtm4	leucine rich repeat transmembrane neuronal 4	Chr:6 C3	Mm.29842 // full length
1449304_at		1			1	-1.17	-0.0913493	-0.5	2310061J03Rik	RIKEN cDNA 2310061J03 gene	Chr:16 A1	Mm.208955 // ---
1439701_at		1			1	-1.17	-0.143211	-0.5	9330121K16Rik	RIKEN cDNA 9330121K16 gene	---	Mm.274108 // est
1442073_at				1	1	-1.17	-0.143211	-0.0776118	---	---	---	--- // ---
1423672_at				1	1	-1.17	-0.0253339	-0.297013	2510042P03Rik	RIKEN cDNA 2510042P03 gene	Chr:2 C3	Mm.6157 // full length
1456389_at	1				1	-1.18	-0.703144	-0.164242	9130203F04Rik	RIKEN cDNA 9130203F04 gene	Chr:2 B	Mm.157764 // full length
1421346_a_at		1			1	-1.18	-0.361056	-0.945245	Slc6a6	solute carrier family 6 (neurotransmitter transporter, taurine), member 6	Chr:6 38.2 cM	Mm.112218 // ---
1435552_at		1			1	-1.18	-0.328323	-0.92257	Za20d1	zinc finger, A20 domain containing 1	Chr:3 F2.1	Mm.27120 // ---
1455216_at		1			1	-1.18	-0.00168756	-0.813028	1500001B10Rik	RIKEN cDNA 1500001B10 gene	Chr:3 F1	Mm.30245 // full length
1439486_at		1			1	-1.18	-0.394839	-0.788202	---	Mus musculus cDNA clone IMAGE:5696443, partial cds	---	Mm.4499 // full length
1443983_at		1			1	-1.18	-0.394839	-0.733153	---	Mus musculus 16 days embryo head cDNA, RIKEN full-length enriched library, clone:C130067H01 product:similar to SORBIN AND SH3 DOMAIN CONTAINING 1 [Homo sapiens], full insert sequence	---	Mm.214953 // full length
1451808_at		1			1	-1.18	-0.143211	-0.703144	Kcnj4	potassium inwardly-rectifying channel, subfamily J, member 4	Chr:15 46.7 cM	Mm.246440 // full length
1416778_at		1			1	-1.18	-0.00643719	-0.671679	Sdpr	serum deprivation response	Chr:1 C1.1	Mm.103723 // full length
1418299_at		1			1	-1.18	-0.164242	-0.671679	Dpysl4	dihydropyrimidinase-like 4	Chr:7 F4	Mm.24700 // full length
1448375_at		1			1	-1.18	-0.0655027	-0.671679	1810073M23Rik	RIKEN cDNA 1810073M23 gene	Chr:19 C3	Mm.216321 // full length
1458010_at		1			1	-1.18	-0.429432	-0.638946	---	Mus musculus transcribed sequence with weak similarity to protein ref:NP_081764.1 (M.musculus) RIKEN cDNA 5730493B19 [Mus musculus]	---	Mm.44821 // ---
1425328_at		1			1	-1.18	-0.0549129	-0.605162	BC008163	cDNA sequence BC008163	Chr:4 D2.3	Mm.14644 // full length
1416516_at		1			1	-1.18	-0.0310587	-0.535424	Fscn1	fascin homolog 1, actin bundling protein (Strongylocentrotus) purpuratus)	Chr:5 86.0 cM	Mm.4504 // full length
1436659_at		1			1	-1.18	-0.429432	-0.535424	---	Mus musculus transcribed sequences	---	Mm.101083 // full length
1438751_at		1			1	-1.18	-0.0253339	-0.535424	E130106K10	hypothetical protein E130106K10	Chr:1 H5	Mm.3217 // full length
1456653_a_at		1			1	-1.18	-0.0165062	-0.535424	2410004L15Rik	RIKEN cDNA 2410004L15 gene	Chr:10 A1	Mm.12834 // full length
1439156_at				1	1	-1.18	-0.187179	-0.361056	---	Mus musculus transcribed sequences	---	Mm.205549 // est
1433518_at	1				1	-1.19	-0.703144	-0.187179	Lcmt2	leucine carboxyl methyltransferase 2	Chr:2 E5	Mm.5160 // full length
1438945_x_at	1				1	-1.19	-0.570569	-0.429432	Gja1	gap junction membrane channel protein alpha 1	Chr:10 29.0 cM	Mm.21093 // ---
1416607_at		1			1	-1.19	-0.267022	-0.945245	4931406C07Rik	RIKEN cDNA 4931406C07 gene	Chr:9 A2	Mm.121274 // ---
1425329_a_at		1			1	-1.19	-0.464577	-0.945245	Dia1	diaphorase 1 (NADH)	Chr:15 45.2 cM	Mm.200783 // full length
1420924_at		1			1	-1.19	-0.267022	-0.856998	Timp2	tissue inhibitor of metalloproteinase 2	Chr:11 72.0 cM	Mm.12752 // ---
1428306_at		1			1	-1.19	-0.124079	-0.813028	5830413E08Rik	RIKEN cDNA 5830413E08 gene	Chr:10 B4	Mm.173161 // full length
1421595_at		1			1	-1.19	-0.0655027	-0.761547	---	---	---	Mm.39472 // full length
1432417_a_at		1			1	-1.19	-0.297013	-0.733153	6330415F13Rik	RIKEN cDNA 6330415F13 gene	Chr:3 F2.2	Mm.2015 // full length
1452696_a_at		1			1	-1.19	-0.124079	-0.703144	4933439C10Rik	RIKEN cDNA 4933439C10 gene	Chr:11 B1.3	Mm.270278 // full length
1422706_at		1			1	-1.19	-0.124079	-0.671679	N4wbp4-pending	Nedd4 WW binding protein 4	Chr:2 H4	Mm.70953 // est
1456435_at		1			1	-1.19	-0.00499685	-0.671679	4930417P05Rik	RIKEN cDNA 4930417P05 gene	Chr:4 E2	Mm.34898 // full length
1419470_at		1			1	-1.19	-0.394839	-0.638946	Gnb4	guanine nucleotide binding protein, beta 4	Chr:3 A3	Mm.39641 // full length
1421268_at		1			1	-1.19	-0.0165062	-0.570569	Ugcg	UDP-glucose ceramide glucosyltransferase	Chr:4 32.0 cM	Mm.150259 // full length
1420669_at		1			1	-1.19	-0.124079	-0.535424	Arnt2	aryl hydrocarbon receptor nuclear translocator 2	Chr:7 42.5 cM	Mm.41682 // full length
1437204_a_at		1			1	-1.19	-0.0776118	-0.535424	D8Ertd325e	DNA segment, Chr 8, ERATO Doi 325, expressed	Chr:8 67.0 cM	Mm.46179 // full length
1458459_a_at				1	1	-1.19	-0.464577	-0.124079	AI452102	expressed sequence AI452102	Chr:7 D3	Mm.31753 // ---
1453282_at				1	1	-1.19	-0.0205209	-0.238642	Cxadr	coxsackievirus and adenovirus receptor	Chr:16 A1	Mm.8702 // full length
1430076_at				1	1	-1.19	-0.00168756	-0.0549129	4930432J16Rik	RIKEN cDNA 4930432J16 gene	Chr:16 A1	Mm.101656 // full length
1419413_at				1	1	-1.19	-0.106812	-0.187179	Ccl17	chemokine (C-C motif) ligand 17	Chr:8 45.0 cM	Mm.41988 // full length
1433905_at		1			1	-1.2	-0.143211	-0.876127	Akap7	A kinase (PRKA) anchor protein 7	Chr:10 A4	Mm.30049 // full length
1438026_at		1			1	-1.2	-0.328323	-0.876127	2310030G09Rik	RIKEN cDNA 2310030G09 gene	---	Mm.101666 // ---
1417929_at		1			1	-1.2	-0.297013	-0.856998	Slc7a8	solute carrier family 7 (cationic amino acid transporter, y+ system), member 8	Chr:14 C1	Mm.267511 // full length
1459628_at		1			1	-1.2	-0.0913493	-0.856998	---	Mus musculus 9 days embryo whole body cDNA, RIKEN full-length enriched library, clone:D030018H12 product:hypothetical protein, full insert sequence	---	--- // ---
1458176_at		1			1	-1.2	-0.267022	-0.788202	---	Mus musculus adult male pituitary gland cDNA, RIKEN full-length enriched library, clone:5330405H16 product:period homolog 3 (Drosophila), full insert sequence	---	Mm.21848 // full length
1434855_at		1			1	-1.2	-0.464577	-0.703144	5730457F11Rik	RIKEN cDNA 5730457F11 gene	Chr:17 A3.3	Mm.396 // full length
1432646_a_at		1			1	-1.2	-0.0253339	-0.570569	2900097C17Rik	RIKEN cDNA 2900097C17 gene	Chr:2 H1	Mm.209114 // ---
1420592_a_at		1			1	-1.2	-0.238642	-0.535424	Anp32e	acidic (leucine-rich) nuclear phosphoprotein 32 family, member E	Chr:3 F2.1	Mm.7247 // full length
1453556_x_at		1			1	-1.2	-0.106812	-0.535424	2410026K10Rik	RIKEN cDNA 2410026K10 gene	---	Mm.227117 // ---
1429613_at		1			1	-1.2	-0.0131838	-0.535424	0710001B24Rik	RIKEN cDNA 0710001B24 gene	Chr:1 D	Mm.138912 // est
1431212_a_at		1			1	-1.2	-0.429432	-0.535424	3300001M20Rik	RIKEN cDNA 3300001M20 gene	Chr:2 F2	Mm.184971 // ---
1416239_at		1			1	-1.2	-0.187179	-0.5	Ass1	argininosuccinate synthetase 1	Chr:2 20.0 cM	Mm.3238 // full length
1439255_s_at				1	1	-1.2	-0.361056	-0.464577	Tm7sf1	transmembrane 7 superfamily member 1	Chr:13 6.0 cM	Mm.1585 // full length
1455352_at	1				1	-1.21	-0.605162	-0.394839	2610101N10Rik	RIKEN cDNA 2610101N10 gene	Chr:9 E3.3	Mm.28458 // full length
1417514_at		1			1	-1.21	-0.328323	-0.835968	Ssx2ip	synovial sarcoma, X breakpoint 2 interacting protein	Chr:3 H2	Mm.277337 // ---
1449334_at		1			1	-1.21	-0.0549129	-0.835968	Timp3	tissue inhibitor of metalloproteinase 3	Chr:10 47.0 cM	Mm.21470 // full length
1444008_at		1			1	-1.21	-0.0165062	-0.671679	---	Mus musculus 0 day neonate cerebellum cDNA, RIKEN full-length enriched library, clone:C230097F24 product:unclassifiable, full insert sequence	---	Mm.37290 // full length
1448581_at		1			1	-1.21	-0.124079	-0.638946	Zfp346	zinc finger protein 346	---	Mm.200569 // full length
1420643_at		1			1	-1.21	-0.0165062	-0.5	Lfng	lunatic fringe gene homolog (Drosophila)	Chr:5 80.0 cM	Mm.27135 // full length
1447994_at		1			1	-1.21	-0.0205209	-0.5	1700026B20Rik	RIKEN cDNA 1700026B20 gene	---	--- // ---
1428352_at				1	1	-1.21	-0.164242	-0.143211	4632416I05Rik	RIKEN cDNA 4632416I05 gene	Chr:8 B3.3	Mm.24215 // full length
1437528_x_at	1				1	-1.22	-0.703144	-0.164242	A730017C20Rik	RIKEN cDNA A730017C20 gene	Chr:18 D3	Mm.18561 // full length
1425344_at		1			1	-1.22	-0.143211	-0.856998	4430402O11Rik	RIKEN cDNA 4430402O11 gene	Chr:11 E2	Mm.203954 // ---
1450037_at		1			1	-1.22	-0.0253339	-0.671679	Usp9x	ubiquitin specific protease 9, X chromosome	Chr:X 5.5 cM	Mm.22248 // full length
1428281_at		1			1	-1.22	-0.394839	-0.638946	2610009I02Rik	RIKEN cDNA 2610009I02 gene	Chr:19 D2	Mm.5110 // full length
1417168_a_at		1			1	-1.22	-0.361056	-0.570569	Usp2	ubiquitin specific protease 2	Chr:9 A5.2	Mm.3970 // full length
1417602_at				1	1	-1.22	-0.328323	-0.429432	Per2	period homolog 2 (Drosophila)	Chr:1 D	Mm.8471 // full length
1428682_at	1				1	-1.23	-0.570569	-0.394839	4631426G04Rik	RIKEN cDNA 4631426G04 gene	Chr:2 F1	Mm.30074 // full length
1448768_at		1			1	-1.23	-0.143211	-0.835968	Mog	myelin oligodendrocyte glycoprotein	Chr:17 20.34 cM	Mm.200859 // full length
1425706_a_at		1			1	-1.23	-0.238642	-0.761547	Ddb2	damage specific DNA binding protein 2	Chr:2 E1	Mm.795 // full length
1423505_at		1			1	-1.23	-0.106812	-0.638946	Tagln	transgelin	Chr:9 27.0 cM	Mm.6483 // full length
1455497_at		1			1	-1.23	0.0165062	-0.535424	F630035L11Rik	RIKEN cDNA F630035L11 gene	Chr:7 A1	Mm.4871 // full length
1447223_at				1	1	-1.23	-0.297013	-0.124079	---	Mus musculus transcribed sequences	---	Mm.39221 // est
1439069_a_at		1			1	-1.24	-0.361056	-0.733153	---	Mus musculus cDNA clone MGC:65558 IMAGE:6485174, complete cds	---	Mm.3797 // full length
1428917_at		1			1	-1.24	-0.0655027	-0.703144	9030425C21Rik	RIKEN cDNA 9030425C21 gene	Chr:4 B1	Mm.34763 // full length
1421654_a_at		1			1	-1.24	-0.0913493	-0.671679	Lmna	lamin A	Chr:3 42.6 cM	Mm.25869 // full length
1435459_at				1	1	-1.24	-0.00385092	-0.187179	Fmo2	flavin containing monooxygenase 2	Chr:1 H2.1	Mm.10929 // full length
1455531_at	1				1	-1.25	-0.535424	-0.328323	A930031D07Rik	RIKEN cDNA A930031D07 gene	Chr:1 E4	Mm.214514 // full length
1453713_s_at		1			1	-1.25	-0.106812	-0.97957	4930546H06Rik	RIKEN cDNA 4930546H06 gene	Chr:17 A3.1	Mm.13081 // full length
1452975_at		1			1	-1.25	-0.464577	-0.945245	Agxt2l1	alanine-glyoxylate aminotransferase 2-like 1	Chr:3 G3	Mm.182434 // full length
1459897_a_at		1			1	-1.25	-0.297013	-0.605162	Sbsn-pending	suprabasin	Chr:7A3	Mm.203219 // ---
1425059_at				1	1	-1.25	-0.238642	-0.164242	---	Mus musculus mRNA similar to protein arginine N-methyltransferase 6 (cDNA clone MGC:30554 IMAGE:5067159), complete cds	---	Mm.273224 // full length
1458405_at		1			1	-1.26	-0.0913493	-0.835968	B430201F14	hypothetical protein B430201F14	Chr:7 A3	Mm.250809 // ---
1416326_at		1			1	-1.26	-0.187179	-0.835968	Crip1	cysteine-rich protein 1 (intestinal)	Chr:12 57.9 cM	Mm.137278 // full length
1438408_at		1			1	-1.26	-0.267022	-0.638946	5730467H21Rik	RIKEN cDNA 5730467H21 gene	Chr:5 E3	Mm.41880 // ---
1426455_at		1			1	-1.26	-0.0655027	-0.570569	Sdccag10	serologically defined colon cancer antigen 10	Chr:13 D1	Mm.260654 // ---
1419730_at		1			1	-1.26	-0.106812	-0.5	4631427C17Rik	RIKEN cDNA 4631427C17 gene	Chr:6 A3.3	Mm.2605 // full length
1425393_a_at		1			1	-1.27	-0.394839	-0.813028	Map2k7	mitogen activated protein kinase kinase 7	Chr:8 A1.1	Mm.268718 // ---
1420013_s_at		1			1	-1.27	-0.0378146	-0.605162	Lss	lanosterol synthase	Chr:10 41.1 cM	Mm.82606 // est
1439717_at		1			1	-1.27	-0.00168756	-0.605162	B230362M20Rik	RIKEN cDNA B230362M20 gene	Chr:7 B4	Mm.64579 // full length
1443017_at		1			1	-1.27	-0.211998	-0.570569	Cpeb2	cytoplasmic polyadenylation element binding protein 2	Chr:5 B3	Mm.62 // full length
1448640_at				1	1	-1.27	-0.361056	-0.187179	Slc14a1	solute carrier family 14 (urea transprorter), member 1	Chr:18 E3	Mm.33832 // full length
1416779_at				1	1	-1.27	-0.106812	-0.106812	Sdpr	serum deprivation response	Chr:1 C1.1	Mm.220962 // full length
1435532_at	1				1	-1.28	-0.570569	-0.328323	---	Mus musculus transcribed sequence with weak similarity to protein ref:NP_308959.1 (E. coli) ribosomal protein S6 modification protein [Escherichia coli O157:H7]	---	Mm.141936 // full length
1448945_at		1			1	-1.28	-0.464577	-0.945245	Tm4sf11	transmembrane 4 superfamily member 11	Chr:8 C5	Mm.11473 // full length
1436599_at		1			1	-1.28	-0.211998	-0.638946	---	Mus musculus adult male corpora quadrigemina cDNA, RIKEN full-length enriched library, clone:B230348D21 product:unknown EST, full insert sequence	---	Mm.216386 // full length
1456857_at				1	1	-1.28	-0.267022	-0.429432	1500011B03Rik	RIKEN cDNA 1500011B03 gene	---	Mm.22922 // ---
1437569_at				1	1	-1.28	-0.0253339	-0.267022	---	Mus musculus transcribed sequences	---	Mm.103487 // est
1442889_at		1			1	-1.29	-0.328323	-0.962316	---	Mus musculus transcribed sequences	---	Mm.52023 // ---
1439697_at		1			1	-1.29	-0.464577	-0.856998	6430709H04Rik	RIKEN cDNA 6430709H04 gene	Chr:16 B2	Mm.2154 // full length
1426589_at		1			1	-1.29	-0.0913493	-0.671679	Gab3	growth factor receptor bound protein 2-associated protein 3	Chr:X A7.2	Mm.200590 // ---
1455879_at				1	1	-1.29	-0.00823338	-0.0655027	G431004K08Rik	RIKEN cDNA G431004K08 gene	Chr:5 F	Mm.45024 // ---
1435704_at		1			1	-1.3	-0.0253339	-0.535424	C920006O11Rik	RIKEN cDNA C920006O11 gene	Chr:9 E1	Mm.184752 // full length
1418250_at				1	1	-1.3	-0.143211	-0.394839	1110036H21Rik	RIKEN cDNA 1110036H21 gene	Chr:11 D	Mm.5376 // full length
1437647_at		1			1	-1.31	-0.238642	-0.986884	Dido1	death inducer-obliterator 1	Chr:2 H4	Mm.25549 // full length
1415801_at		1			1	-1.31	-0.124079	-0.908843	Gja1	gap junction membrane channel protein alpha 1	Chr:10 29.0 cM	Mm.3129 // full length
1446406_at		1			1	-1.31	-0.394839	-0.5	---	Mus musculus adult male diencephalon cDNA, RIKEN full-length enriched library, clone:9330185F22 product:unknown EST, full insert sequence	---	Mm.65458 // est
1429202_at				1	1	-1.31	-0.143211	-0.361056	2610019N06Rik	RIKEN cDNA 2610019N06 gene	---	Mm.86895 // ---
1424759_at		1			1	-1.32	-0.267022	-0.5	2410003C09Rik	RIKEN cDNA 2410003C09 gene	Chr:7 C	Mm.220330 // full length
1453435_a_at				1	1	-1.32	-0.238642	-0.464577	Fmo2	flavin containing monooxygenase 2	Chr:1 H2.1	Mm.10929 // full length
1457341_at		1			1	-1.33	-0.0205209	-0.761547	---	Mus musculus transcribed sequences	---	Mm.37462 // full length
1426127_x_at			1		1	-1.33	-0.0776118	-0.238642	Klra18	killer cell lectin-like receptor, subfamily A, member 18	Chr:6 F3	Mm.207062 // full length
1451878_a_at				1	1	-1.33	-0.00168756	-0.0776118	Jmy-pending	junction-mediating and regulatory protein	Chr:13 C3	Mm.86772 // full length
1452534_a_at	1				1	-1.34	-0.605162	-0.0165062	Hmgb2	high mobility group box 2	Chr:8 B2	Mm.136604 // full length
1443922_at				1	1	-1.35	-0.187179	-0.328323	---	Mus musculus transcribed sequences	---	Mm.130288 // est
1438295_at				1	1	-1.35	-0.328323	-0.0776118	---	Mus musculus 3 days neonate thymus cDNA, RIKEN full-length enriched library, clone:A630066H14 product:unknown EST, full insert sequence	---	Mm.210787 // ---
1436082_at				1	1	-1.35	-0.0205209	-0.0549129	Myef2	myelin basic protein expression factor 2, repressor	Chr:2 73.0 cM	Mm.18535 // full length
1457070_at	1				1	-1.36	-0.535424	-0.0310587	---	Mus musculus transcribed sequences	---	Mm.20948 // full length
1453175_at		1			1	-1.37	-0.0457245	-0.605162	Zfp50	zinc finger protein 50	Chr:12 31.0 cM	Mm.229616 // full length
1434094_at		1			1	-1.37	-0.0378146	-0.570569	6330530A05Rik	RIKEN cDNA 6330530A05 gene	Chr:4 D2.1	Mm.38594 // full length
1439699_at				1	1	-1.38	-0.106812	-0.211998	---	Mus musculus 15 days embryo head cDNA, RIKEN full-length enriched library, clone:D930025A16 product:unknown EST, full insert sequence	---	Mm.44969 // ---
1457137_at				1	1	-1.39	-0.211998	-0.297013	---	Mus musculus transcribed sequences	---	Mm.54611 // est
1425557_x_at			1		1	-1.41	-0.394839	-0.361056	Gilz	glucocorticoid-induced leucine zipper	Chr:X F1	Mm.190508 // full length
1428861_at			1		1	-1.42	-0.0253339	-0.106812	4631422O05Rik	RIKEN cDNA 4631422O05 gene	Chr:16	Mm.279862 // ---
1433837_at				1	1	-1.43	-0.0165062	-0.0310587	8430408G22Rik	RIKEN cDNA 8430408G22 gene	Chr:6 F1	Mm.38231 // full length
1454903_at				1	1	-1.44	-0.124079	-0.187179	Ngfr	nerve growth factor receptor (TNFR superfamily, member 16)	Chr:11 55.6 cM	Mm.103727 // full length
1445104_at				1	1	-1.46	-0.394839	-0.297013	E230029C05Rik	RIKEN cDNA E230029C05 gene	---	Mm.209995 // ---
1440413_at				1	1	-1.47	-0.361056	-0.297013	A830006F12Rik	RIKEN cDNA A830006F12 gene	Chr:1 C3	Mm.255460 // full length
1446824_at			1		1	-1.51	-0.0205209	-0.0205209	---	Mus musculus transcribed sequences	---	Mm.182879 // est
1458340_at			1		1	-1.53	-0.0253339	-0.00499685	---	Mus musculus transcribed sequences	---	Mm.159881 // ---
1453646_at			1		1	-1.55	-0.0131838	-0.0131838	3110005L21Rik	RIKEN cDNA 3110005L21 gene	---	Mm.2681 // full length
1440459_at			1		1	-1.57	-0.0549129	-0.0205209	A930037J23Rik	RIKEN cDNA A930037J23 gene	Chr:2 B	Mm.5085 // full length
1458689_at			1		1	-1.59	-0.0165062	-0.00168756	---	Mus musculus transcribed sequences	---	Mm.23156 // full length
1445664_at			1		1	-1.6	-0.0913493	0.00823338	---	Mus musculus transcribed sequences	---	Mm.9776 // est
1435034_at			1		1	-1.66	-0.394839	-0.297013	AW060207	expressed sequence AW060207	Chr:5 F	Mm.52981 // ---
1442376_at			1		1	-1.68	-0.0131838	-0.0913493	Ablim1	actin-binding LIM protein 1	Chr:19 53.0 cM	Mm.44625 // est
1444940_at			1		1	-1.79	-0.0165062	-0.00168756	---	Mus musculus transcribed sequences	---	Mm.90033 // full length
1440463_at			1		1	-1.8	-0.124079	-0.00823338	---	Mus musculus transcribed sequences	---	Mm.76658 // est
1440023_at			1		1	-1.82	-0.00168756	-0.0131838	---	Mus musculus transcribed sequence with moderate similarity to protein ref:NP_057664.1 (H.sapiens) protocadherin 12 precursor; vascular endothelial cadherin 2; vascular cadherin-2; VE-cadherin 2 [Homo sapiens]	---	Mm.250919 // full length
1421277_at			1		1	-1.86	-0.0549129	-0.00168756	Spna1	spectrin alpha 1	Chr:1 95.2 cM	Mm.220922 // full length
1446713_at			1		1	-1.87	-0.394839	-0.00168756	---	Mus musculus transcribed sequences	---	Mm.172690 // est
1445963_at			1		1	-1.87	-0.211998	-0.0165062	---	Mus musculus transcribed sequences	---	Mm.173000 // est
1453333_at			1		1	-1.91	-0.0104557	-0.00168756	1700012P22Rik	RIKEN cDNA 1700012P22 gene	Chr:4 E1	Mm.57095 // full length
1430283_s_at			1		1	-1.95	-0.0776118	-0.0165062	1700011J18Rik	RIKEN cDNA 1700011J18 gene	Chr:1 A2	Mm.33617 // full length
1424022_at			1		1	-1.96	-0.00168756	-0.0131838	1700012B18Rik	RIKEN cDNA 1700012B18 gene	---	Mm.34351 // full length
1427391_a_at			1		1	-1.98	-0.00168756	-0.0165062	---	Mus musculus collagen type XIII (Col12A1) mRNA, partial cds.	---	Mm.4973 // full length
1457391_at			1		1	-1.99	-0.0310587	0.00385092	---	Mus musculus adult male corpora quadrigemina cDNA, RIKEN full-length enriched library, clone:B230364D17 product:unclassifiable, full insert sequence	---	Mm.53901 // ---
1454039_at			1		1	-2.01	-0.0205209	-0.00168756	4921517D16Rik	RIKEN cDNA 4921517D16 gene	Chr:16	Mm.157442 // full length
1449585_at			1		1	-2.03	-0.00823338	-0.0165062	Il1rap	interleukin 1 receptor accessory protein	Chr:16 A1	Mm.54166 // est
1439654_at			1		1	-2.05	-0.0165062	-0.0131838	6330586M15Rik	RIKEN cDNA 6330586M15 gene	---	Mm.203873 // full length
1443928_at			1		1	-2.06	-0.0131838	-0.00168756	---	Mus musculus transcribed sequences	---	Mm.229336 // full length
1440785_at			1		1	-2.06	-0.00823338	-0.0104557	---	Mus musculus transcribed sequences	---	Mm.87280 // est
1454324_at			1		1	-2.07	0.0205209	-0.00168756	4930487N04Rik	RIKEN cDNA 4930487N04 gene	---	Mm.173799 // full length
1459492_at			1		1	-2.13	-0.0549129	-0.0104557	---	Mus musculus transcribed sequences	---	Mm.131332 // ---
1421283_at			1		1	-2.14	0.0131838	-0.00168756	Bmp5	bone morphogenetic protein 5	Chr:9 42.0 cM	Mm.200611 // full length
1417445_at			1		1	-2.17	-0.0165062	-0.00823338	2610020P18Rik	RIKEN cDNA 2610020P18 gene	Chr:17 E1.3	Mm.31730 // full length
1440042_at			1		1	-2.18	-0.0165062	-0.00168756	Ank2	ankyrin 2, brain	Chr:3 62.5 cM	Mm.130787 // full length
1431869_at			1		1	-2.18	-0.00168756	-0.00168756	5730419F03Rik	RIKEN cDNA 5730419F03 gene	---	Mm.54304 // full length
1425221_at			1		1	-2.18	-0.0104557	-0.0131838	---	Mus musculus 0 day neonate lung cDNA, RIKEN full-length enriched library, clone:E030025L21 product:weakly similar to SECRETED CEMENT GLAND PROTEIN XAG-2 HOMOLOG (ANTERIOR GRADIENT 2 (XENEPUS LAEVIS) HOMOLOG) [Homo sapiens], full insert sequence	---	Mm.27653 // full length
1456935_at			1		1	-2.19	-0.0205209	-0.00168756	---	Mus musculus transcribed sequences	---	Mm.159306 // ---
1421369_a_at			1		1	-2.19	-0.0457245	-0.0776118	Mab21l1	mab-21-like 1 (C. elegans)	Chr:3 E3-F1	Mm.11958 // full length
1416076_at			1		1	-2.19	-0.00499685	-0.0131838	Ccnb1	cyclin B1	Chr:13 D1	Mm.22569 // full length
1423861_at			1		1	-2.21	-0.0549129	-0.0310587	1110070J07Rik	RIKEN cDNA 1110070J07 gene	Chr:4 A1	Mm.60134 // full length
1449918_at			1		1	-2.24	-0.00823338	-0.0131838	2310066I10Rik	RIKEN cDNA 2310066I10 gene	Chr:8 A1.1	Mm.22569 // full length
1447098_at			1		1	-2.33	-0.0253339	-0.00168756	---	Mus musculus 16 days neonate thymus cDNA, RIKEN full-length enriched library, clone:A130022G04 product:unclassifiable, full insert sequence	---	Mm.182716 // est
1419020_at			1		1	-2.34	-0.0131838	-0.0205209	Gif	gastric intrinsic factor	Chr:19 A	Mm.456 // full length
1454038_at			1		1	-2.38	-0.00643719	-0.0776118	4833403I15Rik	RIKEN cDNA 4833403I15 gene	Chr:18 B3	Mm.3546 // full length
1449719_at			1		1	-2.41	-0.143211	-0.00168756	4930453N24Rik	RIKEN cDNA 4930453N24 gene	Chr:16 A1	--- // ---
1444587_at			1		1	-2.56	-0.00823338	-0.0104557	---	Mus musculus transcribed sequences	---	Mm.24024 // est
1419239_at			1		1	-2.56	-0.0253339	-0.00168756	Zfp54	zinc finger protein 54	Chr:17 9.9 cM	Mm.12916 // full length
1446202_at			1		1	-2.64	-0.00168756	-0.00168756	---	Mus musculus 16 days neonate cerebellum cDNA, RIKEN full-length enriched library, clone:9630026I09 product:unclassifiable, full insert sequence	---	Mm.188466 // ---
1445525_at			1		1	-2.7	-0.00643719	-0.0131838	E130203M01	hypothetical protein E130203M01	Chr:1 E4	Mm.101181 // est
1421165_at			1		1	-2.7	0.0131838	-0.0131838	Mycbp	c-myc binding protein	Chr:4 D2.2	Mm.4163 // full length
1424945_at			1		1	-2.72	-0.0104557	-0.00168756	Nrln1-pending	neuralin 1	---	Mm.256916 // full length
1450078_at			1		1	-2.79	-0.0104557	-0.00168756	Nrk	Nik related kinase	Chr:X 53.0 cM	Mm.60688 // full length
1418734_at			1		1	-2.79	0.0253339	-0.00168756	H2-Q1	histocompatibility 2, Q region locus 1	Chr:17 19.14 cM	Mm.98003 // full length
1440493_at			1		1	-3.07	-0.0549129	-0.0310587	C330012K04Rik	RIKEN cDNA C330012K04 gene	---	Mm.138266 // full length
1457461_at			1		1	-3.23	0.0378146	-0.00168756	---	Mus musculus 3 days neonate thymus cDNA, RIKEN full-length enriched library, clone:A630039O03 product:unknown EST, full insert sequence	---	Mm.262379 // ---
1457117_at			1		1	-3.27	-0.0310587	-0.00823338	---	Mus musculus 0 day neonate head cDNA, RIKEN full-length enriched library, clone:4833405D16 product:nuclear, factor, erythroid derived 2, like 2, full insert sequence	---	Mm.108386 // ---
1425874_at			1		1	-3.42	0.0205209	0.00643719	Hoxc13	homeo box C13	Chr:15 57.4 cM	Mm.287783 // full length
1421156_a_at			1		1	-3.45	-0.0104557	-0.00168756	Dsc2	desmocollin 2	Chr:18 7.0 cM	Mm.119257 // est
1444297_at			1		1	-3.98	-0.0205209	-0.00168756	Serpina4-ps1	serine (or cysteine) proteinase inhibitor, clade A, member 4, pseudogene 1	---	Mm.214537 // est
1444880_at			1		1	-3.99	-0.0131838	-0.0776118	---	Mus musculus transcribed sequences	---	Mm.133293 // ---
1454357_at			1		1	-4.01	-0.0205209	0.00643719	3110067C02Rik	RIKEN cDNA 3110067C02 gene	---	Mm.158945 // ---
1447472_at			1		1	-4.57	-0.00385092	-0.00168756	---	---	---	Mm.214557 // ---
1420180_at			1		1	-5.21	-0.0104557	-0.0104557	---	---	---	Mm.199822 // est
1441818_at			1		1	-6.01	-0.0253339	0.00823338	---	Mus musculus transcribed sequence with weak similarity to protein ref:NP_004793.1 (H.sapiens) otoferlin [Homo sapiens]	---	Mm.268787 // est
1442069_at			1		1	-7.16	-0.0776118	0.0131838	C79563	expressed sequence C79563	Chr:5	--- // ---
1445000_at			1		1	-7.24	0.0131838	-0.00823338	---	Mus musculus transcribed sequences	---	Mm.152214 // est
1431764_at			1		1	-7.47	0.00823338	-0.00499685	2310067P03Rik	RIKEN cDNA 2310067P03 gene	---	Mm.73175 // ---
1446388_at			1		1	-10.86	-0.0104557	0.00823338	---	Mus musculus transcribed sequences	---	Mm.216304 // est
1425084_at			1		1	-19.7	-0.0457245	0.0165062	Ian3	immune associated nucleotide 3	Chr:6 B2.3	Mm.157697 // full length
[truncated: 1 more rows]

## Sheet: Matrix of IF_AL_matrix
IF vs AL Matrix
[truncated: 1,328 more rows]
