# Supplementary material for: Intermittent fasting enhances long-term memory consolidation, adult hippocampal neurogenesis, and expression of longevity gene Klotho
Source: Mol Psychiatry. 2021 May 25;26(11):6365–79. doi: 10.1038/s41380-021-01102-4 (PMC8760057; doi:10.1038/s41380-021-01102-4)
Supplement: Supplementary file 3 — Data Set 3 [file 41380_2021_1102_MOESM3_ESM.xls]

## Sheet: Sheet0
© 2000-2016 QIAGEN. All rights reserved.
Categories	Diseases or Functions Annotation	p-Value	Predicted Activation State	Activation z-score	Notes	Molecules	# Molecules
Cellular Development, Cellular Growth and Proliferation, Nervous System Development and Function, Tissue Development	development of neuroepithelial cells	2.06E-05				ID1,SHH	2
Behavior	cognition	2.56E-05	Increased	2.199	bias	ARHGEF9,ARSG,CAMK2A,GABBR1,KL,NRXN1,PLP1,SRR	8
Molecular Transport	import of Cu2+	6.85E-05				SLC31A1,STEAP2	2
Molecular Transport	transport of ion	1.02E-04				AQP1,CAMK2A,KCNE2,SLC31A1,STEAP2,TRPM3	6
Neurological Disease, Organismal Injury and Abnormalities	microgliosis	1.49E-04				ARSG,IDE,PLP1	3
Organismal Development	size of animal	1.74E-04		1.342	bias	GABBR1,ID1,IGF2BP1,KL,SHH	5
Organismal Survival	organismal death	2.20E-04	Decreased	-3.124	bias	ACE,AQP1,E2F5,ENPP2,F5,FOLR1,GABBR1,ID1,IDE,IGF2BP1,KL,KLF2,NRXN1,PLP1,SHH,SLC31A1,SOSTDC1,UCP2,UPF2	19
Cancer, Endocrine System Disorders, Organismal Injury and Abnormalities, Reproductive System Disease	pituitary gland adenoma	2.94E-04				ALDH2,FOLR1,ID1,PRLR	4
Connective Tissue Development and Function, Skeletal and Muscular System Development and Function	bone mineral density of tibia	3.05E-04				GABBR1,PRLR	2
Molecular Transport	transport of cation	3.47E-04				AQP1,CAMK2A,SLC31A1,STEAP2,TRPM3	5
Embryonic Development, Organismal Development	development of body trunk	4.63E-04		0.577	bias	ACE,Ap2b1,AQP1,F5,FOLR1,ID1,IGF2BP1,KL,KLF2,PRLR,SHH,UPF2	12
Cellular Development, Cellular Growth and Proliferation, Nervous System Development and Function, Tissue Development	proliferation of neuronal cells	4.79E-04		1.667	bias	CAMK2A,ENPP2,ID1,MID1,PRLR,SHH	6
Neurological Disease, Organismal Injury and Abnormalities	gliosis	4.85E-04		-1.988	bias	ARSG,IDE,PLP1,PRLR	4
Cancer, Organismal Injury and Abnormalities	head and neck neoplasia	5.27E-04				ALDH2,FOLR1,ID1,PRLR,SHH	5
Cancer, Organismal Injury and Abnormalities	incidence of head and neck tumor	6.80E-04				ID1,PRLR,SHH	3
Immunological Disease	onset of autoimmune disease	7.07E-04				PLP1,UCP2	2
Protein Synthesis	quantity of PRL in blood	7.07E-04				GABBR1,PRLR	2
Developmental Disorder	Growth Failure	7.50E-04	Decreased	-2.204	bias	AQP1,ENPP2,FOLR1,ID1,IGF2BP1,KL,KLF2,SHH	8
Behavior	emotional behavior	8.48E-04				CAMK2A,GABBR1,NRXN1,PRLR,TRPM3	5
Nervous System Development and Function	abnormal morphology of nervous system	8.56E-04				ARHGEF9,ARSG,CAMK2A,E2F5,GABBR1,ID1,PLP1,SHH,SOSTDC1	9
Cell-To-Cell Signaling and Interaction, Nervous System Development and Function	long-term potentiation of synapse	8.64E-04		1.103	bias	ARHGEF9,CAMK2A,GABBR1,SRR	4
Organismal Survival	survival of organism	8.67E-04		1.446		AQP1,ID1,IDE,KL,SHH,SLC31A1,SOSTDC1,UCP2	8
Behavior	learning	1.08E-03				ARHGEF9,ARSG,CAMK2A,GABBR1,NRXN1,SRR	6
Cell-To-Cell Signaling and Interaction, Nervous System Development and Function	excitatory postsynaptic current	1.11E-03				GABBR1,NRXN1,SRR	3
Endocrine System Disorders, Metabolic Disease	hyperglycemia	1.33E-03				ACE,PRLR,STEAP2,UCP2	4
Neurological Disease, Organismal Injury and Abnormalities	astrocytosis	1.34E-03				ARSG,IDE,PLP1	3
Cardiovascular System Development and Function, Tissue Morphology	permeability of blood vessel	1.34E-03				AQP1,ID1,KL	3
Visual System Development and Function	photoresponse	1.40E-03				PRLR,RDH5	2
Molecular Transport	quantity of metal	1.47E-03		0.218		ACE,AQP1,KL,PRLR,SLC31A1	5
Molecular Transport	transport of metal ion	1.47E-03				AQP1,CAMK2A,SLC31A1,STEAP2	4
Cell Morphology, Nervous System Development and Function, Tissue Morphology	abnormal morphology of neurons	1.52E-03				ARHGEF9,ARSG,CAMK2A,GABBR1,PLP1,SHH	6
Organismal Injury and Abnormalities, Tissue Morphology	permeability of epithelial tissue	1.54E-03				AQP1,KL	2
Free Radical Scavenging, Molecular Transport	quantity of superoxide	1.68E-03				CAMK2A,UCP2	2
Developmental Disorder, Organismal Injury and Abnormalities, Renal and Urological Disease	congenital anomalies of kidney and urinary tract	1.69E-03				ACE,KL,SHH	3
Connective Tissue Development and Function, Skeletal and Muscular System Development and Function	bone mineral density	1.72E-03		1.969	bias	GABBR1,ID1,KL,PRLR	4
Cell Morphology, Hematological System Development and Function, Inflammatory Response, Nervous System Development and Function	abnormal morphology of microglia	1.83E-03				ARSG,PLP1	2
Cellular Function and Maintenance	cellular homeostasis	2.41E-03		0.282	bias	AQP1,F5,ID1,KCNE2,KL,KLF2,PLP1,SHH,SLC31A1,UCP2	10
Connective Tissue Development and Function, Skeletal and Muscular System Development and Function	bone mineral density of femur	2.49E-03				GABBR1,PRLR	2
Cellular Development, Cellular Growth and Proliferation, Tissue Development	development of epithelial cells	2.64E-03				ID1,PRLR,SHH	3
Molecular Transport	transport of divalent cations	2.64E-03				CAMK2A,SLC31A1,STEAP2	3
Auditory and Vestibular System Development and Function, Organ Morphology, Organismal Development, Tissue Morphology	abnormal morphology of otic pit	2.65E-03				FOLR1	1
Organ Morphology	abnormal morphology of papillary layer	2.65E-03				SHH	1
Cardiovascular System Development and Function, Organ Morphology, Organismal Development, Renal and Urological System Development and Function, Tissue Morphology	abnormal morphology of renal artery	2.65E-03				ACE	1
Drug Metabolism, Molecular Transport, Small Molecule Biochemistry	accumulation of carboplatin	2.65E-03				SLC31A1	1
Drug Metabolism, Molecular Transport	accumulation of cisplatin	2.65E-03				SLC31A1	1
Free Radical Scavenging, Lipid Metabolism, Molecular Transport, Small Molecule Biochemistry	accumulation of lipid peroxide	2.65E-03				KL	1
Amino Acid Metabolism, Drug Metabolism, Lipid Metabolism, Small Molecule Biochemistry	binding of baclofen	2.65E-03				GABBR1	1
Cell Morphology, Cellular Development, Cellular Growth and Proliferation, Embryonic Development, Tissue Development	branching of duct cells	2.65E-03				PRLR	1
Renal and Urological System Development and Function	concentration of urine	2.65E-03				ACE	1
Small Molecule Biochemistry	conversion of sulfate	2.65E-03				SRR	1
Cell Death and Survival, Cellular Compromise, Neurological Disease, Tissue Morphology	degeneration of GABAergic neurons	2.65E-03				SHH	1
Connective Tissue Development and Function, Skeletal and Muscular System Development and Function, Tissue Development	delay in initiation of calcification of digit	2.65E-03				GABBR1	1
Connective Tissue Development and Function, Skeletal and Muscular System Development and Function, Tissue Development	delay in initiation of calcification of hyoid bone	2.65E-03				GABBR1	1
Connective Tissue Development and Function, Skeletal and Muscular System Development and Function, Tissue Development	delay in initiation of calcification of metatarsal bone	2.65E-03				GABBR1	1
Cellular Development, Cellular Growth and Proliferation, Embryonic Development, Organismal Development, Tissue Development	development of cardiopulmonary mesoderm progenitor cells	2.65E-03				SHH	1
Digestive System Development and Function, Embryonic Development, Organ Development, Organismal Development, Tissue Development	development of dental cord	2.65E-03				SHH	1
Embryonic Development, Organismal Development, Tissue Development	development of telencephalic vesicle	2.65E-03				SHH	1
Auditory and Vestibular System Development and Function, Nervous System Development and Function	development of vestibulocochlear cranial nerve ganglion	2.65E-03				SHH	1
Cellular Function and Maintenance, Molecular Transport	efflux of iodide	2.65E-03				KCNE2	1
Cell Cycle	entry into S/G2 phase transition of T lymphocytes	2.65E-03				SHH	1
Embryonic Development, Hair and Skin Development and Function, Organ Development, Organismal Development, Tissue Development	formation of dermal papilla	2.65E-03				SHH	1
Embryonic Development, Organismal Development, Tissue Development	formation of genital tubercle	2.65E-03				SHH	1
Cellular Development, Cellular Growth and Proliferation, Embryonic Development, Organ Development, Organismal Development, Reproductive System Development and Function, Tissue Development	formation of lobulo-alveolar bud cells	2.65E-03				PRLR	1
Cell Death and Survival, DNA Replication, Recombination, and Repair	fragmentation of mitochondrial DNA	2.65E-03				KL	1
Organ Development, Reproductive System Development and Function	function of oviduct	2.65E-03				PRLR	1
Cellular Development, Cellular Growth and Proliferation, Nervous System Development and Function, Tissue Development	generation of cholinergic neurons	2.65E-03				SHH	1
Nervous System Development and Function, Organ Development	growth of mesencephalon	2.65E-03				SHH	1
Gastrointestinal Disease	hypergastrinemia of gastric gland	2.65E-03				KCNE2	1
Cancer, Hematological Disease, Immunological Disease, Organismal Injury and Abnormalities	hyperplasia of Th2 cells	2.65E-03				PLP1	1
Cancer, Gastrointestinal Disease, Organismal Injury and Abnormalities	hyperplasia of gastric gland	2.65E-03				KCNE2	1
Cardiovascular Disease	hypocellularity of atrioventricular canal cushion	2.65E-03				KLF2	1
Cancer, Endocrine System Disorders, Organismal Injury and Abnormalities	incidence of medullary thyroid carcinoma	2.65E-03				PRLR	1
Cell-To-Cell Signaling and Interaction, Cellular Growth and Proliferation, Nervous System Development and Function	induction of oligodendrocytes	2.65E-03				SHH	1
Immunological Disease, Inflammatory Disease, Inflammatory Response, Neurological Disease	initiation of experimental autoimmune encephalomyelitis	2.65E-03				PLP1	1
Organ Morphology	lack of inner root sheath	2.65E-03				SHH	1
Cardiovascular System Development and Function, Tissue Morphology	morphology of umbilical vein	2.65E-03				KLF2	1
Cell Death and Survival, Skeletal and Muscular Disorders	necrosis of limb	2.65E-03				SHH	1
Cellular Development, Cellular Growth and Proliferation, Nervous System Development and Function, Tissue Development	neurogenesis of neuroepithelial cells	2.65E-03				ID1	1
Cardiovascular System Development and Function	organization of tunica media	2.65E-03				KLF2	1
Cardiovascular System Development and Function, Embryonic Development, Organ Development, Organismal Development, Tissue Development	organogenesis of heart	2.65E-03				SHH	1
Energy Production, Lipid Metabolism, Small Molecule Biochemistry, Vitamin and Mineral Metabolism	oxidation of 9-cis-retinal	2.65E-03				RDH5	1
Nervous System Development and Function, Tissue Morphology	quantity of astrocyte precursor cells	2.65E-03				SHH	1
Amino Acid Metabolism, Post-Translational Modification, Small Molecule Biochemistry	racemization of L-serine	2.65E-03				SRR	1
Carbohydrate Metabolism, Energy Production	release of pyruvic acid	2.65E-03				SRR	1
Molecular Transport	secretion of H+	2.65E-03				KCNE2	1
Organismal Development, Reproductive System Development and Function	secretion of breast milk	2.65E-03				PRLR	1
Cell Cycle	senescence of oligodendrocyte precursor cells	2.65E-03				C2orf40	1
Cell Cycle	senescence of progenitor cells	2.65E-03				KL	1
Cell Morphology	size of leukemia cell lines	2.65E-03				KLF2	1
Cell Morphology, Cellular Assembly and Organization, Nervous System Development and Function	structure of myelin sheath	2.65E-03				PLP1	1
Amino Acid Metabolism, Small Molecule Biochemistry	synthesis of D-serine	2.65E-03				SRR	1
Molecular Transport	translocation of water	2.65E-03				AQP1	1
Cell Morphology, Cellular Development, Embryonic Development, Organismal Development	ventralization of embryonic stem cells	2.65E-03				SHH	1
Tissue Morphology	abnormal morphology of extraembryonic tissue	2.67E-03				ENPP2,F5,KLF2,SHH	4
Hair and Skin Development and Function, Organ Morphology	abnormal morphology of hair	2.71E-03				E2F5,PRLR,SHH	3
Endocrine System Disorders, Metabolic Disease	impaired glucose tolerance	2.71E-03				IDE,PRLR,STEAP2	3
Cell Cycle	re-entry into cell cycle progression	2.85E-03				E2F5,ID1	2
Digestive System Development and Function	morphology of digestive system	3.00E-03				ARSG,FOLR1,IGF2BP1,KCNE2,PRLR,SHH,SOSTDC1	7
Cancer, Organismal Injury and Abnormalities	head and neck cancer	3.09E-03				ID1,PRLR,SHH	3
Metabolic Disease	hypothermia	3.24E-03				GABBR1,KLF2	2
Embryonic Development, Tissue Morphology	abnormal morphology of yolk sac	3.34E-03				F5,KLF2,SHH	3
Embryonic Development, Organ Development, Organismal Development, Skeletal and Muscular System Development and Function, Tissue Development	formation of smooth muscle	3.45E-03				KLF2,SHH	2
Cancer, Organismal Injury and Abnormalities	incidence of tumor	3.66E-03		-1.387	bias	FOLR1,ID1,IGF2BP1,PRLR,SHH	5
Cardiovascular Disease	Hypotension	3.66E-03				ACE,KLF2	2
Cell Death and Survival, Neurological Disease	cell death of hippocampal cells	3.66E-03				KL,UCP2	2
Cell Death and Survival, Neurological Disease	cell death of cerebral cortex cells	3.86E-03				KL,SRR,UCP2	3
Tissue Development	morphogenesis of epithelial tissue	3.86E-03				ID1,PRLR,SHH	3
Cell Morphology, Nervous System Development and Function, Tissue Morphology	abnormal morphology of myelin sheath	3.87E-03				GABBR1,PLP1	2
Cell Morphology	conversion of cells	3.87E-03				PRLR,SHH	2
Embryonic Development, Hair and Skin Development and Function, Organ Development, Organ Morphology, Organismal Development, Tissue Development	morphogenesis of hair follicle	3.87E-03				SHH,SOSTDC1	2
Organismal Functions	movement of rodents	3.99E-03				ARHGEF9,KL,PLP1,SRR	4
Cellular Movement, Embryonic Development	migration of neural crest cells	4.32E-03				FOLR1,SHH	2
Cell-To-Cell Signaling and Interaction, Nervous System Development and Function	excitatory postsynaptic potential	4.43E-03				ARHGEF9,CAMK2A,NRXN1	3
Behavior	behavior	4.51E-03		1.577		ARHGEF9,ARSG,CAMK2A,GABBR1,NRXN1,PRLR,SHH,SRR,TRPM3	9
Molecular Transport	quantity of metal ion	4.54E-03				ACE,AQP1,KL,PRLR	4
Cell-mediated Immune Response, Cellular Development, Cellular Function and Maintenance, Cellular Growth and Proliferation, Hematological System Development and Function, Hematopoiesis, Lymphoid Tissue Structure and Development, Tissue Development	differentiation of regulatory T lymphocytes	4.79E-03				ID1,PLP1	2
Behavior, Nervous System Development and Function	passive avoidance learning	4.79E-03				ARSG,GABBR1	2
Nervous System Development and Function	nociception	4.84E-03				AQP1,GABBR1,TRPM3	3
Cell-To-Cell Signaling and Interaction	synaptic depression	4.84E-03				ARHGEF9,CAMK2A,NRXN1	3
Cardiovascular System Development and Function, Organismal Development	development of aorta	5.28E-03				Ap2b1,SHH	2
Embryonic Development, Organ Development, Organ Morphology, Organismal Development, Respiratory System Development and Function, Tissue Development	morphogenesis of lung	5.28E-03				ID1,SHH	2
Organ Morphology, Organismal Development	abnormal morphology of Harderian gland	5.29E-03				PRLR	1
Organ Morphology, Organismal Development, Renal and Urological System Development and Function	abnormal morphology of medullary ray	5.29E-03				ACE	1
Organ Morphology, Respiratory System Development and Function, Skeletal and Muscular System Development and Function	abnormal morphology of trachealis muscle	5.29E-03				SHH	1
Lipid Metabolism, Molecular Transport, Small Molecule Biochemistry, Vitamin and Mineral Metabolism	accumulation of 11-cis-retinyl esters	5.29E-03				RDH5	1
Lipid Metabolism, Molecular Transport, Small Molecule Biochemistry, Vitamin and Mineral Metabolism	accumulation of 13-cis-retinyl esters	5.29E-03				RDH5	1
Organismal Development	accumulation of urine	5.29E-03				AQP1	1
Connective Tissue Disorders, Dental Disease, Developmental Disorder, Digestive System Development and Function, Gastrointestinal Disease, Organismal Development, Skeletal and Muscular Disorders	agenesis of premaxillary incisor	5.29E-03				SHH	1
Cell Death and Survival, Cellular Function and Maintenance	clearance of Leishmania donovani strain AG83	5.29E-03				UCP2	1
Cellular Development, Cellular Growth and Proliferation, Hematological System Development and Function, Hematopoiesis, Humoral Immune Response	clonal expansion of pre-B lymphocytes	5.29E-03				KLF2	1
Carbohydrate Metabolism, Energy Production	conversion of pyruvic acid	5.29E-03				SRR	1
Lipid Metabolism, Small Molecule Biochemistry	damage of lipid	5.29E-03				UCP2	1
Connective Tissue Development and Function, Skeletal and Muscular System Development and Function	delay in resorption of trabecular bone	5.29E-03				KL	1
Endocrine System Development and Function, Organ Morphology	density of islets of Langerhans	5.29E-03				PRLR	1
Digestive System Development and Function, Embryonic Development, Organ Development, Organismal Development, Tissue Development	development of duodenum	5.29E-03				SHH	1
Embryonic Development, Organismal Development, Tissue Development	development of head fold	5.29E-03				ENPP2	1
Cellular Development, Cellular Growth and Proliferation, Connective Tissue Development and Function, Digestive System Development and Function, Embryonic Development, Organ Development, Organismal Development, Tissue Development	development of interstitial cells of cajal	5.29E-03				SHH	1
Connective Tissue Development and Function, Embryonic Development, Organismal Development, Skeletal and Muscular System Development and Function, Tissue Development	development of neurocranial base	5.29E-03				SHH	1
Embryonic Development, Organ Development, Organismal Development, Respiratory System Development and Function, Tissue Development	development of nostril	5.29E-03				SHH	1
Auditory and Vestibular System Development and Function, Embryonic Development, Organ Development, Organismal Development, Tissue Development	development of preotic pillar	5.29E-03				SHH	1
Cell Morphology, Cellular Assembly and Organization, Cellular Development, Cellular Function and Maintenance, Cellular Growth and Proliferation, Nervous System Development and Function, Tissue Development	development of retinal axons	5.29E-03				SHH	1
Digestive System Development and Function, Lipid Metabolism, Small Molecule Biochemistry	digestion of lipid	5.29E-03				AQP1	1
Connective Tissue Development and Function, Embryonic Development, Organ Development, Organismal Development, Skeletal and Muscular System Development and Function, Tissue Development	formation of ectotympanic bone	5.29E-03				SHH	1
Connective Tissue Development and Function, Embryonic Development, Organ Development, Organismal Development, Skeletal and Muscular System Development and Function, Tissue Development	formation of gonial bone	5.29E-03				SHH	1
Cancer, Endocrine System Disorders, Organismal Injury and Abnormalities, Reproductive System Disease	formation of prolactinoma	5.29E-03				PRLR	1
Neurological Disease	head tremor	5.29E-03				PLP1	1
Cancer, Organismal Injury and Abnormalities	hyperplasia of progenitor cells	5.29E-03				SHH	1
Connective Tissue Development and Function, Organ Morphology, Organismal Development, Skeletal and Muscular System Development and Function, Tissue Development	lack of tibia	5.29E-03				SHH	1
Auditory and Vestibular System Development and Function, Organ Morphology, Organismal Development	lack of utricle	5.29E-03				SHH	1
Cellular Function and Maintenance, Cellular Movement, Embryonic Development	localization of neural crest cells	5.29E-03				SHH	1
Connective Tissue Disorders, Skeletal and Muscular Disorders, Tissue Morphology	loss of coronal suture	5.29E-03				SHH	1
Amino Acid Metabolism, Small Molecule Biochemistry	metabolism of L-serine	5.29E-03				SRR	1
Amino Acid Metabolism, Drug Metabolism, Small Molecule Biochemistry, Vitamin and Mineral Metabolism	metabolism of folic acid	5.29E-03				FOLR1	1
Cancer, Organismal Injury and Abnormalities	metastasis of fibroblast cell lines	5.29E-03				ENPP2	1
Cellular Movement, Hematological System Development and Function, Humoral Immune Response, Immune Cell Trafficking	migration of pre-B lymphocytes	5.29E-03				KLF2	1
Nervous System Development and Function, Organ Morphology, Organismal Development	morphology of brain septum	5.29E-03				SHH	1
Cardiovascular System Development and Function, Cell Morphology, Hematological System Development and Function, Hematopoiesis, Tissue Morphology	morphology of erythroid cells	5.29E-03				KLF2	1
Embryonic Development, Organ Development, Organismal Development, Renal and Urological System Development and Function, Tissue Development	organogenesis of kidney	5.29E-03				SHH	1
Cell Morphology	osmotic water permeability of red blood cells	5.29E-03				AQP1	1
Embryonic Development, Organ Development, Organismal Development, Reproductive System Development and Function, Tissue Development	outgrowth of mammary lobuloalveolar unit	5.29E-03				PRLR	1
Energy Production, Lipid Metabolism, Small Molecule Biochemistry, Vitamin and Mineral Metabolism	oxidation of 9-cis-retinol	5.29E-03				RDH5	1
Carbohydrate Metabolism, Energy Production	production of pyruvic acid	5.29E-03				SRR	1
Connective Tissue Development and Function, Organ Development, Skeletal and Muscular System Development and Function	remodeling of squamosal bone	5.29E-03				SHH	1
Hair and Skin Development and Function	self-renewal of epidermis	5.29E-03				SHH	1
Lipid Metabolism, Molecular Transport, Small Molecule Biochemistry	sequestration of cholesterol	5.29E-03				PLP1	1
Digestive System Development and Function, Organ Morphology	size of crypt	5.29E-03				FOLR1	1
Digestive System Development and Function, Organismal Development	size of tooth	5.29E-03				SHH	1
Cardiovascular System Development and Function	stabilization of blood vessel	5.29E-03				KLF2	1
Cellular Assembly and Organization, Nervous System Development and Function	stabilization of myelin sheath	5.29E-03				PLP1	1
Gastrointestinal Disease, Organismal Injury and Abnormalities	stenosis of esophagus	5.29E-03				SHH	1
Cell Death and Survival, Organismal Survival	survival of Leishmania donovani strain AG83	5.29E-03				UCP2	1
Cell Death and Survival, Hematological Disease, Hematological System Development and Function, Immunological Disease	survival of germinal center B lymphocytes	5.29E-03				SHH	1
Inflammatory Disease, Inflammatory Response, Ophthalmic Disease, Organismal Injury and Abnormalities	swelling of cornea	5.29E-03				AQP1	1
Cell-To-Cell Signaling and Interaction, Nervous System Development and Function	synaptic plasticity of collateral synapses	5.29E-03				SRR	1
Connective Tissue Disorders, Gastrointestinal Disease, Skeletal and Muscular Disorders	synostosis of mandible	5.29E-03				SHH	1
Connective Tissue Disorders, Gastrointestinal Disease, Skeletal and Muscular Disorders	synostosis of premaxilla	5.29E-03				SHH	1
Connective Tissue Disorders, Skeletal and Muscular Disorders	synostosis of symphysis	5.29E-03				SHH	1
Nucleic Acid Metabolism, Small Molecule Biochemistry	synthesis of NADPH	5.29E-03				ALDH2	1
Organismal Injury and Abnormalities, Tissue Morphology	size of lesion	5.70E-03				CAMK2A,F5,SRR,UCP2	4
Cancer, Organismal Injury and Abnormalities	tumorigenesis of head and neck tumor	5.80E-03				PRLR,SHH	2
Organ Morphology, Organismal Development, Renal and Urological System Development and Function	abnormal morphology of kidney	5.84E-03				ACE,ARSG,KL,SHH	4
Cell Cycle	senescence of cells	6.31E-03				C2orf40,ID1,KL	3
Cellular Function and Maintenance, Small Molecule Biochemistry	homeostasis of anion	6.34E-03				KCNE2,KL	2
Cancer, Gastrointestinal Disease, Organismal Injury and Abnormalities	hyperplasia of gastrointestinal tract	6.34E-03				KCNE2,SHH	2
Cell Morphology, Connective Tissue Development and Function, Tissue Morphology	size of connective tissue cells	6.43E-03				ENPP2,ID1,KL	3
Embryonic Development, Organ Development, Organismal Development, Renal and Urological System Development and Function, Tissue Development	formation of kidney	6.54E-03		0.339	bias	ACE,AQP1,KL,SHH	4
Cellular Development	differentiation of brain cells	6.61E-03				ID1,SHH	2
Neurological Disease	epilepsy	6.61E-03				DBP,GABBR1	2
Behavior, Nervous System Development and Function	long-term memory	6.61E-03				CAMK2A,GABBR1	2
Cell-mediated Immune Response, Cellular Development, Cellular Function and Maintenance, Cellular Growth and Proliferation, Hematological System Development and Function, Hematopoiesis, Lymphoid Tissue Structure and Development, Tissue Development	development of regulatory T lymphocytes	6.89E-03				ID1,KLF2	2
Tissue Morphology	lack of vitelline vessel	6.89E-03				ENPP2,SHH	2
Vitamin and Mineral Metabolism	metabolism of vitamin	7.48E-03				FOLR1,RDH5	2
Renal and Urological System Development and Function	osmolality of urine	7.48E-03				ACE,AQP1	2
Hematological System Development and Function	circulation of blood	7.77E-03				ENPP2,F5	2
Neurological Disease, Organismal Injury and Abnormalities	hyperalgesia	7.77E-03				CAMK2A,GABBR1	2
Developmental Disorder, Organismal Injury and Abnormalities, Renal and Urological Disease	hypoplasia of kidney	7.77E-03				ACE,KL	2
Molecular Transport	transport of molecule	7.79E-03				AQP1,CAMK2A,KCNE2,NRXN1,SHH,SLC31A1,STEAP2,TRPM3	8
Hair and Skin Development and Function, Organ Morphology	abnormal morphology of coarse hair	7.93E-03				PRLR	1
Cellular Assembly and Organization	aggregation of pigment granules	7.93E-03				GABBR1	1
Cardiovascular Disease, Hematological Disease, Organismal Injury and Abnormalities	aplastic anemia	7.93E-03				ALDH2	1
Embryonic Development, Hair and Skin Development and Function, Organ Development, Organismal Development, Tissue Development	arrest in development of hair follicle	7.93E-03				SHH	1
Gastrointestinal Disease, Organismal Injury and Abnormalities	atrophy of intestine	7.93E-03				KL	1
Connective Tissue Disorders, Developmental Disorder, Gastrointestinal Disease, Organismal Development, Skeletal and Muscular Disorders	cleft palate syndrome of secondary palate	7.93E-03				SHH	1
Developmental Disorder, Neurological Disease, Organismal Injury and Abnormalities	congenital hydrocephalus	7.93E-03				E2F5	1
Embryonic Development, Organismal Development, Tissue Development	development of genital tubercle	7.93E-03				SHH	1
Auditory and Vestibular System Development and Function, Connective Tissue Development and Function, Embryonic Development, Organ Development, Organismal Development, Skeletal and Muscular System Development and Function, Tissue Development	development of incus	7.93E-03				SHH	1
Cell-mediated Immune Response, Cellular Development, Cellular Function and Maintenance, Cellular Growth and Proliferation, Hematological System Development and Function, Hematopoiesis, Lymphoid Tissue Structure and Development, Tissue Development	development of induced regulatory T-lymphocyte	7.93E-03				KLF2	1
Digestive System Development and Function, Embryonic Development, Organ Development, Organismal Development, Tissue Development	development of rectum	7.93E-03				SHH	1
Auditory and Vestibular System Development and Function, Connective Tissue Development and Function, Embryonic Development, Organ Development, Organismal Development, Skeletal and Muscular System Development and Function, Tissue Development	development of stapes	7.93E-03				SHH	1
Skeletal and Muscular System Development and Function	development of symphysis	7.93E-03				SHH	1
Cell-mediated Immune Response, Cellular Development, Cellular Function and Maintenance, Cellular Growth and Proliferation, Hematological System Development and Function, Hematopoiesis, Lymphoid Tissue Structure and Development, Tissue Development	differentiation of Th2-like cells	7.93E-03				SHH	1
Cellular Development, Endocrine System Development and Function	differentiation of gonadotropes	7.93E-03				SHH	1
Cellular Development, Endocrine System Development and Function	differentiation of thyrotropes	7.93E-03				SHH	1
Cellular Development, Cellular Growth and Proliferation, Hematological System Development and Function	expansion of gamma-delta natural killer T lymphocytes	7.93E-03				KLF2	1
Organismal Injury and Abnormalities, Reproductive System Disease	experimentally-induced adenomyosis	7.93E-03				PRLR	1
Cellular Development, Cellular Growth and Proliferation, Embryonic Development, Organ Development, Organismal Development, Skeletal and Muscular System Development and Function, Tissue Development	formation of smooth muscle cells	7.93E-03				KLF2	1
Endocrine System Disorders, Organismal Injury and Abnormalities, Reproductive System Disease	hyperprolactinemia	7.93E-03				PRLR	1
Connective Tissue Disorders, Inflammatory Response, Tissue Development	inflammation of visceral fat	7.93E-03				STEAP2	1
Inflammatory Response	inflammatory response of fibroblast cell lines	7.93E-03				STEAP2	1
Connective Tissue Development and Function, Organ Morphology, Organismal Development, Skeletal and Muscular System Development and Function, Tissue Development	lack of fibula	7.93E-03				SHH	1
Embryonic Development, Tissue Morphology	lack of first branchial arch	7.93E-03				FOLR1	1
Organismal Development, Skeletal and Muscular System Development and Function	lack of forelimb	7.93E-03				SHH	1
Connective Tissue Development and Function, Skeletal and Muscular System Development and Function, Tissue Morphology	lack of tracheal ring	7.93E-03				SHH	1
Embryonic Development, Tissue Morphology	length of proliferative zone	7.93E-03				KL	1
Cell-To-Cell Signaling and Interaction, Nervous System Development and Function	long-term potentiation of barrel cortex	7.93E-03				CAMK2A	1
Connective Tissue Development and Function, Tissue Morphology	mass of perirenal white adipose tissue	7.93E-03				ENPP2	1
Cellular Development, Nervous System Development and Function, Tissue Development	maturation of neuronal progenitor cells	7.93E-03				SHH	1
Lipid Metabolism, Small Molecule Biochemistry	metabolism of oleic acid	7.93E-03				DBP	1
Lipid Metabolism, Small Molecule Biochemistry	metabolism of stearic acid	7.93E-03				DBP	1
Developmental Disorder, Gastrointestinal Disease	metaplasia of stomach	7.93E-03				SHH	1
Cell-To-Cell Signaling and Interaction, Cellular Assembly and Organization, Cellular Function and Maintenance, Inflammatory Response	phagocytosis of photoreceptor outer segments	7.93E-03				KL	1
Cell Morphology	polarization of naive T lymphocytes	7.93E-03				ENPP2	1
Cellular Assembly and Organization	proliferation of mitochondria	7.93E-03				UCP2	1
Amino Acid Metabolism, Drug Metabolism, Molecular Transport, Small Molecule Biochemistry, Vitamin and Mineral Metabolism	quantity of folic acid	7.93E-03				FOLR1	1
Organismal Development	relaxation of mice	7.93E-03				GABBR1	1
Cell Cycle, Cellular Development, Respiratory System Development and Function	senescence of lung cell lines	7.93E-03				ID1	1
Hair and Skin Development and Function, Organ Morphology	size of hair follicle	7.93E-03				SHH	1
Cell Death and Survival, Nervous System Development and Function	survival of oligodendrocytes	7.93E-03				PLP1	1
Embryonic Development, Organismal Development	development of abdomen	7.99E-03		0.339	bias	ACE,AQP1,IGF2BP1,KL,SHH,UPF2	6
Psychological Disorders	hyperactive behavior	8.03E-03				CAMK2A,GABBR1,SRR	3
Digestive System Development and Function, Embryonic Development, Organ Development, Organismal Development, Tissue Development	development of intestine	8.08E-03				IGF2BP1,SHH	2
Cellular Development, Cellular Growth and Proliferation, Embryonic Development, Nervous System Development and Function, Organismal Development, Tissue Development	proliferation of neuroblasts	8.08E-03				ID1,SHH	2
Cell-mediated Immune Response, Cellular Development, Cellular Function and Maintenance, Cellular Growth and Proliferation, Hematological System Development and Function, Hematopoiesis, Lymphoid Tissue Structure and Development, Tissue Development	differentiation of thymocytes	8.39E-03				ID1,SHH	2
Cell-To-Cell Signaling and Interaction, Nervous System Development and Function	inhibitory postsynaptic current	8.39E-03				ARHGEF9,GABBR1	2
Cellular Development, Nervous System Development and Function, Tissue Development	maturation of neurons	8.70E-03				CAMK2A,SHH	2
Cellular Development, Embryonic Development, Organismal Development, Tissue Development	differentiation of embryonic tissue	8.76E-03				FOLR1,ID1,SHH	3
Cellular Development, Cellular Growth and Proliferation, Connective Tissue Development and Function, Tissue Development	proliferation of chondrocytes	9.02E-03				GABBR1,KL	2
Cellular Function and Maintenance, Small Molecule Biochemistry	homeostasis of ion	9.06E-03				KCNE2,KL,SLC31A1	3
Respiratory Disease	abnormal respiration	9.34E-03				ALDH2,UCP2	2
Digestive System Development and Function	abnormal morphology of digestive system	9.94E-03				ARSG,FOLR1,KCNE2,PRLR,SHH,SOSTDC1	6
Organismal Development	growth of organism	9.96E-03		0.968	bias	AQP1,ID1,IGF2BP1,KLF2,SHH,SLC31A1,UCP2	7
Tissue Morphology	abnormal morphology of glandular epithelium	1.00E-02				KCNE2,SHH	2
Organ Development, Renal and Urological System Development and Function	function of kidney	1.00E-02				AQP1,SOSTDC1	2
Cellular Development, Cellular Growth and Proliferation, Embryonic Development, Nervous System Development and Function, Organ Development, Organismal Development, Tissue Development	proliferation of neural precursor cells	1.00E-02				ID1,SHH	2
Organismal Development	abnormal morphology of head	1.03E-02				ARSG,E2F5,FOLR1,ID1,KLF2,PRLR,SHH,SOSTDC1	8
Connective Tissue Disorders, Skeletal and Muscular Disorders	osteoporosis	1.03E-02				ID1,KL	2
Cardiovascular Disease, Organismal Injury and Abnormalities, Tissue Morphology	size of infarct	1.05E-02				CAMK2A,SRR,UCP2	3
Tissue Morphology	abnormal morphology of olfactory pit	1.06E-02				SHH	1
Gastrointestinal Disease	achlorhydria	1.06E-02				KCNE2	1
Psychological Disorders	anhedonia	1.06E-02				GABBR1	1
Cell-mediated Immune Response, Cellular Development, Cellular Function and Maintenance, Cellular Growth and Proliferation, Hematological System Development and Function, Hematopoiesis, Lymphoid Tissue Structure and Development, Tissue Development	arrest in differentiation of thymocytes	1.06E-02				SHH	1
Gastrointestinal Disease, Organismal Injury and Abnormalities	atresia of anal canal	1.06E-02				SHH	1
Gene Expression	binding of GATA-4 binding site	1.06E-02				ID1	1
Gene Expression	binding of Nkx2.5 binding site	1.06E-02				ID1	1
Cell-To-Cell Signaling and Interaction, Reproductive System Development and Function	binding of ova	1.06E-02				ACE	1
Cell Death and Survival, Neurological Disease	cell death of CA1 neuron	1.06E-02				UCP2	1
Cell Morphology, Cellular Development, Connective Tissue Development and Function	conversion of fibroblast cell lines	1.06E-02				PRLR	1
Connective Tissue Disorders, Developmental Disorder, Embryonic Development, Organismal Development, Skeletal and Muscular Disorders, Tissue Development, Tissue Morphology	degeneration of notochord	1.06E-02				SHH	1
Digestive System Development and Function, Embryonic Development, Organ Development, Organismal Development, Tissue Development	development of anus	1.06E-02				SHH	1
Connective Tissue Development and Function, Embryonic Development, Organ Development, Organismal Development, Skeletal and Muscular System Development and Function, Tissue Development	development of basisphenoid bone	1.06E-02				SHH	1
Auditory and Vestibular System Development and Function, Connective Tissue Development and Function, Embryonic Development, Organ Development, Organismal Development, Skeletal and Muscular System Development and Function, Tissue Development	development of malleus	1.06E-02				SHH	1
Embryonic Development, Organismal Development, Tissue Development	development of nasal capsule	1.06E-02				SHH	1
Cardiovascular System Development and Function	development of vascular plexus	1.06E-02				SHH	1
Auditory Disease, Organismal Injury and Abnormalities	edema of ear	1.06E-02				KLF2	1
Cellular Movement, Hematological System Development and Function	extravasation of lymphocytes	1.06E-02				ENPP2	1
Lipid Metabolism, Small Molecule Biochemistry, Vitamin and Mineral Metabolism	formation of 9-cis-retinol	1.06E-02				RDH5	1
Organismal Development	formation of digit	1.06E-02				SHH	1
Nervous System Development and Function, Organ Development	growth of diencephalon	1.06E-02				SHH	1
Cellular Function and Maintenance	homeostasis of water	1.06E-02				AQP1	1
Cancer, Dermatological Diseases and Conditions, Organismal Injury and Abnormalities	hyperplasia of hair follicle	1.06E-02				KL	1
Behavior	hypolocomotion	1.06E-02				GABBR1	1
Developmental Disorder, Organismal Injury and Abnormalities, Renal and Urological Disease	hypoplasia of renal cortex	1.06E-02				KL	1
Developmental Disorder, Organismal Injury and Abnormalities, Renal and Urological Disease	hypoplasia of renal medulla	1.06E-02				ACE	1
Auditory and Vestibular System Development and Function, Organ Morphology, Organismal Development	lack of cochlear duct	1.06E-02				SHH	1
Organismal Development, Skeletal and Muscular System Development and Function	lack of hindlimb	1.06E-02				SHH	1
Auditory and Vestibular System Development and Function, Connective Tissue Development and Function, Organ Morphology, Organismal Development, Skeletal and Muscular System Development and Function, Tissue Development	lack of horizontal semicircular canal	1.06E-02				SHH	1
Auditory and Vestibular System Development and Function, Organ Morphology, Organismal Development	lack of saccule	1.06E-02				SHH	1
Nervous System Development and Function	lack of vestibulocochlear cranial nerve ganglion	1.06E-02				SHH	1
Molecular Transport	leakage of H+	1.06E-02				UCP2	1
Embryonic Development, Organ Development, Organ Morphology, Organismal Development, Respiratory System Development and Function, Tissue Development	morphogenesis of trachea	1.06E-02				SHH	1
Cardiovascular System Development and Function, Tissue Morphology	morphology of umbilical artery	1.06E-02				KLF2	1
Cardiovascular Disease, Cardiovascular System Development and Function, Organismal Injury and Abnormalities, Tissue Morphology	permeability of vascular endothelial tissue	1.06E-02				KL	1
Cancer, Cellular Development, Cellular Growth and Proliferation, Organismal Injury and Abnormalities, Tumor Morphology	proliferation of medulloblastoma cells	1.06E-02				SHH	1
Cellular Development, Cellular Growth and Proliferation, Nervous System Development and Function, Organ Development, Tissue Development	proliferation of spinal neuron	1.06E-02				SHH	1
Organismal Development	quantity of digit	1.06E-02				SHH	1
Cell Cycle, Visual System Development and Function	re-entry into cell cycle progression of lens fiber cells	1.06E-02				E2F5	1
Cardiovascular System Development and Function, Organ Morphology	size of atrium	1.06E-02				ACE	1
Cell Death and Survival, Embryonic Development	survival of neural crest cells	1.06E-02				SHH	1
Carbohydrate Metabolism	quantity of carbohydrate	1.06E-02		0.625		AQP1,ENPP2,KLF2,PRLR,UCP2	5
Cellular Development, Cellular Growth and Proliferation, Hematological System Development and Function, Hematopoiesis	expansion of hematopoietic progenitor cells	1.07E-02				KLF2,SHH	2
Cell-To-Cell Signaling and Interaction, Nervous System Development and Function	long term depression of synapse	1.07E-02				ARHGEF9,CAMK2A	2
Embryonic Development, Organ Development, Organ Morphology, Organismal Development, Tissue Development, Visual System Development and Function	morphogenesis of camera-type eye	1.07E-02				AQP1,SHH	2
Tissue Morphology	quantity of stem cells	1.10E-02				KL,SHH	2
Skeletal and Muscular System Development and Function	size of bone	1.11E-02				ID1,KL,PRLR,SHH	4
Cellular Development, Cellular Growth and Proliferation, Embryonic Development, Organismal Development, Tissue Development	development of embryonic cells	1.14E-02				PRLR,SHH	2
Cardiovascular System Development and Function	development of vasculature	1.15E-02				ACE,ENPP2,ID1,KLF2,SHH	5
Cell-To-Cell Signaling and Interaction, Nervous System Development and Function	neurotransmission	1.16E-02				ARHGEF9,CAMK2A,GABBR1,NRXN1	4
Cardiovascular System Development and Function	abnormal morphology of vasculature	1.17E-02				ACE,ID1,SHH	3
Gene Expression	transactivation of RNA	1.17E-02				ID1,IGF2BP1,UCP2	3
Skeletal and Muscular System Development and Function	abnormal morphology of smooth muscle	1.18E-02				KLF2,SHH	2
Cell-To-Cell Signaling and Interaction, Nervous System Development and Function	excitatory postsynaptic potential of neurons	1.18E-02				ARHGEF9,CAMK2A	2
Organismal Injury and Abnormalities, Renal and Urological Disease	polyuria	1.18E-02				ACE,AQP1	2
Tissue Morphology	abnormal morphology of epithelial tissue	1.23E-02				ARSG,KCNE2,KLF2,PRLR,SHH	5
Organ Morphology, Organismal Development, Renal and Urological System Development and Function	abnormal morphology of small kidney	1.25E-02				ACE,KL	2
Tissue Morphology	abnormal morphology of dilated allantois	1.32E-02				ENPP2	1
Organ Morphology, Reproductive System Development and Function	abnormal morphology of dilated rete testis	1.32E-02				AQP1	1
Cell Signaling, Molecular Transport, Vitamin and Mineral Metabolism	abnormal quantity of Ca2+	1.32E-02				PRLR	1
Amino Acid Metabolism, Molecular Transport, Small Molecule Biochemistry	abnormal quantity of homocysteine	1.32E-02				FOLR1	1
Hematological System Development and Function, Immune Cell Trafficking, Inflammatory Response, Tissue Development	accumulation of gamma-delta T lymphocytes	1.32E-02				KLF2	1
Behavior	avoidance	1.32E-02				TRPM3	1
Neurological Disease	communicating hydrocephalus	1.32E-02				E2F5	1
Endocrine System Disorders, Gastrointestinal Disease, Organismal Injury and Abnormalities	damage of islets of Langerhans	1.32E-02				UCP2	1
Embryonic Development, Organismal Development, Tissue Development	development of mandibular cartilage	1.32E-02				SHH	1
Cellular Development, Embryonic Development, Organ Development, Organismal Development, Reproductive System Development and Function, Tissue Development	differentiation of mammary epithelium	1.32E-02				PRLR	1
Cellular Development	differentiation of multinucleated cells	1.32E-02				GABBR1	1
Molecular Transport, Protein Trafficking	excretion of protein	1.32E-02				KL	1
Neurological Disease, Ophthalmic Disease, Organismal Injury and Abnormalities	gliosis of retina	1.32E-02				PRLR	1
Connective Tissue Development and Function, Embryonic Development, Organ Development, Organismal Development, Skeletal and Muscular System Development and Function, Tissue Development	growth of metatarsal bone	1.32E-02				KL	1
Gastrointestinal Disease	hypochlorhydria	1.32E-02				KCNE2	1
Connective Tissue Disorders, Developmental Disorder, Skeletal and Muscular Disorders	hypoplasia of ala temporali	1.32E-02				SHH	1
Connective Tissue Disorders, Developmental Disorder, Gastrointestinal Disease, Organismal Injury and Abnormalities, Skeletal and Muscular Disorders	hypoplasia of premaxilla	1.32E-02				SHH	1
Cancer, Hematological Disease, Immunological Disease, Organismal Injury and Abnormalities	initiation of leukemia	1.32E-02				ID1	1
Digestive System Development and Function, Organ Morphology, Organismal Development	lack of tongue	1.32E-02				SHH	1
Cardiovascular System Development and Function	maturation of vasculature	1.32E-02				KLF2	1
Lipid Metabolism, Small Molecule Biochemistry	metabolism of palmitic acid	1.32E-02				DBP	1
Cell Death and Survival, Cellular Compromise, Neurological Disease, Tissue Morphology	neurodegeneration of cholinergic neurons	1.32E-02				SHH	1
Cellular Development, Cellular Growth and Proliferation, Embryonic Development, Nervous System Development and Function, Organ Development, Organismal Development, Tissue Development	proliferation of cerebellar granule neuron precursor cells	1.32E-02				SHH	1
Cellular Development, Cellular Growth and Proliferation, Hematological System Development and Function, Humoral Immune Response, Lymphoid Tissue Structure and Development	proliferation of germinal center B lymphocytes	1.32E-02				SHH	1
Cellular Assembly and Organization	replenishment	1.32E-02				IDE	1
Nervous System Development and Function, Organismal Development	secretion of cerebrospinal fluid	1.32E-02				E2F5	1
Neurological Disease, Skeletal and Muscular Disorders	tremor of limb	1.32E-02				PLP1	1
Embryonic Development, Tissue Morphology	abnormal morphology of visceral yolk sac	1.33E-02				F5,SHH	2
Vitamin and Mineral Metabolism	quantity of vitamin	1.33E-02				FOLR1,KL	2
Carbohydrate Metabolism, Molecular Transport, Small Molecule Biochemistry	concentration of D-glucose	1.36E-02		0.000		AQP1,ENPP2,PRLR,UCP2	4
Tissue Development	branching of epithelial tissue	1.36E-02				PRLR,SHH	2
Organismal Injury and Abnormalities	intracranial hemorrhage	1.36E-02				E2F5,ID1	2
Molecular Transport	quantity of anion	1.36E-02				KCNE2,KL	2
Cellular Development, Skeletal and Muscular System Development and Function, Tissue Development	differentiation of osteoblasts	1.37E-02				GABBR1,ID1,SHH	3
Organismal Injury and Abnormalities	dehydration of mice	1.44E-02				AQP1,E2F5	2
Cellular Development, Cellular Growth and Proliferation, Nervous System Development and Function, Tissue Development	development of neuroglia	1.48E-02				PLP1,SHH	2
Cell Morphology	morphology of cells	1.51E-02				ARHGEF9,ARSG,CAMK2A,ENPP2,GABBR1,ID1,KCNE2,KL,KLF2,PLP1,PRLR,SHH	12
Cellular Development	maturation of cells	1.52E-02				CAMK2A,KLF2,PLP1,SHH	4
Cardiovascular System Development and Function, Embryonic Development, Organ Development, Organ Morphology, Organismal Development, Tissue Development	looping morphogenesis of heart	1.52E-02				FOLR1,SHH	2
Developmental Disorder, Ophthalmic Disease, Organismal Injury and Abnormalities	microphthalmia	1.52E-02				ID1,SHH	2
Nervous System Development and Function	thermal nociception	1.52E-02				GABBR1,TRPM3	2
Organismal Survival	neonatal death	1.53E-02	Decreased	-2.236	bias	F5,ID1,NRXN1,SHH,SOSTDC1	5
Neurological Disease	ataxia	1.53E-02				E2F5,GABBR1,PLP1	3
Digestive System Development and Function, Organ Morphology, Organismal Development	abnormal morphology of stomach	1.56E-02				KCNE2,SHH	2
Cellular Development, Hematological System Development and Function, Hematopoiesis	arrest in differentiation of lymphocytes	1.56E-02				ID1,SHH	2
Behavior	spatial learning	1.57E-02				ARHGEF9,ARSG,CAMK2A	3
Organ Morphology, Reproductive System Development and Function	abnormal morphology of chorionic plate	1.58E-02				ENPP2	1
Connective Tissue Disorders, Developmental Disorder, Organismal Development, Skeletal and Muscular Disorders, Tissue Morphology	abnormal morphology of maxillary prominence	1.58E-02				SHH	1
Organ Morphology, Organismal Development, Renal and Urological System Development and Function	abnormal morphology of renal papilla	1.58E-02				ACE	1
Digestive System Development and Function, Organ Morphology, Organismal Development	abnormal morphology of submandibular gland	1.58E-02				SHH	1
Auditory and Vestibular System Development and Function, Connective Tissue Development and Function, Organ Morphology, Organismal Development, Skeletal and Muscular System Development and Function, Tissue Development	abnormal morphology of superior semicircular canal	1.58E-02				SHH	1
Developmental Disorder, Skeletal and Muscular Disorders	adactyly	1.58E-02				SHH	1
Nervous System Development and Function	ensheathment of axons	1.58E-02				PLP1	1
Neurological Disease	formation of axon spheroid	1.58E-02				PLP1	1
Embryonic Development, Organismal Development, Tissue Development	formation of limb bud	1.58E-02				SHH	1
Neurological Disease	hypomyelination of axons	1.58E-02				PLP1	1
Auditory and Vestibular System Development and Function, Organ Morphology, Organismal Development	lack of endolymphatic duct	1.58E-02				SHH	1
Lipid Metabolism, Small Molecule Biochemistry	metabolism of linoleic acid	1.58E-02				DBP	1
Digestive System Development and Function, Organ Morphology, Organismal Development	morphology of crypt	1.58E-02				IGF2BP1	1
Endocrine System Disorders, Gastrointestinal Disease, Immunological Disease, Metabolic Disease	onset of insulin-dependent diabetes mellitus	1.58E-02				UCP2	1
Lipid Metabolism, Molecular Transport, Small Molecule Biochemistry	quantity of galactosylceramide	1.58E-02				PLP1	1
Organ Morphology	size of spinal cord	1.58E-02				SHH	1
Nervous System Development and Function	thermoception	1.58E-02				TRPM3	1
Organismal Injury and Abnormalities	tracheoesophageal fistula	1.58E-02				SHH	1
Cellular Development, Cellular Growth and Proliferation, Nervous System Development and Function	proliferation of neuroglia	1.60E-02				PLP1,SHH	2
Embryonic Development, Organ Development, Organ Morphology, Organismal Development, Respiratory System Development and Function, Tissue Development	abnormal morphology of lung	1.72E-02				ID1,KLF2,SHH	3
Cell-mediated Immune Response, Cellular Development, Cellular Function and Maintenance, Cellular Growth and Proliferation, Hematological System Development and Function, Hematopoiesis, Lymphoid Tissue Structure and Development, Tissue Development	T cell development	1.81E-02		1.981	bias	F5,ID1,KLF2,PLP1,SHH	5
Tissue Morphology	abnormal morphology of frontonasal process	1.84E-02				SHH	1
Organ Morphology, Organismal Development	abnormal morphology of lacrimal gland	1.84E-02				PRLR	1
Embryonic Development, Tissue Morphology	abnormal morphology of optic stalk	1.84E-02				SHH	1
Auditory and Vestibular System Development and Function, Cardiovascular System Development and Function, Embryonic Development, Organ Development, Organismal Development, Tissue Development	angiogenesis of ear	1.84E-02				KLF2	1
Cell Death and Survival	cell viability of melanoma cell lines	1.84E-02				SHH	1
Embryonic Development, Organismal Development, Tissue Development	development of floor plate	1.84E-02				SHH	1
Cell-mediated Immune Response, Cellular Development, Cellular Function and Maintenance, Cellular Growth and Proliferation, Hematological System Development and Function, Hematopoiesis, Lymphoid Tissue Structure and Development, Tissue Development	differentiation of TREG cells	1.84E-02				ID1	1
Cellular Development, Embryonic Development, Nervous System Development and Function, Organismal Development, Tissue Development	differentiation of granule neuron progenitor cells	1.84E-02				SHH	1
Immunological Disease, Inflammatory Disease, Inflammatory Response, Neurological Disease	experimental allergic encephalomyelitis (chronic relapsing)	1.84E-02				PLP1	1
Cellular Development, Cellular Growth and Proliferation, Embryonic Development, Nervous System Development and Function, Organ Development, Organismal Development, Tissue Development	formation of neural precursor cells	1.84E-02				SHH	1
Inflammatory Response, Skeletal and Muscular Disorders	inflammation of footpad	1.84E-02				KLF2	1
Inflammatory Disease, Neurological Disease	inflammatory demyelinating disease	1.84E-02				PLP1	1
Endocrine System Development and Function, Small Molecule Biochemistry	metabolism of androgen	1.84E-02				SHH	1
Cellular Movement, Connective Tissue Development and Function	mobility of fibroblast cell lines	1.84E-02				ENPP2	1
Embryonic Development, Organismal Development, Tissue Development	morphogenesis of hindgut	1.84E-02				SHH	1
Cell Morphology, Organ Morphology, Skeletal and Muscular System Development and Function, Tissue Morphology	morphology of smooth muscle cells	1.84E-02				KLF2	1
Inflammatory Disease, Neurological Disease	neuritic dystrophy	1.84E-02				IDE	1
Organ Morphology, Reproductive System Development and Function	quantity of primary ovarian follicle	1.84E-02				PRLR	1
Digestive System Development and Function, Organ Morphology	size of intestinal villus	1.84E-02				IGF2BP1	1
Drug Metabolism, Lipid Metabolism, Small Molecule Biochemistry, Vitamin and Mineral Metabolism	synthesis of alitretinoin	1.84E-02				RDH5	1
Cell-mediated Immune Response, Cellular Movement, Hematological System Development and Function, Immune Cell Trafficking	transendothelial migration of T lymphocytes	1.84E-02				ENPP2	1
Behavior	anxiety	1.86E-02				ARHGEF9,CAMK2A,GABBR1	3
Cancer, Dermatological Diseases and Conditions, Organismal Injury and Abnormalities	hyperplasia of epidermis	1.91E-02				KL,SHH	2
Digestive System Development and Function, Organismal Development	morphology of tooth	1.95E-02				SHH,SOSTDC1	2
Cell-To-Cell Signaling and Interaction, Molecular Transport, Small Molecule Biochemistry	secretion of neurotransmitter	2.00E-02				CAMK2A,NRXN1	2
Cancer, Organismal Injury and Abnormalities	incidence of malignant tumor	2.00E-02				ID1,PRLR,SHH	3
Organismal Injury and Abnormalities	Bleeding	2.04E-02		-1.977	bias	E2F5,F5,ID1,KLF2	4
Cellular Development, Cellular Growth and Proliferation, Nervous System Development and Function, Tissue Development	development of central nervous system cells	2.04E-02				PLP1,SHH	2
Behavior, Nervous System Development and Function	startle response	2.04E-02				SHH,SRR	2
Nervous System Development and Function	abnormal morphology of ependyma	2.10E-02				E2F5	1
Tissue Morphology	abnormal morphology of optic cup	2.10E-02				SHH	1
Cell Death and Survival	apoptosis of myeloma cell lines	2.10E-02				SHH	1
Cardiovascular Disease, Organismal Injury and Abnormalities, Skeletal and Muscular Disorders	atrial fibrillation	2.10E-02				ACE	1
Neurological Disease	clonic seizure	2.10E-02				GABBR1	1
Organismal Development, Visual System Development and Function	dark adaptation of mice	2.10E-02				RDH5	1
Cardiovascular System Development and Function, Embryonic Development, Organismal Development	development of aortic arch	2.10E-02				SHH	1
Digestive System Development and Function, Embryonic Development, Organ Development, Organismal Development, Tissue Development	development of stomach	2.10E-02				SHH	1
Cell-mediated Immune Response, Cellular Development, Cellular Function and Maintenance, Cellular Growth and Proliferation, Hematological System Development and Function, Hematopoiesis, Lymphoid Tissue Structure and Development, Tissue Development	differentiation of immature T lymphocytes	2.10E-02				SHH	1
Cell-mediated Immune Response, Cellular Development, Cellular Function and Maintenance, Cellular Growth and Proliferation, Hematological System Development and Function, Hematopoiesis, Lymphoid Tissue Structure and Development, Tissue Development	differentiation of pro-T3 thymocytes	2.10E-02				ID1	1
Cancer, Gastrointestinal Disease, Organismal Injury and Abnormalities	hyperplasia of gastric epithelium	2.10E-02				SHH	1
Developmental Disorder, Ophthalmic Disease, Organismal Injury and Abnormalities	hypoplasia of retina	2.10E-02				ID1	1
Cardiovascular System Development and Function, Organismal Development	morphogenesis of capillary vessel	2.10E-02				SHH	1
Embryonic Development, Organ Development, Organ Morphology, Organismal Development, Respiratory System Development and Function, Tissue Development	morphogenesis of lung lobe	2.10E-02				SHH	1
Cell Death and Survival, Cellular Compromise, Neurological Disease, Tissue Morphology	neurodegeneration of dopaminergic neurons	2.10E-02				SHH	1
Immunological Disease, Inflammatory Disease, Inflammatory Response, Neurological Disease	onset of experimental autoimmune encephalomyelitis	2.10E-02				PLP1	1
Cell-To-Cell Signaling and Interaction, Nervous System Development and Function	paired-pulse inhibition	2.10E-02				NRXN1	1
Neurological Disease	paraparesis	2.10E-02				PLP1	1
Digestive System Development and Function	quantity of tooth	2.10E-02				SHH	1
Cell Cycle, Connective Tissue Development and Function	re-entry into cell cycle progression of fibroblast cell lines	2.10E-02				ID1	1
Embryonic Development, Nervous System Development and Function, Organ Development, Organismal Development, Tissue Development	regionalization of telencephalon	2.10E-02				SHH	1
Organismal Survival	sudden death	2.10E-02				ACE	1
Cell Morphology, Cellular Compromise, Neurological Disease, Organismal Injury and Abnormalities	swelling of axons	2.10E-02				PLP1	1
Cellular Development, Embryonic Development	differentiation of embryonic cell lines	2.14E-02				Rhox4b (includes others),SHH	2
Free Radical Scavenging	generation of reactive oxygen species	2.18E-02				KL,UCP2	2
Cell Morphology, Cell-To-Cell Signaling and Interaction, Nervous System Development and Function	plasticity of synapse	2.18E-02				ARHGEF9,CAMK2A	2
Cell Cycle	G1/S phase transition	2.23E-02				CAMK2A,E2F5	2
Neurological Disease	Movement Disorders	2.26E-02		-0.083	bias	DBP,E2F5,GABBR1,PLP1,SHH	5
Developmental Disorder, Neurological Disease, Organismal Injury and Abnormalities	congenital malformation of brain	2.27E-02				E2F5,KLF2,SHH	3
Nervous System Development and Function	abnormal morphology of central nervous system	2.35E-02				ARSG,E2F5,ID1,PLP1,SHH	5
Digestive System Development and Function, Organismal Development, Tissue Morphology	abnormal morphology of enamel	2.36E-02				SOSTDC1	1
Digestive System Development and Function, Organ Morphology, Organismal Development, Respiratory System Development and Function	abnormal morphology of pharynx	2.36E-02				SHH	1
Neurological Disease, Ophthalmic Disease, Organismal Injury and Abnormalities, Tissue Morphology	degeneration of retinal pigment epithelium	2.36E-02				KL	1
Digestive System Development and Function, Embryonic Development, Organ Development, Organismal Development	development of incisor	2.36E-02				SHH	1
Embryonic Development, Organ Development, Organ Morphology, Organismal Development, Organismal Injury and Abnormalities, Renal and Urological Disease, Renal and Urological System Development and Function, Tissue Development	expansion of mesangial matrix	2.36E-02				KL	1
Digestive System Development and Function, Embryonic Development, Organ Development, Organismal Development, Tissue Development	formation of esophagus	2.36E-02				SHH	1
Developmental Disorder, Gastrointestinal Disease	hypertrophy of stomach	2.36E-02				KCNE2	1
Embryonic Development, Tissue Morphology	lack of ophthalmic vesicle	2.36E-02				FOLR1	1
Nervous System Development and Function, Visual System Development and Function	photoresponse of retina	2.36E-02				PRLR	1
Cardiovascular System Development and Function, Connective Tissue Development and Function, Organismal Development, Tissue Morphology	quantity of pericytes	2.36E-02				KLF2	1
Cell Morphology, Nervous System Development and Function, Tissue Morphology	abnormal morphology of axons	2.38E-02				GABBR1,PLP1	2
Cardiovascular System Development and Function	morphogenesis of cardiovascular system	2.38E-02				FOLR1,ID1,SHH	3
Embryonic Development, Organismal Development, Tissue Development	development of somites	2.43E-02				ENPP2,F5	2
Behavior	exploratory behavior	2.43E-02				ARHGEF9,ARSG	2
Digestive System Development and Function, Embryonic Development, Organ Development, Organismal Development	tooth development	2.43E-02				SHH,SOSTDC1	2
Digestive System Development and Function	development of digestive system	2.43E-02				IGF2BP1,SHH,SOSTDC1,UPF2	4
Cell-To-Cell Signaling and Interaction, Nervous System Development and Function	synaptic transmission	2.46E-02				CAMK2A,GABBR1,NRXN1	3
Embryonic Development, Organismal Development, Tissue Development	mesoderm development	2.48E-02				SHH,SLC31A1	2
Hematological Disease, Immunological Disease	lymphopenia	2.53E-02				ID1,KLF2	2
Cell Morphology	size of cells	2.55E-02				ENPP2,ID1,KL,KLF2	4
Cellular Growth and Proliferation	proliferation of cells	2.56E-02		0.430		CAMK2A,ENPP2,Erdr1,GABBR1,ID1,IGF2BP1,KL,KLF2,MID1,PLP1,PRLR,SHH,UCP2	13
Lipid Metabolism, Molecular Transport, Small Molecule Biochemistry	accumulation of lipid	2.57E-02				ENPP2,KL,RDH5	3
Behavior, Nervous System Development and Function	memory	2.57E-02				CAMK2A,GABBR1,SRR	3
Connective Tissue Development and Function, Hematological System Development and Function, Hematopoiesis, Organismal Development, Tissue Morphology	quantity of red blood cells	2.60E-02				AQP1,ID1,KLF2	3
Nervous System Development and Function	abnormal morphology of lumbar dorsal root ganglion	2.62E-02				GABBR1	1
Digestive System Development and Function, Organismal Development, Tissue Morphology	abnormal morphology of molar crown	2.62E-02				SOSTDC1	1
Auditory and Vestibular System Development and Function, Connective Tissue Development and Function, Organ Morphology, Organismal Development, Skeletal and Muscular System Development and Function, Tissue Development	abnormal morphology of posterior semicircular canal	2.62E-02				SHH	1
Organ Morphology, Organismal Development, Renal and Urological System Development and Function	abnormal morphology of renal pelvis	2.62E-02				ACE	1
Neurological Disease	absence seizure	2.62E-02				GABBR1	1
Cell Signaling, Molecular Transport, Vitamin and Mineral Metabolism	accumulation of Ca2+	2.62E-02				GABBR1	1
Organ Morphology, Organismal Injury and Abnormalities, Renal and Urological Disease	atrophy of renal medulla	2.62E-02				ACE	1
Embryonic Development, Organismal Development, Tissue Development	development of allantois	2.62E-02				ENPP2	1
Cellular Function and Maintenance, Molecular Transport, Small Molecule Biochemistry	homeostasis of Cu2+	2.62E-02				SLC31A1	1
Metabolic Disease	hyperleptinemia	2.62E-02				PRLR	1
Cellular Compromise, Organismal Injury and Abnormalities, Renal and Urological Disease	injury of podocytes	2.62E-02				CAMK2A	1
Connective Tissue Development and Function, Tissue Morphology	mass of subcutaneous fat	2.62E-02				ENPP2	1
Lipid Metabolism, Small Molecule Biochemistry	metabolism of arachidonic acid	2.62E-02				DBP	1
Embryonic Development, Tissue Morphology	morphology of Reichert's membrane	2.62E-02				SLC31A1	1
Cell Morphology, Cell-To-Cell Signaling and Interaction, Nervous System Development and Function	plasticity of neuronal synapse	2.62E-02				CAMK2A	1
Behavior, Reproductive System Development and Function	pup retrieval	2.62E-02				PRLR	1
Cellular Development, Cellular Growth and Proliferation, Connective Tissue Development and Function	proliferation of fibroblast cell lines	2.64E-02				ID1,KLF2,PRLR,SHH	4
Cardiovascular Disease, Organismal Injury and Abnormalities	formation of vascular lesion	2.78E-02				F5,KLF2	2
Cellular Assembly and Organization, Cellular Development, Cellular Growth and Proliferation, Nervous System Development and Function, Tissue Development	growth of neurites	2.82E-02				CAMK2A,ENPP2,MID1	3
Embryonic Development	size of embryo	2.83E-02		1.982	bias	F5,KLF2,SHH,SLC31A1	4
Connective Tissue Disorders, Developmental Disorder, Skeletal and Muscular Disorders	kyphosis	2.84E-02				KL,PLP1	2
Behavior, Nervous System Development and Function	spatial memory	2.84E-02				CAMK2A,SRR	2
Connective Tissue Development and Function, Tissue Morphology	quantity of connective tissue cells	2.85E-02				ID1,KL,KLF2	3
Metabolic Disease	glucose metabolism disorder	2.86E-02		-1.521	bias	ACE,ID1,IDE,PRLR,STEAP2,UCP2	6
Organ Morphology, Organismal Development, Organismal Injury and Abnormalities, Renal and Urological Disease, Renal and Urological System Development and Function	atrophy of renal cortex	2.88E-02				ACE	1
Skeletal and Muscular System Development and Function	closure of suture	2.88E-02				ID1	1
Embryonic Development, Nervous System Development and Function, Organismal Development, Tissue Development	development of otic vesicle	2.88E-02				SHH	1
Hair and Skin Development and Function	formation of melanin	2.88E-02				SHH	1
Embryonic Development, Organismal Development, Tissue Development	formation of prostatic bud	2.88E-02				SHH	1
Organ Development, Reproductive System Development and Function	growth of prostate gland	2.88E-02				PRLR	1
Cellular Function and Maintenance	hyperpolarization of membrane	2.88E-02				KCNE2	1
Connective Tissue Development and Function, Tissue Morphology	mass of abdominal fat pad	2.88E-02				PRLR	1
Embryonic Development, Organismal Development, Tissue Development	morphogenesis of embryonic foregut	2.88E-02				SHH	1
Cardiovascular System Development and Function, Cell Morphology, Cellular Development, Cellular Function and Maintenance, Cellular Growth and Proliferation, Organismal Development, Tissue Development	morphogenesis of endothelial cells	2.88E-02				ID1	1
Cell-To-Cell Signaling and Interaction, Cellular Function and Maintenance, Hematological System Development and Function, Hematopoiesis, Inflammatory Response	phagocytosis of thymocytes	2.88E-02				UCP2	1
Cellular Assembly and Organization, Cellular Function and Maintenance	quantity of microtubules	2.88E-02				IDE	1
