# Supplementary material for: Intermittent fasting enhances long-term memory consolidation, adult hippocampal neurogenesis, and expression of longevity gene Klotho
Source: Mol Psychiatry. 2021 May 25;26(11):6365–79. doi: 10.1038/s41380-021-01102-4 (PMC8760057; doi:10.1038/s41380-021-01102-4)
Supplement: Supplementary file 4 — Data Set 2 [file 41380_2021_1102_MOESM4_ESM.xlsx]

## Sheet: Recovered_Sheet1
Category	Term	Count	%	PValue	Genes	List Total	Pop Hits	Pop Total	Fold Enrichment	Bonferroni	Benjamini	FDR
SP_PIR_KEYWORDS	copper	4	7.01754	0.000271401	1446071_AT, 1449269_AT, 1418907_AT, 1455285_AT, 1424938_AT	47	49	17854	31.01	0.0330982	0.0330982	0.31295
GOTERM_MF_FAT	GO:0005507~copper ion binding	4	7.01754	0.000692584	1446071_AT, 1449269_AT, 1418907_AT, 1455285_AT, 1424938_AT	39	61	13288	22.3422	0.108024	0.108024	0.837446
SP_PIR_KEYWORDS	ion transport	7	12.2807	0.00256605	1446071_AT, 1456418_AT, 1454866_S_AT, 1441966_AT, 1434165_AT, 1455285_AT, 1424938_AT, 1449421_A_AT	47	543	17854	4.89707	0.272833	0.147259	2.92336
GOTERM_BP_FAT	GO:0006812~cation transport	7	12.2807	0.00418885	1446071_AT, 1456418_AT, 1452453_A_AT, 1441966_AT, 1442707_AT, 1455285_AT, 1424938_AT, 1449421_A_AT	42	515	13588	4.39741	0.927454	0.927454	6.04388
GOTERM_BP_FAT	GO:0006811~ion transport	8	14.0351	0.00498149	1446071_AT, 1456418_AT, 1454866_S_AT, 1452453_A_AT, 1441966_AT, 1434165_AT, 1442707_AT, 1455285_AT, 1424938_AT, 1449421_A_AT	42	712	13588	3.6351	0.955896	0.789991	7.14849
SP_PIR_KEYWORDS	transport	11	19.2982	0.00583624	1446071_AT, 1456418_AT, 1416203_AT, 1427077_A_AT, 1454866_S_AT, 1452292_AT, 1441966_AT, 1434165_AT, 1448188_AT, 1433989_AT, 1455285_AT, 1424938_AT, 1449421_A_AT	47	1571	17854	2.65983	0.516069	0.214895	6.53574
SP_PIR_KEYWORDS	nad	4	7.01754	0.00938745	1446071_AT, 1434987_AT, 1448143_AT, 1418808_AT, 1424938_AT	47	169	17854	8.99106	0.689491	0.253519	10.3192
GOTERM_BP_FAT	GO:0030001~metal ion transport	6	10.5263	0.0101737	1446071_AT, 1456418_AT, 1452453_A_AT, 1442707_AT, 1455285_AT, 1424938_AT, 1449421_A_AT	42	442	13588	4.39173	0.998324	0.881206	14.09
UP_SEQ_FEATURE	metal ion-binding site:Calcium	3	5.26316	0.0127089	1449269_AT, 1418907_AT, 1439358_A_AT, 1452277_AT	46	61	16021	17.1287	0.966701	0.966701	15.446
SP_PIR_KEYWORDS	transmembrane protein	5	8.77193	0.0149351	1427034_AT, 1416203_AT, 1448556_AT, 1433989_AT, 1425467_A_AT, 1451911_A_AT, 1425853_S_AT	47	370	17854	5.13341	0.845246	0.311461	15.9504
GOTERM_BP_FAT	GO:0000041~transition metal ion transport	3	5.26316	0.0188481	1446071_AT, 1455285_AT, 1424938_AT	42	70	13588	13.8653	0.999993	0.948857	24.6178
GOTERM_MF_FAT	GO:0022838~substrate specific channel activity	5	8.77193	0.0189338	1456418_AT, 1416203_AT, 1454866_S_AT, 1441966_AT, 1434165_AT, 1449421_A_AT	39	360	13288	4.73219	0.95732	0.793409	20.7076
GOTERM_MF_FAT	GO:0022803~passive transmembrane transporter activity	5	8.77193	0.0198108	1456418_AT, 1416203_AT, 1454866_S_AT, 1441966_AT, 1434165_AT, 1449421_A_AT	39	365	13288	4.66737	0.963176	0.667306	21.5637
GOTERM_MF_FAT	GO:0015267~channel activity	5	8.77193	0.0198108	1456418_AT, 1416203_AT, 1454866_S_AT, 1441966_AT, 1434165_AT, 1449421_A_AT	39	365	13288	4.66737	0.963176	0.667306	21.5637
UP_SEQ_FEATURE	domain:Ferric oxidoreductase	2	3.50877	0.0222557	1446071_AT, 1424938_AT	46	8	16021	87.0707	0.997488	0.949885	25.5647
SP_PIR_KEYWORDS	membrane	22	38.5965	0.0243785	1426607_AT, 1416203_AT, 1452292_AT, 1442707_AT, 1439358_A_AT, 1425467_A_AT, 1427077_A_AT, 1448188_AT, 1424938_AT, 1446071_AT, 1456418_AT, 1454866_S_AT, 1423400_AT, 1434165_AT, 1433989_AT, 1455285_AT, 1449218_AT, 1451911_A_AT, 1422051_A_AT, 1436869_AT, 1427034_AT, 1450995_AT, 1452453_A_AT, 1448556_AT, 1425853_S_AT, 1442441_AT, 1449421_A_AT	47	5507	17854	1.51756	0.953131	0.399544	24.7984
SP_PIR_KEYWORDS	alternative splicing	19	33.3333	0.0249429	1448136_AT, 1438549_A_AT, 1423400_AT, 1452292_AT, 1442707_AT, 1439358_A_AT, 1428472_AT, 1425467_A_AT, 1451911_A_AT, 1452277_AT, 1428173_AT, 1438891_AT, 1422051_A_AT, 1435974_AT, 1427034_AT, 1436577_AT, 1438239_AT, 1425895_A_AT, 1427077_A_AT, 1434205_AT, 1452453_A_AT, 1448556_AT, 1415894_AT, 1425853_S_AT, 1424713_AT	47	4481	17854	1.61071	0.956376	0.360743	25.2992
INTERPRO	IPR013130:Ferric reductase-like transmembrane component, N-terminal	2	3.50877	0.025053	1446071_AT, 1424938_AT	46	10	17763	77.2304	0.9809	0.9809	26.2906
GOTERM_MF_FAT	GO:0048037~cofactor binding	4	7.01754	0.0264555	1446071_AT, 1438549_A_AT, 1448556_AT, 1424938_AT, 1425853_S_AT	39	226	13288	6.03041	0.988013	0.669115	27.7797
SP_PIR_KEYWORDS	transmembrane	21	36.8421	0.0286786	1446071_AT, 1456418_AT, 1440862_AT, 1426607_AT, 1416203_AT, 1454866_S_AT, 1423400_AT, 1434165_AT, 1441966_AT, 1433989_AT, 1439358_A_AT, 1425467_A_AT, 1418808_AT, 1455285_AT, 1449218_AT, 1451911_A_AT, 1422051_A_AT, 1427034_AT, 1448556_AT, 1448188_AT, 1424938_AT, 1425853_S_AT, 1442441_AT, 1449421_A_AT	47	5237	17854	1.52326	0.972898	0.36302	28.5381
SP_PIR_KEYWORDS	glycoprotein	16	28.0702	0.0323182	1448136_AT, 1449340_AT, 1449269_AT, 1416203_AT, 1423400_AT, 1433989_AT, 1439358_A_AT, 1455285_AT, 1452277_AT, 1451911_A_AT, 1438891_AT, 1422051_A_AT, 1436869_AT, 1427034_AT, 1450995_AT, 1418907_AT, 1448556_AT, 1415894_AT, 1425853_S_AT, 1449421_A_AT	47	3600	17854	1.68832	0.982985	0.364045	31.5698
GOTERM_BP_FAT	GO:0060736~prostate gland growth	2	3.50877	0.0385401	1436869_AT, 1448556_AT, 1425853_S_AT	42	13	13588	49.7729	1	0.992648	44.2175
GOTERM_BP_FAT	GO:0014003~oligodendrocyte development	2	3.50877	0.041444	1436869_AT, 1425467_A_AT	42	14	13588	46.2177	1	0.987834	46.668
SP_PIR_KEYWORDS	ionic channel	4	7.01754	0.0423022	1456418_AT, 1454866_S_AT, 1441966_AT, 1434165_AT, 1449421_A_AT	47	301	17854	5.04814	0.995297	0.414896	39.2932
GOTERM_MF_FAT	GO:0019842~vitamin binding	3	5.26316	0.0467261	1438549_A_AT, 1450995_AT, 1448556_AT, 1425853_S_AT	39	121	13288	8.44755	0.999628	0.79385	44.0581
SP_PIR_KEYWORDS	voltage-gated channel	3	5.26316	0.0473152	1456418_AT, 1454866_S_AT, 1434165_AT, 1449421_A_AT	47	135	17854	8.44161	0.997547	0.420971	42.863
UP_SEQ_FEATURE	transmembrane region	18	31.5789	0.0493971	1446071_AT, 1456418_AT, 1426607_AT, 1416203_AT, 1454866_S_AT, 1423400_AT, 1434165_AT, 1433989_AT, 1439358_A_AT, 1425467_A_AT, 1455285_AT, 1449218_AT, 1451911_A_AT, 1422051_A_AT, 1427034_AT, 1448556_AT, 1448188_AT, 1424938_AT, 1425853_S_AT, 1442441_AT, 1449421_A_AT	46	4113	16021	1.52421	0.999999	0.988799	48.5483
GOTERM_MF_FAT	GO:0046873~metal ion transmembrane transporter activity	4	7.01754	0.0495294	1456418_AT, 1441966_AT, 1455285_AT, 1449421_A_AT	39	290	13288	4.69956	0.999771	0.752649	46.0225
GOTERM_BP_FAT	GO:0060425~lung morphogenesis	2	3.50877	0.0501043	1436869_AT, 1425895_A_AT	42	17	13588	38.0616	1	0.989843	53.3933
SP_PIR_KEYWORDS	iron transport	2	3.50877	0.0503132	1446071_AT, 1424938_AT	47	20	17854	37.9872	0.998341	0.413415	44.9052
UP_SEQ_FEATURE	splice variant	19	33.3333	0.0510705	1448136_AT, 1438549_A_AT, 1423400_AT, 1452292_AT, 1442707_AT, 1439358_A_AT, 1428472_AT, 1425467_A_AT, 1451911_A_AT, 1452277_AT, 1428173_AT, 1438891_AT, 1422051_A_AT, 1435974_AT, 1427034_AT, 1436577_AT, 1438239_AT, 1425895_A_AT, 1427077_A_AT, 1434205_AT, 1452453_A_AT, 1448556_AT, 1415894_AT, 1425853_S_AT, 1424713_AT	46	4448	16021	1.48772	0.999999	0.969376	49.7238
GOTERM_BP_FAT	GO:0048608~reproductive structure development	3	5.26316	0.0584619	1436869_AT, 1460734_AT, 1448556_AT, 1425853_S_AT	42	130	13588	7.46593	1	0.990962	59.126
GOTERM_BP_FAT	GO:0048709~oligodendrocyte differentiation	2	3.50877	0.0586883	1436869_AT, 1425467_A_AT	42	20	13588	32.3524	1	0.985005	59.2717
SP_PIR_KEYWORDS	oxidoreductase	5	8.77193	0.0590978	1446071_AT, 1434987_AT, 1448143_AT, 1418808_AT, 1424938_AT, 1449218_AT	47	572	17854	3.32056	0.999476	0.440687	50.5112
INTERPRO	IPR017849:Alkaline phosphatase-like, alpha/beta/alpha	2	3.50877	0.0638666	1448136_AT, 1415894_AT, 1452277_AT	46	26	17763	29.704	0.999966	0.994188	54.7724
GOTERM_BP_FAT	GO:0030856~regulation of epithelial cell differentiation	2	3.50877	0.0643689	1436869_AT, 1448556_AT, 1425853_S_AT	42	22	13588	29.4113	1	0.984367	62.7733
GOTERM_MF_FAT	GO:0016247~channel regulator activity	2	3.50877	0.0664785	1439358_A_AT, 1449421_A_AT	39	24	13288	28.3932	0.999988	0.8024	56.613
GOTERM_BP_FAT	GO:0021782~glial cell development	2	3.50877	0.0671966	1436869_AT, 1425467_A_AT	42	23	13588	28.1325	1	0.98079	64.4098
GOTERM_MF_FAT	GO:0043167~ion binding	17	29.8246	0.0683168	1446071_AT, 1448136_AT, 1456418_AT, 1438549_A_AT, 1449269_AT, 1423400_AT, 1454866_S_AT, 1434165_AT, 1439358_A_AT, 1455285_AT, 1451911_A_AT, 1452277_AT, 1453988_A_AT, 1427034_AT, 1438239_AT, 1418907_AT, 1424938_AT, 1415894_AT, 1424713_AT, 1449421_A_AT, 1448890_AT	39	3934	13288	1.47234	0.999992	0.767642	57.6388
SP_PIR_KEYWORDS	cell membrane	9	15.7895	0.0691462	1446071_AT, 1422051_A_AT, 1436869_AT, 1427034_AT, 1450995_AT, 1427077_A_AT, 1423400_AT, 1454866_S_AT, 1452453_A_AT, 1452292_AT, 1434165_AT, 1442707_AT, 1451911_A_AT	47	1713	17854	1.99583	0.999862	0.469874	56.282
GOTERM_MF_FAT	GO:0005216~ion channel activity	4	7.01754	0.0772003	1456418_AT, 1454866_S_AT, 1441966_AT, 1434165_AT, 1449421_A_AT	39	349	13288	3.90508	0.999998	0.770753	62.2895
GOTERM_BP_FAT	GO:0000082~G1/S transition of mitotic cell cycle	2	3.50877	0.0812106	1447625_AT, 1452453_A_AT, 1442707_AT	42	28	13588	23.1088	1	0.987861	71.5755
GOTERM_CC_FAT	GO:0042734~presynaptic membrane	2	3.50877	0.0838391	1452453_A_AT, 1442707_AT, 1439358_A_AT	40	28	12504	22.3286	0.999734	0.999734	61.7321
GOTERM_BP_FAT	GO:0015674~di-, tri-valent inorganic cation transport	3	5.26316	0.0847649	1446071_AT, 1452453_A_AT, 1442707_AT, 1424938_AT	42	161	13588	6.02839	1	0.985855	73.1655
UP_SEQ_FEATURE	glycosylation site:N-linked (GlcNAc...)	15	26.3158	0.0860122	1448136_AT, 1449340_AT, 1449269_AT, 1416203_AT, 1423400_AT, 1433989_AT, 1439358_A_AT, 1455285_AT, 1452277_AT, 1451911_A_AT, 1422051_A_AT, 1436869_AT, 1427034_AT, 1450995_AT, 1418907_AT, 1448556_AT, 1415894_AT, 1425853_S_AT, 1449421_A_AT	46	3444	16021	1.51691	1	0.991643	69.2653
GOTERM_BP_FAT	GO:0006508~proteolysis	7	12.2807	0.0879917	1453988_A_AT, 1436869_AT, 1427034_AT, 1438239_AT, 1434205_AT, 1428472_AT, 1451911_A_AT, 1428173_AT	42	1034	13588	2.1902	1	0.983623	74.5368
GOTERM_MF_FAT	GO:0016597~amino acid binding	2	3.50877	0.0902816	1438549_A_AT, 1450995_AT	39	33	13288	20.6496	1	0.790123	68.2898
GOTERM_BP_FAT	GO:0006826~iron ion transport	2	3.50877	0.0922737	1446071_AT, 1424938_AT	42	32	13588	20.2202	1	0.982294	76.2558
GOTERM_MF_FAT	GO:0022832~voltage-gated channel activity	3	5.26316	0.0925833	1456418_AT, 1454866_S_AT, 1434165_AT, 1449421_A_AT	39	179	13288	5.71036	1	0.767136	69.25
GOTERM_MF_FAT	GO:0005244~voltage-gated ion channel activity	3	5.26316	0.0925833	1456418_AT, 1454866_S_AT, 1434165_AT, 1449421_A_AT	39	179	13288	5.71036	1	0.767136	69.25
GOTERM_CC_FAT	GO:0031224~intrinsic to membrane	24	42.1053	0.096427	1426607_AT, 1416203_AT, 1441966_AT, 1439358_A_AT, 1418808_AT, 1425467_A_AT, 1448188_AT, 1415894_AT, 1424938_AT, 1448136_AT, 1446071_AT, 1456418_AT, 1440862_AT, 1454866_S_AT, 1423400_AT, 1434165_AT, 1433989_AT, 1455285_AT, 1449218_AT, 1451911_A_AT, 1422051_A_AT, 1436869_AT, 1427034_AT, 1450995_AT, 1448556_AT, 1425853_S_AT, 1442441_AT, 1449421_A_AT	40	5914	12504	1.26858	0.999927	0.991483	67.1208
GOTERM_CC_FAT	GO:0005886~plasma membrane	14	24.5614	0.0990682	1446071_AT, 1448136_AT, 1416203_AT, 1423400_AT, 1454866_S_AT, 1452292_AT, 1442707_AT, 1434165_AT, 1433989_AT, 1451911_A_AT, 1438891_AT, 1422051_A_AT, 1436869_AT, 1427034_AT, 1450995_AT, 1427077_A_AT, 1452453_A_AT, 1415894_AT, 1449421_A_AT	40	2906	12504	1.50599	0.999945	0.961951	68.1598
