# Supplementary material for: Intermittent fasting enhances long-term memory consolidation, adult hippocampal neurogenesis, and expression of longevity gene Klotho
Source: Mol Psychiatry. 2021 May 25;26(11):6365–79. doi: 10.1038/s41380-021-01102-4 (PMC8760057; doi:10.1038/s41380-021-01102-4)
Supplement: Supplementary file 5 — Data Set 4 [file 41380_2021_1102_MOESM5_ESM.xlsx]

## Sheet: Recovered_Sheet1
Category	Term	Count	%	PValue	Genes	List Total	Pop Hits	Pop Total	Fold Enrichment	Bonferroni	Benjamini	FDR
SP_PIR_KEYWORDS	stress response	9	6.25	9.65672e-10	1429169_AT, 1425964_X_AT, 1427126_AT, 1422943_A_AT, 1427127_X_AT, 1427464_S_AT, 1452318_A_AT, 1416755_AT, 1450843_A_AT, 1452388_AT, 1422660_AT, 1425993_A_AT, 1416064_A_AT, 1416332_AT, 1416041_AT	129	45	17854	27.6806	2.10516e-07	2.10516e-07	1.22743e-06
GOTERM_BP_FAT	GO:0009266~response to temperature stimulus	6	4.16667	2.73673e-05	1429169_AT, 1427126_AT, 1425964_X_AT, 1422943_A_AT, 1427127_X_AT, 1452388_AT, 1434369_A_AT, 1422660_AT, 1416455_A_AT, 1452318_A_AT, 1451280_AT, 1429267_AT	96	51	13588	16.652	0.0220578	0.0220578	0.0421032
GOTERM_BP_FAT	GO:0009628~response to abiotic stimulus	10	6.94444	6.39446e-05	1429169_AT, 1427126_AT, 1425964_X_AT, 1422943_A_AT, 1427127_X_AT, 1434369_A_AT, 1455136_AT, 1443954_AT, 1452318_A_AT, 1425281_A_AT, 1454014_A_AT, 1452388_AT, 1422660_AT, 1416455_A_AT, 1420772_A_AT, 1451280_AT, 1429267_AT	96	251	13588	5.63911	0.0507817	0.0257217	0.0983494
SP_PIR_KEYWORDS	stress-induced protein	3	2.08333	0.000303126	1425964_X_AT, 1422943_A_AT, 1450843_A_AT, 1425993_A_AT	129	4	17854	103.802	0.0639547	0.0325057	0.38461
SP_PIR_KEYWORDS	heat shock	3	2.08333	0.000303126	1425964_X_AT, 1422943_A_AT, 1450843_A_AT, 1425993_A_AT	129	4	17854	103.802	0.0639547	0.0325057	0.38461
GOTERM_BP_FAT	GO:0006812~cation transport	12	8.33333	0.000914781	1446071_AT, 1456418_AT, 1455136_AT, 1441966_AT, 1442707_AT, 1448696_AT, 1435484_AT, 1428379_AT, 1427251_AT, 1440227_AT, 1452453_A_AT, 1439026_AT, 1428054_AT, 1424938_AT, 1449421_A_AT	96	515	13588	3.29806	0.525687	0.220131	1.39839
GOTERM_BP_FAT	GO:0030001~metal ion transport	11	7.63889	0.00102462	1446071_AT, 1456418_AT, 1455136_AT, 1442707_AT, 1448696_AT, 1435484_AT, 1428379_AT, 1427251_AT, 1440227_AT, 1452453_A_AT, 1428054_AT, 1424938_AT, 1449421_A_AT	96	442	13588	3.52253	0.56634	0.188502	1.56507
GOTERM_BP_FAT	GO:0006811~ion transport	14	9.72222	0.00132159	1446071_AT, 1456418_AT, 1455136_AT, 1454866_S_AT, 1441966_AT, 1442707_AT, 1434165_AT, 1435420_AT, 1448696_AT, 1435484_AT, 1428379_AT, 1427251_AT, 1440227_AT, 1452453_A_AT, 1428054_AT, 1439026_AT, 1424938_AT, 1449421_A_AT	96	712	13588	2.78312	0.659659	0.193911	2.01437
GOTERM_BP_FAT	GO:0009408~response to heat	4	2.77778	0.00141765	1427126_AT, 1425964_X_AT, 1422943_A_AT, 1427127_X_AT, 1452388_AT, 1434369_A_AT, 1416455_A_AT, 1452318_A_AT, 1451280_AT	96	32	13588	17.6927	0.685323	0.175272	2.15931
GOTERM_CC_FAT	GO:0005788~endoplasmic reticulum lumen	5	3.47222	0.00170628	1426519_AT, 1423648_AT, 1450843_A_AT, 1427464_S_AT, 1416064_A_AT, 1452094_AT, 1418808_AT	90	72	12504	9.64815	0.27709	0.27709	2.10012
INTERPRO	IPR001023:Heat shock protein Hsp70	3	2.08333	0.00255141	1427126_AT, 1427127_X_AT, 1452388_AT, 1427464_S_AT, 1425993_A_AT, 1416064_A_AT, 1452318_A_AT	125	11	17763	38.7556	0.557334	0.557334	3.38707
INTERPRO	IPR013126:Heat shock protein 70	3	2.08333	0.00255141	1427126_AT, 1427127_X_AT, 1452388_AT, 1427464_S_AT, 1425993_A_AT, 1416064_A_AT, 1452318_A_AT	125	11	17763	38.7556	0.557334	0.557334	3.38707
INTERPRO	IPR018181:Heat shock protein 70, conserved site	3	2.08333	0.00358546	1427126_AT, 1427127_X_AT, 1452388_AT, 1427464_S_AT, 1425993_A_AT, 1416064_A_AT, 1452318_A_AT	125	13	17763	32.7932	0.682036	0.436117	4.72931
SP_PIR_KEYWORDS	acetylation	29	20.1389	0.00370184	1420502_AT, 1418072_AT, 1425964_X_AT, 1422943_A_AT, 1426122_A_AT, 1448143_AT, 1434369_A_AT, 1420172_AT, 1452292_AT, 1428942_AT, 1448279_AT, 1441905_X_AT, 1453988_A_AT, 1416755_AT, 1427251_AT, 1437924_AT, 1427077_A_AT, 1421375_A_AT, 1422155_AT, 1428873_A_AT, 1416455_A_AT, 1416064_A_AT, 1441102_AT, 1427464_S_AT, 1421895_AT, 1442051_AT, 1455387_AT, 1434949_AT, 1416155_AT, 1450779_AT, 1460314_S_AT, 1…	129	2325	17854	1.72632	0.554473	0.236238	4.60464
GOTERM_CC_FAT	GO:0044456~synapse part	7	4.86111	0.00399935	1428379_AT, 1422051_A_AT, 1442823_AT, 1417644_AT, 1459105_AT, 1452453_A_AT, 1423405_AT, 1442707_AT	90	212	12504	4.58742	0.532988	0.316617	4.85862
SP_PIR_KEYWORDS	myosin	4	2.77778	0.0046369	1419754_AT, 1437698_AT, 1420172_AT, 1452670_AT	129	47	17854	11.779	0.636943	0.223764	5.73642
SP_PIR_KEYWORDS	copper	4	2.77778	0.00521418	1446071_AT, 1449269_AT, 1418907_AT, 1448696_AT, 1424938_AT	129	49	17854	11.2982	0.680074	0.203822	6.42895
GOTERM_BP_FAT	GO:0015674~di-, tri-valent inorganic cation transport	6	4.16667	0.00540047	1446071_AT, 1427251_AT, 1452453_A_AT, 1442707_AT, 1428054_AT, 1448696_AT, 1424938_AT	96	161	13588	5.27484	0.987885	0.46766	7.99479
SP_PIR_KEYWORDS	ion transport	11	7.63889	0.0057437	1446071_AT, 1456418_AT, 1455136_AT, 1454866_S_AT, 1434165_AT, 1441966_AT, 1448696_AT, 1435484_AT, 1428379_AT, 1427251_AT, 1440227_AT, 1439026_AT, 1424938_AT, 1449421_A_AT	129	543	17854	2.80375	0.715134	0.18884	7.06007
SP_PIR_KEYWORDS	calmodulin-binding	5	3.47222	0.00645294	1419754_AT, 1437226_X_AT, 1437698_AT, 1420172_AT, 1452453_A_AT, 1442707_AT	129	103	17854	6.7186	0.756174	0.18259	7.89925
GOTERM_CC_FAT	GO:0045202~synapse	8	5.55556	0.00760868	1428379_AT, 1422051_A_AT, 1420172_AT, 1442823_AT, 1417644_AT, 1459105_AT, 1452453_A_AT, 1423405_AT, 1442707_AT	90	319	12504	3.48422	0.765706	0.383518	9.05608
SP_PIR_KEYWORDS	iron transport	3	2.08333	0.0089048	1446071_AT, 1448696_AT, 1424938_AT	129	20	17854	20.7605	0.857718	0.216311	10.7468
GOTERM_CC_FAT	GO:0016023~cytoplasmic membrane-bounded vesicle	9	6.25	0.00920355	1446071_AT, 1428379_AT, 1419754_AT, 1423648_AT, 1423261_AT, 1427464_S_AT, 1421594_A_AT, 1449269_AT, 1418907_AT, 1423405_AT, 1416064_A_AT, 1460049_S_AT	90	414	12504	3.02029	0.827399	0.355443	10.856
GOTERM_CC_FAT	GO:0016459~myosin complex	4	2.77778	0.00931781	1419754_AT, 1437698_AT, 1420172_AT, 1452670_AT	90	61	12504	9.11038	0.83114	0.299343	10.9837
GOTERM_BP_FAT	GO:0055080~cation homeostasis	6	4.16667	0.00936664	1437853_X_AT, 1435382_AT, 1427251_AT, 1455792_X_AT, 1437347_AT, 1455136_AT, 1435383_X_AT, 1428942_AT, 1416041_AT	96	184	13588	4.61549	0.999533	0.616618	13.4812
GOTERM_CC_FAT	GO:0000267~cell fraction	11	7.63889	0.00963635	1446071_AT, 1420502_AT, 1425964_X_AT, 1422943_A_AT, 1434369_A_AT, 1455136_AT, 1459105_AT, 1443724_AT, 1428379_AT, 1427251_AT, 1421594_A_AT, 1450995_AT, 1416455_A_AT	90	596	12504	2.56421	0.841149	0.264078	11.3388
GOTERM_CC_FAT	GO:0031988~membrane-bounded vesicle	9	6.25	0.00998729	1446071_AT, 1428379_AT, 1419754_AT, 1423648_AT, 1423261_AT, 1427464_S_AT, 1421594_A_AT, 1449269_AT, 1418907_AT, 1423405_AT, 1416064_A_AT, 1460049_S_AT	90	420	12504	2.97714	0.851493	0.238486	11.7285
GOTERM_MF_FAT	GO:0005507~copper ion binding	4	2.77778	0.0117597	1446071_AT, 1449269_AT, 1418907_AT, 1448696_AT, 1424938_AT	104	61	13288	8.37831	0.951027	0.951027	14.2859
GOTERM_MF_FAT	GO:0005516~calmodulin binding	5	3.47222	0.0118551	1419754_AT, 1437226_X_AT, 1437698_AT, 1420172_AT, 1452453_A_AT, 1442707_AT	104	114	13288	5.60391	0.952219	0.781411	14.3938
GOTERM_CC_FAT	GO:0005626~insoluble fraction	10	6.94444	0.0126494	1446071_AT, 1428379_AT, 1427251_AT, 1425964_X_AT, 1422943_A_AT, 1450995_AT, 1434369_A_AT, 1421594_A_AT, 1455136_AT, 1459105_AT, 1416455_A_AT, 1443724_AT	90	528	12504	2.63131	0.910964	0.260913	14.6336
GOTERM_MF_FAT	GO:0019842~vitamin binding	5	3.47222	0.0144888	1426519_AT, 1441102_AT, 1423844_S_AT, 1450995_AT, 1431406_AT, 1448556_AT, 1452094_AT, 1425853_S_AT	104	121	13288	5.27972	0.975806	0.710777	17.3199
UP_SEQ_FEATURE	region of interest:Actin-binding	3	2.08333	0.0151258	1419754_AT, 1437698_AT, 1420172_AT	127	24	16021	15.7687	0.999834	0.999834	20.0347
PIR_SUPERFAMILY	PIRSF009379:mouse TSC-22 protein	2	1.38889	0.0161594	1435952_AT, 1420772_A_AT, 1425281_A_AT	67	2	8136	121.433	0.710078	0.710078	15.7544
PIR_SUPERFAMILY	PIRSF002330:myosin MYO2	2	1.38889	0.0161594	1419754_AT, 1437698_AT	67	2	8136	121.433	0.710078	0.710078	15.7544
GOTERM_BP_FAT	GO:0050801~ion homeostasis	7	4.86111	0.0167649	1419754_AT, 1437853_X_AT, 1435382_AT, 1427251_AT, 1455792_X_AT, 1437347_AT, 1455136_AT, 1435383_X_AT, 1428942_AT, 1416041_AT	96	293	13588	3.38154	0.999999	0.783687	22.907
SP_PIR_KEYWORDS	synapse	6	4.16667	0.0187256	1428379_AT, 1422051_A_AT, 1442823_AT, 1417644_AT, 1459105_AT, 1452453_A_AT, 1442707_AT	129	213	17854	3.89868	0.98377	0.367374	21.3586
SP_PIR_KEYWORDS	phosphoprotein	58	40.2778	0.0195087	1437698_AT, 1425964_X_AT, 1418072_AT, 1429639_AT, 1415997_AT, 1416203_AT, 1455136_AT, 1442823_AT, 1452292_AT, 1418808_AT, 1443724_AT, 1423946_AT, 1448279_AT, 1427251_AT, 1437924_AT, 1427077_A_AT, 1416455_A_AT, 1423648_AT, 1456418_AT, 1427464_S_AT, 1421895_AT, 1426053_A_AT, 1442051_AT, 1454866_S_AT, 1423400_AT, 1455387_AT, 1459105_AT, 1434949_AT, 1421527_AT, 1434165_AT, 1419754_AT, 1422051_A_AT, 1…	129	6311	17854	1.27197	0.986362	0.349161	22.1526
GOTERM_BP_FAT	GO:0042592~homeostatic process	10	6.94444	0.0208163	1437853_X_AT, 1423648_AT, 1427126_AT, 1455792_X_AT, 1427127_X_AT, 1455136_AT, 1428942_AT, 1452318_A_AT, 1448696_AT, 1419754_AT, 1435382_AT, 1427251_AT, 1437347_AT, 1452388_AT, 1435383_X_AT, 1416041_AT	96	584	13588	2.42366	1	0.819934	27.6526
GOTERM_BP_FAT	GO:0006826~iron ion transport	3	2.08333	0.020937	1446071_AT, 1448696_AT, 1424938_AT	96	32	13588	13.2695	1	0.791478	27.7898
SP_PIR_KEYWORDS	methylation	6	4.16667	0.0215697	1429169_AT, 1418072_AT, 1434369_A_AT, 1442051_AT, 1422660_AT, 1416455_A_AT, 1422155_AT, 1460314_S_AT, 1451280_AT, 1416332_AT	129	221	17854	3.75755	0.99138	0.350889	24.2072
UP_SEQ_FEATURE	domain:Myosin head-like	3	2.08333	0.0216904	1419754_AT, 1437698_AT, 1420172_AT	127	29	16021	13.05	0.999996	0.99809	27.5069
GOTERM_BP_FAT	GO:0030003~cellular cation homeostasis	5	3.47222	0.0218651	1437853_X_AT, 1435382_AT, 1427251_AT, 1455792_X_AT, 1455136_AT, 1435383_X_AT, 1428942_AT, 1416041_AT	96	152	13588	4.65598	1	0.777201	28.836
SP_PIR_KEYWORDS	cytoplasm	32	22.2222	0.0224342	1420502_AT, 1427126_AT, 1436263_AT, 1455792_X_AT, 1423844_S_AT, 1427127_X_AT, 1415997_AT, 1449851_AT, 1419070_AT, 1442823_AT, 1442707_AT, 1418697_AT, 1423946_AT, 1435328_AT, 1428173_AT, 1448279_AT, 1453988_A_AT, 1435382_AT, 1416755_AT, 1435383_X_AT, 1421375_A_AT, 1422660_AT, 1457690_AT, 1416041_AT, 1429169_AT, 1437853_X_AT, 1435952_AT, 1455387_AT, 1454866_S_AT, 1450779_AT, 1434165_AT, 1452318_A_A…	129	3029	17854	1.46217	0.992891	0.337805	25.0539
GOTERM_CC_FAT	GO:0042470~melanosome	4	2.77778	0.0226445	1419754_AT, 1423648_AT, 1427464_S_AT, 1421594_A_AT, 1416064_A_AT	90	85	12504	6.53804	0.987118	0.383408	24.7742
GOTERM_CC_FAT	GO:0048770~pigment granule	4	2.77778	0.0226445	1419754_AT, 1423648_AT, 1427464_S_AT, 1421594_A_AT, 1416064_A_AT	90	85	12504	6.53804	0.987118	0.383408	24.7742
GOTERM_CC_FAT	GO:0044432~endoplasmic reticulum part	6	4.16667	0.0244358	1426519_AT, 1423648_AT, 1451355_AT, 1450843_A_AT, 1427464_S_AT, 1416064_A_AT, 1452094_AT, 1418808_AT	90	231	12504	3.60866	0.990909	0.375027	26.4699
INTERPRO	IPR018303:ATPase, P-type phosphorylation site	3	2.08333	0.0274579	1427251_AT, 1455136_AT, 1451388_A_AT	125	37	17763	11.5219	0.999861	0.948208	31.3078
INTERPRO	IPR008250:ATPase, P-type, ATPase-associated region	3	2.08333	0.0274579	1427251_AT, 1455136_AT, 1451388_A_AT	125	37	17763	11.5219	0.999861	0.948208	31.3078
INTERPRO	IPR001757:ATPase, P-type, K/Mg/Cd/Cu/Zn/Na/Ca/Na/H-transporter	3	2.08333	0.0274579	1427251_AT, 1455136_AT, 1451388_A_AT	125	37	17763	11.5219	0.999861	0.948208	31.3078
INTERPRO	IPR001820:Proteinase inhibitor I35, tissue inhibitor of metalloproteinase	2	1.38889	0.0276345	1449335_AT, 1423405_AT	125	4	17763	71.052	0.999869	0.892994	31.4758
INTERPRO	IPR011707:Multicopper oxidase, type 3	2	1.38889	0.0276345	1449269_AT, 1418907_AT, 1448696_AT	125	4	17763	71.052	0.999869	0.892994	31.4758
INTERPRO	IPR000580:TSC-22 / Dip / Bun	2	1.38889	0.0276345	1435952_AT, 1420772_A_AT, 1425281_A_AT	125	4	17763	71.052	0.999869	0.892994	31.4758
SMART	SM00206:NTR	2	1.38889	0.0277475	1449335_AT, 1423405_AT	65	4	9131	70.2385	0.875362	0.875362	25.5118
GOTERM_CC_FAT	GO:0031410~cytoplasmic vesicle	9	6.25	0.0279959	1446071_AT, 1428379_AT, 1419754_AT, 1423648_AT, 1423261_AT, 1427464_S_AT, 1421594_A_AT, 1449269_AT, 1418907_AT, 1423405_AT, 1416064_A_AT, 1460049_S_AT	90	508	12504	2.46142	0.995461	0.387657	29.7362
INTERPRO	IPR001609:Myosin head, motor region	3	2.08333	0.0288532	1419754_AT, 1437698_AT, 1420172_AT	125	38	17763	11.2187	0.999912	0.845554	32.6252
SMART	SM00242:MYSc	3	2.08333	0.028917	1419754_AT, 1437698_AT, 1420172_AT	65	38	9131	11.0903	0.885983	0.662336	26.4443
UP_SEQ_FEATURE	compositionally biased region:Ser-rich	8	5.55556	0.0305752	1435952_AT, 1434817_S_AT, 1449851_AT, 1421594_A_AT, 1435188_AT, 1455387_AT, 1435564_AT, 1451280_AT	127	380	16021	2.65578	1	0.997289	36.5875
UP_SEQ_FEATURE	repeat:2-6	2	1.38889	0.0310924	1437924_AT, 1449269_AT, 1418907_AT	127	4	16021	63.0748	1	0.98899	37.082
UP_SEQ_FEATURE	metal ion-binding site:Zinc; via amide nitrogen and carbonyl oxygen; shared with metalloproteinase partner	2	1.38889	0.0310924	1449335_AT, 1423405_AT	127	4	16021	63.0748	1	0.98899	37.082
UP_SEQ_FEATURE	region of interest:Involved in metalloproteinase-binding	2	1.38889	0.0310924	1449335_AT, 1423405_AT	127	4	16021	63.0748	1	0.98899	37.082
UP_SEQ_FEATURE	domain:IQ 6	2	1.38889	0.0310924	1419754_AT, 1437698_AT	127	4	16021	63.0748	1	0.98899	37.082
GOTERM_CC_FAT	GO:0031982~vesicle	9	6.25	0.031248	1446071_AT, 1428379_AT, 1419754_AT, 1423648_AT, 1423261_AT, 1427464_S_AT, 1421594_A_AT, 1449269_AT, 1418907_AT, 1423405_AT, 1416064_A_AT, 1460049_S_AT	90	519	12504	2.40925	0.997599	0.395078	32.6028
SP_PIR_KEYWORDS	transport	19	13.1944	0.0314565	1459737_S_AT, 1437698_AT, 1455136_AT, 1416203_AT, 1452292_AT, 1441966_AT, 1427251_AT, 1427077_A_AT, 1448550_AT, 1424938_AT, 1446071_AT, 1456418_AT, 1454866_S_AT, 1450779_AT, 1434165_AT, 1448696_AT, 1435484_AT, 1428379_AT, 1454608_X_AT, 1440227_AT, 1451580_A_AT, 1416022_AT, 1422723_AT, 1455913_X_AT, 1439026_AT, 1449421_A_AT	129	1571	17854	1.67388	0.999058	0.414903	33.3862
INTERPRO	IPR005834:Haloacid dehalogenase-like hydrolase	3	2.08333	0.0317267	1427251_AT, 1455136_AT, 1451388_A_AT	125	40	17763	10.6578	0.999966	0.819882	35.265
PIR_SUPERFAMILY	PIRSF001636:metalloproteinase inhibitor	2	1.38889	0.0320615	1449335_AT, 1423405_AT	67	4	8136	60.7164	0.915971	0.710122	29.0298
GOTERM_BP_FAT	GO:0048589~developmental growth	4	2.77778	0.0329023	1419754_AT, 1437853_X_AT, 1435382_AT, 1449335_AT, 1441102_AT, 1455792_X_AT, 1435383_X_AT, 1448556_AT, 1425853_S_AT	96	100	13588	5.66167	1	0.877227	40.238
GOTERM_BP_FAT	GO:0006875~cellular metal ion homeostasis	4	2.77778	0.0329023	1437853_X_AT, 1435382_AT, 1427251_AT, 1455792_X_AT, 1455136_AT, 1435383_X_AT, 1416041_AT	96	100	13588	5.66167	1	0.877227	40.238
GOTERM_BP_FAT	GO:0019725~cellular homeostasis	7	4.86111	0.0330391	1419754_AT, 1437853_X_AT, 1423648_AT, 1435382_AT, 1427251_AT, 1455792_X_AT, 1455136_AT, 1435383_X_AT, 1428942_AT, 1416041_AT	96	343	13588	2.88861	1	0.858554	40.3679
SP_PIR_KEYWORDS	ubl conjugation	9	6.25	0.0350524	1448674_AT, 1418072_AT, 1427251_AT, 1423844_S_AT, 1449851_AT, 1415997_AT, 1442051_AT, 1422155_AT, 1435385_AT, 1415996_AT, 1460314_S_AT, 1416041_AT	129	524	17854	2.37715	0.999581	0.426279	36.4623
GOTERM_BP_FAT	GO:0006873~cellular ion homeostasis	6	4.16667	0.0361005	1419754_AT, 1437853_X_AT, 1435382_AT, 1427251_AT, 1455792_X_AT, 1455136_AT, 1435383_X_AT, 1428942_AT, 1416041_AT	96	261	13588	3.25383	1	0.864359	43.2078
INTERPRO	IPR000886:Endoplasmic reticulum, targeting sequence	3	2.08333	0.0362381	1423648_AT, 1450843_A_AT, 1427464_S_AT, 1416064_A_AT	125	43	17763	9.91423	0.999992	0.814015	39.217
GOTERM_BP_FAT	GO:0055065~metal ion homeostasis	4	2.77778	0.0381091	1437853_X_AT, 1435382_AT, 1427251_AT, 1455792_X_AT, 1455136_AT, 1435383_X_AT, 1416041_AT	96	106	13588	5.34119	1	0.861812	45.0018
UP_SEQ_FEATURE	region of interest:Fatty acid binding	2	1.38889	0.0387145	1416022_AT, 1450779_AT	127	5	16021	50.4598	1	0.988991	43.9649
UP_SEQ_FEATURE	domain:Plastocyanin-like 6	2	1.38889	0.0387145	1449269_AT, 1418907_AT, 1448696_AT	127	5	16021	50.4598	1	0.988991	43.9649
UP_SEQ_FEATURE	domain:Plastocyanin-like 3	2	1.38889	0.0387145	1449269_AT, 1418907_AT, 1448696_AT	127	5	16021	50.4598	1	0.988991	43.9649
UP_SEQ_FEATURE	domain:Plastocyanin-like 2	2	1.38889	0.0387145	1449269_AT, 1418907_AT, 1448696_AT	127	5	16021	50.4598	1	0.988991	43.9649
UP_SEQ_FEATURE	domain:Dilute	2	1.38889	0.0387145	1419754_AT, 1437698_AT	127	5	16021	50.4598	1	0.988991	43.9649
UP_SEQ_FEATURE	domain:Plastocyanin-like 4	2	1.38889	0.0387145	1449269_AT, 1418907_AT, 1448696_AT	127	5	16021	50.4598	1	0.988991	43.9649
UP_SEQ_FEATURE	domain:Plastocyanin-like 1	2	1.38889	0.0387145	1449269_AT, 1418907_AT, 1448696_AT	127	5	16021	50.4598	1	0.988991	43.9649
UP_SEQ_FEATURE	repeat:2-5	2	1.38889	0.0387145	1437924_AT, 1449269_AT, 1418907_AT	127	5	16021	50.4598	1	0.988991	43.9649
UP_SEQ_FEATURE	domain:Plastocyanin-like 5	2	1.38889	0.0387145	1449269_AT, 1418907_AT, 1448696_AT	127	5	16021	50.4598	1	0.988991	43.9649
GOTERM_BP_FAT	GO:0055082~cellular chemical homeostasis	6	4.16667	0.0397326	1419754_AT, 1437853_X_AT, 1435382_AT, 1427251_AT, 1455792_X_AT, 1455136_AT, 1435383_X_AT, 1428942_AT, 1416041_AT	96	268	13588	3.16884	1	0.856827	46.413
INTERPRO	IPR005814:Aminotransferase class-III	2	1.38889	0.0411663	1441102_AT, 1431406_AT, 1448556_AT, 1425853_S_AT	125	6	17763	47.368	0.999998	0.812926	43.278
INTERPRO	IPR002710:Dilute	2	1.38889	0.0411663	1419754_AT, 1437698_AT	125	6	17763	47.368	0.999998	0.812926	43.278
INTERPRO	IPR018444:Dil domain	2	1.38889	0.0411663	1419754_AT, 1437698_AT	125	6	17763	47.368	0.999998	0.812926	43.278
GOTERM_BP_FAT	GO:0048878~chemical homeostasis	7	4.86111	0.042653	1419754_AT, 1437853_X_AT, 1435382_AT, 1427251_AT, 1455792_X_AT, 1437347_AT, 1455136_AT, 1435383_X_AT, 1428942_AT, 1416041_AT	96	365	13588	2.7145	1	0.861048	48.8665
SP_PIR_KEYWORDS	postsynaptic cell membrane	4	2.77778	0.0446548	1422051_A_AT, 1442823_AT, 1417644_AT, 1459105_AT	129	110	17854	5.03284	0.999953	0.485171	44.0469
SP_PIR_KEYWORDS	alternative splicing	42	29.1667	0.0459413	1426519_AT, 1437698_AT, 1436263_AT, 1425964_X_AT, 1429639_AT, 1415997_AT, 1442823_AT, 1452292_AT, 1435328_AT, 1423946_AT, 1428173_AT, 1427251_AT, 1437924_AT, 1436033_AT, 1427077_A_AT, 1415894_AT, 1426053_A_AT, 1455387_AT, 1423400_AT, 1459105_AT, 1434949_AT, 1444441_AT, 1448696_AT, 1422051_A_AT, 1435974_AT, 1421594_A_AT, 1452453_A_AT, 1425993_A_AT, 1448556_AT, 1420772_A_AT, 1415996_AT, 1425853_S_A…	129	4481	17854	1.29724	0.999965	0.473121	44.9971
INTERPRO	IPR006903:Protein of unknown function DUF618	2	1.38889	0.047862	1426826_AT, 1434817_S_AT, 1443848_AT	125	7	17763	40.6011	1	0.824196	48.3938
GOTERM_CC_FAT	GO:0044421~extracellular region part	11	7.63889	0.0478829	1459737_S_AT, 1449340_AT, 1438200_AT, 1449269_AT, 1423405_AT, 1416200_AT, 1416321_S_AT, 1455627_AT, 1449335_AT, 1454608_X_AT, 1451580_A_AT, 1460250_AT, 1418907_AT, 1418440_AT, 1455913_X_AT, 1437218_AT, 1448550_AT	90	774	12504	1.9745	0.999911	0.511852	45.6562
GOTERM_BP_FAT	GO:0001504~neurotransmitter uptake	2	1.38889	0.047936	1428379_AT, 1455136_AT	96	7	13588	40.4405	1	0.878412	53.0403
SP_PIR_KEYWORDS	isopeptide bond	6	4.16667	0.0493495	1418072_AT, 1427251_AT, 1423844_S_AT, 1415997_AT, 1442051_AT, 1437218_AT, 1422155_AT, 1415996_AT, 1460314_S_AT	129	277	17854	2.9979	0.999984	0.477423	47.443
GOTERM_CC_FAT	GO:0030054~cell junction	8	5.55556	0.0499107	1428379_AT, 1417231_AT, 1422051_A_AT, 1420172_AT, 1417232_AT, 1442823_AT, 1417644_AT, 1459105_AT, 1452453_A_AT, 1442707_AT	90	470	12504	2.36482	0.99994	0.50085	47.0773
KEGG_PATHWAY	mmu00330:Arginine and proline metabolism	3	2.08333	0.0499123	1426519_AT, 1420502_AT, 1448143_AT, 1452094_AT	40	53	5738	8.11981	0.967628	0.967628	40.8523
GOTERM_MF_FAT	GO:0042043~neurexin binding	2	1.38889	0.0530256	1421594_A_AT, 1459105_AT	104	7	13288	36.5055	0.999999	0.968986	50.8353
GOTERM_MF_FAT	GO:0000146~microfilament motor activity	2	1.38889	0.0530256	1419754_AT, 1420172_AT	104	7	13288	36.5055	0.999999	0.968986	50.8353
INTERPRO	IPR001436:Alpha crystallin/Heat shock protein	2	1.38889	0.0545113	1425964_X_AT, 1422943_A_AT, 1434369_A_AT, 1416455_A_AT	125	8	17763	35.526	1	0.832723	53.0484
INTERPRO	IPR006569:Regulation of nuclear pre-mRNA protein	2	1.38889	0.0545113	1426826_AT, 1434817_S_AT, 1443848_AT	125	8	17763	35.526	1	0.832723	53.0484
SMART	SM00582:RPR	2	1.38889	0.0547367	1426826_AT, 1434817_S_AT, 1443848_AT	65	8	9131	35.1192	0.98448	0.750559	44.5223
SP_PIR_KEYWORDS	metalloprotease inhibitor	2	1.38889	0.0559461	1449335_AT, 1423405_AT	129	8	17854	34.6008	0.999996	0.502053	51.8948
GOTERM_CC_FAT	GO:0015629~actin cytoskeleton	5	3.47222	0.0584215	1419754_AT, 1437698_AT, 1420172_AT, 1452670_AT, 1448279_AT	90	205	12504	3.38862	0.999989	0.533502	52.677
SP_PIR_KEYWORDS	motor protein	4	2.77778	0.0586239	1419754_AT, 1437698_AT, 1420172_AT, 1452670_AT	129	123	17854	4.50091	0.999998	0.500003	53.6006
UP_SEQ_FEATURE	compositionally biased region:Gly-rich	5	3.47222	0.060188	1429169_AT, 1449851_AT, 1422660_AT, 1444441_AT, 1443724_AT, 1416332_AT	127	187	16021	3.37298	1	0.997281	59.7713
GOTERM_MF_FAT	GO:0008191~metalloendopeptidase inhibitor activity	2	1.38889	0.0603698	1449335_AT, 1423405_AT	104	8	13288	31.9423	1	0.958236	55.5788
GOTERM_MF_FAT	GO:0048551~metalloenzyme inhibitor activity	2	1.38889	0.0603698	1449335_AT, 1423405_AT	104	8	13288	31.9423	1	0.958236	55.5788
GOTERM_CC_FAT	GO:0045211~postsynaptic membrane	4	2.77778	0.0607686	1422051_A_AT, 1442823_AT, 1417644_AT, 1459105_AT	90	126	12504	4.41058	0.999993	0.525021	54.1224
INTERPRO	IPR002355:Multicopper oxidase, copper-binding site	2	1.38889	0.0611145	1449269_AT, 1418907_AT, 1448696_AT	125	9	17763	31.5787	1	0.839393	57.2835
UP_SEQ_FEATURE	repeat:2-4	2	1.38889	0.0612255	1437924_AT, 1449269_AT, 1418907_AT	127	8	16021	31.5374	1	0.994222	60.4179
UP_SEQ_FEATURE	domain:IQ 5	2	1.38889	0.0612255	1419754_AT, 1437698_AT	127	8	16021	31.5374	1	0.994222	60.4179
UP_SEQ_FEATURE	domain:Ferric oxidoreductase	2	1.38889	0.0612255	1446071_AT, 1424938_AT	127	8	16021	31.5374	1	0.994222	60.4179
SP_PIR_KEYWORDS	metalloenzyme inhibitor	2	1.38889	0.0627173	1449335_AT, 1423405_AT	129	9	17854	30.7562	0.999999	0.506384	56.1008
PIR_SUPERFAMILY	PIRSF002581:chaperone HSP70	2	1.38889	0.0631102	1427126_AT, 1427127_X_AT, 1452388_AT, 1427464_S_AT, 1416064_A_AT, 1452318_A_AT	67	8	8136	30.3582	0.992948	0.808232	49.6409
SP_PIR_KEYWORDS	cell junction	7	4.86111	0.0631911	1428379_AT, 1417231_AT, 1422051_A_AT, 1417232_AT, 1442823_AT, 1417644_AT, 1459105_AT, 1452453_A_AT, 1442707_AT	129	392	17854	2.47148	0.999999	0.492179	56.3821
GOTERM_BP_FAT	GO:0010033~response to organic substance	8	5.55556	0.0633251	1446071_AT, 1441905_X_AT, 1429169_AT, 1449335_AT, 1428112_AT, 1459105_AT, 1422660_AT, 1448550_AT, 1416041_AT	96	505	13588	2.24224	1	0.930458	63.4553
INTERPRO	IPR011511:Variant SH3	3	2.08333	0.063927	1442823_AT, 1459105_AT, 1457690_AT	125	59	17763	7.22563	1	0.82729	58.9774
GOTERM_MF_FAT	GO:0030170~pyridoxal phosphate binding	3	2.08333	0.0656431	1441102_AT, 1423844_S_AT, 1431406_AT, 1448556_AT, 1425853_S_AT	104	54	13288	7.09829	1	0.944179	58.72
GOTERM_MF_FAT	GO:0070279~vitamin B6 binding	3	2.08333	0.0656431	1441102_AT, 1423844_S_AT, 1431406_AT, 1448556_AT, 1425853_S_AT	104	54	13288	7.09829	1	0.944179	58.72
GOTERM_BP_FAT	GO:0030005~cellular di-, tri-valent inorganic cation homeostasis	4	2.77778	0.0675071	1437853_X_AT, 1435382_AT, 1427251_AT, 1455792_X_AT, 1455136_AT, 1435383_X_AT, 1428942_AT	96	134	13588	4.22512	1	0.933632	65.887
GOTERM_MF_FAT	GO:0010576~metalloenzyme regulator activity	2	1.38889	0.0676576	1449335_AT, 1423405_AT	104	9	13288	28.3932	1	0.922075	59.8649
INTERPRO	IPR011021:Arrestin-like, N-terminal	2	1.38889	0.067672	1415997_AT, 1454617_AT, 1415996_AT	125	10	17763	28.4208	1	0.820831	61.1367
INTERPRO	IPR011022:Arrestin-like, C-terminal	2	1.38889	0.067672	1415997_AT, 1454617_AT, 1415996_AT	125	10	17763	28.4208	1	0.820831	61.1367
INTERPRO	IPR013130:Ferric reductase-like transmembrane component, N-terminal	2	1.38889	0.067672	1446071_AT, 1424938_AT	125	10	17763	28.4208	1	0.820831	61.1367
GOTERM_BP_FAT	GO:0045822~negative regulation of heart contraction	2	1.38889	0.0677773	1427251_AT, 1455136_AT	96	10	13588	28.3083	1	0.925725	66.0387
SP_PIR_KEYWORDS	pyridoxal phosphate	3	2.08333	0.0689671	1441102_AT, 1423844_S_AT, 1431406_AT, 1448556_AT, 1425853_S_AT	129	60	17854	6.92016	1	0.507426	59.6796
GOTERM_BP_FAT	GO:0046903~secretion	5	3.47222	0.0691921	1446071_AT, 1419754_AT, 1421594_A_AT, 1423405_AT, 1417920_AT	96	221	13588	3.2023	1	0.921193	66.8232
GOTERM_BP_FAT	GO:0001505~regulation of neurotransmitter levels	3	2.08333	0.0698147	1428379_AT, 1455136_AT, 1423405_AT	96	62	13588	6.84879	1	0.914361	67.1631
GOTERM_CC_FAT	GO:0005624~membrane fraction	8	5.55556	0.0709108	1446071_AT, 1428379_AT, 1427251_AT, 1450995_AT, 1421594_A_AT, 1455136_AT, 1459105_AT, 1443724_AT	90	510	12504	2.17935	0.999999	0.560464	59.9136
GOTERM_MF_FAT	GO:0015662~ATPase activity, coupled to transmembrane movement of ions, phosphorylative mechanism	3	2.08333	0.0721396	1427251_AT, 1455136_AT, 1451388_A_AT	104	57	13288	6.7247	1	0.908059	62.3077
INTERPRO	IPR017967:HMG box A DNA-binding domain, conserved site	2	1.38889	0.0741841	1451835_AT, 1416155_AT	125	11	17763	25.8371	1	0.827321	64.6426
INTERPRO	IPR002068:Heat shock protein Hsp20	2	1.38889	0.0741841	1425964_X_AT, 1422943_A_AT, 1434369_A_AT, 1416455_A_AT	125	11	17763	25.8371	1	0.827321	64.6426
GOTERM_MF_FAT	GO:0031420~alkali metal ion binding	5	3.47222	0.0761049	1428379_AT, 1456418_AT, 1440227_AT, 1455136_AT, 1435484_AT, 1449421_A_AT	104	206	13288	3.10119	1	0.893836	64.3537
SP_PIR_KEYWORDS	atp-binding	15	10.4167	0.0773175	1437698_AT, 1427126_AT, 1427127_X_AT, 1427464_S_AT, 1420172_AT, 1451388_A_AT, 1455136_AT, 1421527_AT, 1442707_AT, 1452318_A_AT, 1454014_A_AT, 1419754_AT, 1453988_A_AT, 1427251_AT, 1452388_AT, 1425993_A_AT, 1452453_A_AT, 1416064_A_AT, 1457690_AT, 1416041_AT	129	1287	17854	1.61309	1	0.533602	64.0424
UP_SEQ_FEATURE	short sequence motif:Prevents secretion from ER	3	2.08333	0.0785806	1423648_AT, 1450843_A_AT, 1427464_S_AT, 1416064_A_AT	127	59	16021	6.41439	1	0.997095	69.8962
GOTERM_BP_FAT	GO:0051085~chaperone mediated protein folding requiring cofactor	2	1.38889	0.0807769	1416755_AT, 1425993_A_AT	96	12	13588	23.5903	1	0.935802	72.6385
GOTERM_BP_FAT	GO:0046907~intracellular transport	7	4.86111	0.0812896	1446071_AT, 1419754_AT, 1450995_AT, 1415997_AT, 1421594_A_AT, 1420172_AT, 1427077_A_AT, 1452292_AT, 1415996_AT	96	431	13588	2.29882	1	0.929888	72.8724
BIOCARTA	m_reckPathway:Inhibition of Matrix Metalloproteinases	2	1.38889	0.0817042	1449335_AT, 1423405_AT	12	9	1171	21.6852	0.859201	0.859201	49.1154
GOTERM_MF_FAT	GO:0030554~adenyl nucleotide binding	18	12.5	0.0819088	1446071_AT, 1437698_AT, 1427126_AT, 1427127_X_AT, 1427464_S_AT, 1420172_AT, 1451388_A_AT, 1455136_AT, 1423405_AT, 1421527_AT, 1442707_AT, 1452318_A_AT, 1454014_A_AT, 1419754_AT, 1453988_A_AT, 1427251_AT, 1452388_AT, 1425993_A_AT, 1452453_A_AT, 1416064_A_AT, 1457690_AT, 1424938_AT, 1416041_AT	104	1535	13288	1.49827	1	0.886867	67.164
GOTERM_BP_FAT	GO:0055066~di-, tri-valent inorganic cation homeostasis	4	2.77778	0.0825101	1437853_X_AT, 1435382_AT, 1427251_AT, 1455792_X_AT, 1455136_AT, 1435383_X_AT, 1428942_AT	96	146	13588	3.87785	1	0.925679	73.4217
GOTERM_CC_FAT	GO:0005576~extracellular region	18	12.5	0.0827223	1459737_S_AT, 1449340_AT, 1438200_AT, 1423405_AT, 1416321_S_AT, 1455627_AT, 1428112_AT, 1423261_AT, 1460250_AT, 1418907_AT, 1437218_AT, 1416064_A_AT, 1415894_AT, 1448550_AT, 1448136_AT, 1427464_S_AT, 1449269_AT, 1423400_AT, 1416200_AT, 1435999_AT, 1460049_S_AT, 1449335_AT, 1454608_X_AT, 1451580_A_AT, 1418440_AT, 1455913_X_AT, 1419710_AT	90	1680	12504	1.48857	1	0.598047	65.807
UP_SEQ_FEATURE	domain:IQ 4	2	1.38889	0.0832135	1419754_AT, 1437698_AT	127	11	16021	22.9363	1	0.995962	72.0418
SP_PIR_KEYWORDS	Secreted	16	11.1111	0.0836189	1448136_AT, 1459737_S_AT, 1449340_AT, 1449269_AT, 1423400_AT, 1423405_AT, 1416200_AT, 1435999_AT, 1416321_S_AT, 1460049_S_AT, 1455627_AT, 1449335_AT, 1423261_AT, 1454608_X_AT, 1428112_AT, 1460250_AT, 1451580_A_AT, 1418907_AT, 1455913_X_AT, 1418440_AT, 1437218_AT, 1419710_AT, 1448550_AT, 1415894_AT	129	1420	17854	1.55947	1	0.547598	67.0419
GOTERM_BP_FAT	GO:0000041~transition metal ion transport	3	2.08333	0.0860648	1446071_AT, 1448696_AT, 1424938_AT	96	70	13588	6.06607	1	0.927162	74.9628
GOTERM_BP_FAT	GO:0043062~extracellular structure organization	4	2.77778	0.0864685	1419754_AT, 1426519_AT, 1450843_A_AT, 1459105_AT, 1452094_AT	96	149	13588	3.79978	1	0.92126	75.1324
GOTERM_BP_FAT	GO:0007626~locomotory behavior	5	3.47222	0.0864743	1419754_AT, 1448136_AT, 1455136_AT, 1459105_AT, 1415894_AT, 1448550_AT	96	239	13588	2.96112	1	0.914313	75.1349
GOTERM_MF_FAT	GO:0001883~purine nucleoside binding	18	12.5	0.0869969	1446071_AT, 1437698_AT, 1427126_AT, 1427127_X_AT, 1427464_S_AT, 1420172_AT, 1451388_A_AT, 1455136_AT, 1423405_AT, 1421527_AT, 1442707_AT, 1452318_A_AT, 1454014_A_AT, 1419754_AT, 1453988_A_AT, 1427251_AT, 1452388_AT, 1425993_A_AT, 1452453_A_AT, 1416064_A_AT, 1457690_AT, 1424938_AT, 1416041_AT	104	1548	13288	1.48569	1	0.878752	69.458
GOTERM_BP_FAT	GO:0002026~regulation of the force of heart contraction	2	1.38889	0.0872093	1427251_AT, 1455136_AT	96	13	13588	21.7756	1	0.909187	75.4409
GOTERM_MF_FAT	GO:0001882~nucleoside binding	18	12.5	0.0910502	1446071_AT, 1437698_AT, 1427126_AT, 1427127_X_AT, 1427464_S_AT, 1420172_AT, 1451388_A_AT, 1455136_AT, 1423405_AT, 1421527_AT, 1442707_AT, 1452318_A_AT, 1454014_A_AT, 1419754_AT, 1453988_A_AT, 1427251_AT, 1452388_AT, 1425993_A_AT, 1452453_A_AT, 1416064_A_AT, 1457690_AT, 1424938_AT, 1416041_AT	104	1558	13288	1.47615	1	0.868486	71.1786
GOTERM_MF_FAT	GO:0003774~motor activity	4	2.77778	0.0918796	1419754_AT, 1437698_AT, 1420172_AT, 1452670_AT	104	138	13288	3.70346	1	0.849003	71.5194
SP_PIR_KEYWORDS	Chaperone	4	2.77778	0.093243	1416755_AT, 1427126_AT, 1450843_A_AT, 1427127_X_AT, 1452388_AT, 1452318_A_AT, 1454014_A_AT	129	150	17854	3.69075	1	0.574087	71.1809
INTERPRO	IPR008972:Cupredoxin	2	1.38889	0.0934508	1449269_AT, 1418907_AT, 1448696_AT	125	14	17763	20.3006	1	0.875876	73.3749
GOTERM_BP_FAT	GO:0051084~'de novo' posttranslational protein folding	2	1.38889	0.0935972	1416755_AT, 1425993_A_AT	96	14	13588	20.2202	1	0.918149	77.9565
GOTERM_BP_FAT	GO:0006458~'de novo' protein folding	2	1.38889	0.0935972	1416755_AT, 1425993_A_AT	96	14	13588	20.2202	1	0.918149	77.9565
GOTERM_BP_FAT	GO:0009409~response to cold	2	1.38889	0.0935972	1429169_AT, 1422660_AT, 1429267_AT	96	14	13588	20.2202	1	0.918149	77.9565
GOTERM_CC_FAT	GO:0005604~basement membrane	3	2.08333	0.0952269	1455627_AT, 1449335_AT, 1418440_AT, 1437218_AT	90	73	12504	5.70959	1	0.632382	71.1698
SP_PIR_KEYWORDS	molecular chaperone	2	1.38889	0.0958572	1450843_A_AT, 1425993_A_AT	129	14	17854	19.7719	1	0.5704	72.2193
KEGG_PATHWAY	mmu04260:Cardiac muscle contraction	3	2.08333	0.0979496	1427251_AT, 1455136_AT, 1449218_AT	40	78	5738	5.51731	0.998999	0.96836	65.2597
SP_PIR_KEYWORDS	metal-binding	26	18.0556	0.0981352	1426519_AT, 1423844_S_AT, 1438200_AT, 1455136_AT, 1423405_AT, 1428942_AT, 1443954_AT, 1434025_AT, 1435328_AT, 1423946_AT, 1448674_AT, 1453988_A_AT, 1427251_AT, 1418907_AT, 1421375_A_AT, 1457690_AT, 1452094_AT, 1415894_AT, 1424938_AT, 1448136_AT, 1446071_AT, 1449269_AT, 1451021_A_AT, 1448181_AT, 1448696_AT, 1460645_AT, 1449335_AT, 1435564_AT, 1435385_AT, 1425231_A_AT	129	2682	17854	1.34172	1	0.565681	73.096
GOTERM_MF_FAT	GO:0048037~cofactor binding	5	3.47222	0.0986553	1446071_AT, 1441102_AT, 1423844_S_AT, 1431406_AT, 1448556_AT, 1424938_AT, 1425853_S_AT	104	226	13288	2.82675	1	0.849211	74.1676
GOTERM_CC_FAT	GO:0044430~cytoskeletal part	10	6.94444	0.0988339	1419754_AT, 1437853_X_AT, 1437698_AT, 1435382_AT, 1455792_X_AT, 1420172_AT, 1419070_AT, 1435383_X_AT, 1442823_AT, 1459105_AT, 1452670_AT, 1428173_AT, 1448279_AT	90	774	12504	1.795	1	0.627912	72.5662
INTERPRO	IPR006068:ATPase, P-type cation-transporter, C-terminal	2	1.38889	0.0997842	1427251_AT, 1455136_AT	125	15	17763	18.9472	1	0.877034	75.7773
INTERPRO	IPR000463:Cytosolic fatty-acid binding	2	1.38889	0.0997842	1416022_AT, 1450779_AT	125	15	17763	18.9472	1	0.877034	75.7773
GOTERM_BP_FAT	GO:0030048~actin filament-based movement	2	1.38889	0.0999408	1419754_AT, 1420172_AT	96	15	13588	18.8722	1	0.925761	80.2145
GOTERM_MF_FAT	GO:0042625~ATPase activity, coupled to transmembrane movement of ions	3	2.08333	0.0999907	1427251_AT, 1455136_AT, 1451388_A_AT	104	69	13288	5.55518	1	0.833199	74.6619
